# Supplementary material for: Chronic activation of JNK JAK/STAT and oxidative stress signalling causes the loser cell status
Source: Nat Commun. 2017 Jul 26;8:136. doi: 10.1038/s41467-017-00145-y (PMC5526992; doi:10.1038/s41467-017-00145-y)
Supplement: Supplementary file 2 — Supplementary Data 1 [file 41467_2017_145_MOESM2_ESM.xlsx]

## Sheet: mahjDE
Supplementary Data 1. List of genes differentially expressed by RNAseq between prospective loser cells and WT.
Flybase ID	Mean expression	WT expression	Mahj expression	Fold change	log2(fold change)	pvalue	FDR	symbol	Fullname
FBgn0036751	1.01902	0	5.09512	Inf	Inf	0.00174771	0.0307671	Adgf-B	Adenosine deaminase-related growth factor B
FBgn0032188	0.907224	0	4.53612	Inf	Inf	0.00335995	0.0524168	CG13137
FBgn0036161	0.818441	0	4.0922	Inf	Inf	0.0060478	0.0835585	CG7551
FBgn0028856	136.966	0.255137	683.809	2680.17	11.3881	3.70979e-86	5.53666e-83	CG18063
FBgn0052475	143.318	0.407092	714.961	1756.26	10.7783	1.0868e-100	2.08542e-97	mthl8	methuselah-like 8
FBgn0051206	90.7497	0.361018	452.305	1252.86	10.291	2.84512e-183	9.55391e-180	CG31206
FBgn0036690	264.088	2.76539	1309.38	473.487	8.88718	8.11265e-05	0.00237406	Ilp8	Insulin-like peptide 8
FBgn0263390	75.9166	0.952607	375.773	394.468	8.62376	2.52455e-110	5.65162e-107	Nha2	Na[+]/H[+] hydrogen antiporter 2
FBgn0038773	107.328	1.43409	530.905	370.203	8.53217	1.87568e-195	8.39806e-192	CG10887
FBgn0035649	43.6183	0.757778	215.06	283.804	8.14875	3.07846e-06	0.000131688	CG10483
FBgn0035010	20.5057	0.359553	101.09	281.155	8.13522	6.37124e-48	6.58296e-45	CG13579
FBgn0041236	6.28997	0.111691	31.0031	277.579	8.11675	4.68801e-16	7.9708e-14	Gr59d	Gustatory receptor 59d
FBgn0262357	15.9294	0.412903	77.9952	188.895	7.56144	3.12329e-37	2.46777e-34	CG43055
FBgn0035007	8.29065	0.23926	40.4962	169.257	7.40307	5.90192e-20	1.41562e-17	CG3492
FBgn0037850	78.9676	2.54467	384.659	151.162	7.23996	3.98108e-21	1.02834e-18	CG14695
FBgn0028526	11.3669	0.367203	55.3656	150.777	7.23627	0.004138	0.061895	CG15293
FBgn0054002	199.612	7.64552	967.48	126.542	6.98347	3.08122e-261	4.1387e-257	CG34002
FBgn0037386	24.4459	0.956684	118.403	123.764	6.95144	0.00370967	0.0566874	CG1208
FBgn0038347	367.245	14.8222	1776.94	119.884	6.90549	1.46481e-23	4.18623e-21	CG18522
FBgn0037836	71.782	3.07723	346.601	112.634	6.8155	3.86629e-06	0.00016128	CG14692
FBgn0035315	2.32687	0.127568	11.1241	87.201	6.44627	5.2591e-06	0.000212772	CG8960
FBgn0028570	2.23232	0.126104	10.6572	84.5108	6.40106	9.28111e-06	0.000345329	robl22E	robl22E
FBgn0259229	2.14353	0.126104	10.2132	80.9906	6.33968	0.000315597	0.00741101	CG42329
FBgn0039033	1.71795	0.11284	8.13838	72.123	6.17239	0.000173144	0.00450712	Or94a	Odorant receptor 94a
FBgn0031409	6.10559	0.411438	28.8822	70.1981	6.13336	1.44416e-13	1.9398e-11	CG4271
FBgn0051815	1.61563	0.127568	7.56787	59.324	5.89054	0.000308683	0.00731257	CG31815
FBgn0039034	1.42655	0.127568	6.6225	51.9133	5.69803	0.000938298	0.0188108	Or94b	Odorant receptor 94b
FBgn0011288	113.845	10.3052	528.005	51.2369	5.67911	7.24629e-120	1.94664e-116	Snap25	Synaptosomal-associated protein 25kDa
FBgn0041235	1.31471	0.121758	6.08652	49.9886	5.64353	0.00169684	0.030228	Gr59c	Gustatory receptor 59c
FBgn0052407	18.9775	1.86458	87.4292	46.8896	5.5512	0.000855304	0.0172499	CG32407
FBgn0031410	5.05639	0.504838	23.2626	46.0793	5.52605	2.4227e-10	2.07272e-08	CG17237
FBgn0031602	268.19	26.8721	1233.46	45.9012	5.52046	1.60892e-234	1.08055e-230	CG15431
FBgn0035008	2.22483	0.247862	10.1327	40.8803	5.35334	4.91778e-05	0.00153023	CG3494
FBgn0063494	240.148	28.2407	1087.78	38.518	5.26746	4.76301e-30	2.28488e-27	GstE6	Glutathione S transferase E6
FBgn0033501	15.7167	2.09818	70.1906	33.4531	5.06407	1.34337e-16	2.6151e-14	CG12911
FBgn0262843	1.72567	0.247862	7.63692	30.8112	4.94538	0.000731883	0.0151708	CG43207
FBgn0036997	4.66709	0.732992	20.4035	27.8359	4.79887	4.648e-05	0.00146266	CG5955
FBgn0051681	1.50444	0.23931	6.56496	27.4328	4.77783	0.00219677	0.0371607	CG31681
FBgn0036440	4.56448	0.744473	19.8445	26.6558	4.73638	5.5862e-08	3.50626e-06	CG17177
FBgn0035287	10.3872	1.73451	44.9978	25.9427	4.69726	5.0446e-13	6.45325e-11	CG13937
FBgn0039675	1.40754	0.237795	6.08652	25.5956	4.67783	0.00367521	0.056342	ppk21	pickpocket 21
FBgn0037975	26.9121	4.99012	114.6	22.9653	4.52139	1.4751e-07	8.50364e-06	CG3397
FBgn0035791	6.9512	1.34884	29.3606	21.7673	4.44409	1.61069e-10	1.41777e-08	CG8539
FBgn0034819	7.20129	1.39922	30.4096	21.7333	4.44184	5.65962e-11	5.35352e-09	CG9877
FBgn0045478	73.5719	14.3075	310.629	21.711	4.44035	6.47096e-08	4.02398e-06	Gr64b	Gustatory receptor 64b
FBgn0045477	105.09	20.456	443.627	21.6869	4.43875	2.09616e-07	1.15867e-05	Gr64c	Gustatory receptor 64c
FBgn0026593	23.3178	4.5734	98.2952	21.4928	4.42578	1.6084e-21	4.23608e-19	CG5707
FBgn0040837	2.7807	0.560855	11.6601	20.7898	4.3778	9.46974e-05	0.00270058	CG8620
FBgn0051286	7.65685	1.5782	31.9715	20.2583	4.34044	2.36229e-11	2.42216e-09	CG31286
FBgn0003308	250.789	51.994	1045.97	20.1171	4.33035	9.23174e-37	6.88893e-34	ry	rosy
FBgn0020637	9.34267	2.01258	38.663	19.2107	4.26384	7.84769e-12	8.64018e-10	Lcp65Ag2	Lcp65Ag2
FBgn0035317	14.5378	3.21822	59.8162	18.5867	4.2162	3.22886e-18	6.88415e-16	Oseg2	Outer segment 2
FBgn0032322	7.10839	1.59589	29.1584	18.2709	4.19148	0.00706796	0.093626	CG16743
FBgn0052255	39.5548	8.92461	162.075	18.1605	4.18273	9.1457e-06	0.000342538	Gr64f	Gustatory receptor 64f
FBgn0035734	1.51533	0.363899	6.12104	16.8207	4.07217	0.00632891	0.0862169	CG14823
FBgn0035608	18.294	4.41477	73.811	16.7191	4.06342	1.40306e-12	1.69783e-10	blanks	blanks
FBgn0030524	3.5534	0.885522	14.2249	16.0639	4.00575	2.28136e-05	0.000773819	CG10993
FBgn0020638	5.21203	1.30606	20.8359	15.9532	3.99578	4.65552e-07	2.40511e-05	Lcp65Ag1	Lcp65Ag1
FBgn0031634	15.0355	3.7856	60.0349	15.8588	3.98721	6.80572e-12	7.55492e-10	Ir25a	Ionotropic receptor 25a
FBgn0022359	73.8758	18.6974	294.589	15.7557	3.9778	2.51249e-12	2.96033e-10	Sodh-2	Sorbitol dehydrogenase-2
FBgn0029766	1833.45	493.882	7191.71	14.5616	3.8641	7.98663e-25	2.68191e-22	CG15784
FBgn0037974	99.3783	27.0449	388.712	14.3728	3.84527	2.31416e-18	5.09571e-16	CG12224
FBgn0052625	14.4099	3.98932	56.0923	14.0606	3.81359	4.92153e-05	0.00153023	CG32625
FBgn0029507	33.1516	9.2046	128.94	14.0082	3.8082	6.71705e-06	0.000263042	Tsp42Ed	Tetraspanin 42Ed
FBgn0043578	2.13238	0.622247	8.1729	13.1345	3.71529	0.00478916	0.0690956	PGRP-SB1	PGRP-SB1
FBgn0033980	11.1671	3.26145	42.7898	13.1199	3.71368	1.24484e-06	5.90837e-05	Cyp6a20	Cyp6a20
FBgn0266137	2.53731	0.752325	9.67727	12.8631	3.68517	0.00091606	0.0184199	Dop1R2	Dopamine 1-like receptor 2
FBgn0086611	3.99987	1.18713	15.2508	12.8468	3.68334	3.9405e-05	0.00127233	Lcp65Ag3	Larval cuticle protein
FBgn0036945	3.34068	1.00435	12.686	12.631	3.6589	0.000145636	0.00388902	Ssk	Snakeskin
FBgn0265416	11.0144	3.35872	41.6372	12.3968	3.63189	1.18402e-11	1.2622e-09	Neto	Neuropilin and tolloid-like
FBgn0045476	55.6938	17.1445	209.891	12.2425	3.61383	5.1532e-05	0.00159488	Gr64e	Gustatory receptor 64e
FBgn0053307	32.2732	10.0486	121.171	12.0585	3.59198	1.33604e-27	5.98191e-25	CG33307
FBgn0035512	5.00192	1.56215	18.761	12.0098	3.58614	6.46914e-06	0.000255569	Cpr64Ac	Cuticular protein 64Ac
FBgn0033836	98.6114	30.8669	369.589	11.9736	3.58179	2.00214e-22	5.48831e-20	CG18278
FBgn0035486	49.581	15.9747	184.006	11.5186	3.5259	0.000208253	0.00529782	Gr64d	Gustatory receptor 64d
FBgn0032462	3.95674	1.28448	14.6458	11.4022	3.51123	5.62799e-05	0.0017103	CG16800
FBgn0033835	14.2811	4.75759	52.375	11.0087	3.46058	1.89065e-13	2.51438e-11	IM10	Immune induced molecule 10
FBgn0037424	7.87106	2.70048	28.5534	10.5734	3.40237	0.000107773	0.00304758	Osi15	Osiris 15
FBgn0069973	2.11576	0.744098	7.60239	10.2169	3.35289	0.0055018	0.0775483	CG40485
FBgn0015033	6.09821	2.15155	21.8848	10.1717	3.34648	2.11073e-06	9.38786e-05	Cyp4d8	Cytochrome P450-4d8
FBgn0031737	15.0476	5.32246	53.9484	10.136	3.34141	1.51032e-07	8.6695e-06	obst-E	obstructor-E
FBgn0029768	6.11958	2.18114	21.8733	10.0284	3.32602	3.26147e-06	0.000138196	SPR	Sex peptide receptor
FBgn0035428	6.84589	2.45358	24.4151	9.95083	3.31482	8.49544e-07	4.14948e-05	CG14960
FBgn0039098	5.42749	1.95724	19.3085	9.86519	3.30235	1.22165e-05	0.000439925	GILT3
FBgn0045479	121.511	44.1943	430.78	9.74741	3.28502	0.00017165	0.0044769	Gr64a	Gustatory receptor 64a
FBgn0260475	80.9922	29.4844	287.023	9.73475	3.28314	8.2467e-17	1.65328e-14	CG30059
FBgn0040038	62.2086	23.687	216.295	9.13139	3.19083	5.06014e-09	3.79708e-07	klhl10
FBgn0031275	20.8155	7.92828	72.3641	9.12734	3.19019	3.03882e-15	4.85923e-13	GABA-B-R3	metabotropic GABA-B receptor subtype 3
FBgn0259896	18.9766	7.30717	65.6545	8.98494	3.16751	7.61044e-08	4.64652e-06	NimC1	Nimrod C1
FBgn0263655	9.00039	3.50547	30.9801	8.83764	3.14366	1.02326e-07	6.05482e-06	CG43646
FBgn0034756	72.1004	28.1843	247.765	8.7909	3.13601	5.73926e-10	4.75862e-08	Cyp6d2	Cyp6d2
FBgn0033926	1695.98	663.629	5825.37	8.77804	3.1339	0.000394091	0.00901776	Arc1	Activity-regulated cytoskeleton associated protein 1
FBgn0005660	76.2381	29.8983	261.597	8.74955	3.12921	0.000138973	0.00373338	Ets21C	Ets at 21C
FBgn0053470	15.0071	5.89283	51.4641	8.73334	3.12653	5.4362e-05	0.0016671	CG33470
FBgn0259683	8.47677	3.35527	28.9628	8.63201	3.1097	2.33864e-07	1.28214e-05	Ir40a	Ionotropic receptor 40a
FBgn0032590	4.02171	1.6049	13.6889	8.52942	3.09245	0.000375993	0.00864783	CG4631
FBgn0020416	9.73758	3.88809	33.1355	8.52231	3.09125	0.000271463	0.0065699	Idgf1	Imaginal disc growth factor 1
FBgn0053542	34.9219	14.0283	118.496	8.44696	3.07843	6.64461e-13	8.41984e-11	upd3	unpaired 3
FBgn0086758	563.416	226.811	1909.84	8.42041	3.07389	2.06512e-11	2.13375e-09	chinmo	Chronologically inappropriate morphogenesis
FBgn0033928	219.37	89.0581	740.617	8.31611	3.05591	3.89735e-33	2.61746e-30	Arc2	Arc2
FBgn0039644	433.631	177.053	1459.95	8.24583	3.04366	1.90651e-14	2.78351e-12	CG11897
FBgn0032956	5083.76	2089.45	17061	8.16532	3.02951	6.03801e-90	1.01378e-86	Cul2	Cullin 2
FBgn0051551	5.47052	2.27902	18.2365	8.00193	3.00035	4.74781e-05	0.00149001	CG31551
FBgn0038941	10.9859	4.60546	36.5076	7.92703	2.98678	3.36989e-08	2.1973e-06	CG7080
FBgn0000163	19853.8	8331.4	65943.6	7.91507	2.9846	8.79319e-10	7.11507e-08	baz	bazooka
FBgn0050196	34.7769	14.7361	114.94	7.7999	2.96346	2.32036e-10	1.99789e-08	CG30196
FBgn0030904	19.3488	8.26807	63.6717	7.70091	2.94503	5.38159e-06	0.000217074	upd2	unpaired 2
FBgn0030148	7.11665	3.08016	23.2626	7.5524	2.91693	8.26134e-06	0.000315245	CG3106
FBgn0052944	23.7856	10.389	77.3721	7.4475	2.89676	1.21743e-07	7.17215e-06	CG32944
FBgn0051676	20.8465	9.13279	67.7014	7.41301	2.89006	8.14977e-07	3.99517e-05	CG31676
FBgn0016123	4.2699	1.91227	13.7004	7.16447	2.84086	0.000629081	0.0133114	Aph-4	Alkaline phosphatase 4
FBgn0032285	3.65324	1.63715	11.7176	7.15735	2.83943	0.00170731	0.0302941	CG17108
FBgn0025643	11.4504	5.17454	36.5536	7.06414	2.82051	5.64367e-07	2.8606e-05	CG3588
FBgn0263316	63.5526	28.8065	202.537	7.03096	2.81372	2.68628e-08	1.79513e-06	Mrp4	Multidrug resistance protein 4 ortholog
FBgn0030880	4.95989	2.27618	15.6947	6.89522	2.7856	0.00261238	0.0432136	CG6788
FBgn0010549	162.326	74.5479	513.439	6.88737	2.78395	9.58187e-08	5.72866e-06	l(2)03659	lethal (2) 03659
FBgn0260006	48.4144	22.7382	151.119	6.64602	2.73249	1.29595e-08	8.89661e-07	drd	drop dead
FBgn0053887	6.04398	2.85321	18.807	6.59154	2.72062	0.00012328	0.00337937	His4:CG33887	His4:CG33887
FBgn0033205	333.102	157.723	1034.62	6.55972	2.71363	9.32602e-15	1.42349e-12	CG2064
FBgn0040279	132.517	63.2052	409.765	6.48309	2.69668	0.000109075	0.00306717	Osi14	Osiris 14
FBgn0031254	26.1867	12.5099	80.8938	6.46636	2.69295	9.5961e-08	5.72866e-06	CG13692
FBgn0040507	6.09967	2.91994	18.8186	6.44484	2.68814	0.000117976	0.00325391	ACXD	ACXD
FBgn0034417	5.45832	2.61972	16.8127	6.41776	2.68207	0.000313617	0.00737742	CG15117
FBgn0039070	4.44152	2.13543	13.6659	6.3996	2.67798	0.0010607	0.0206482	CG17083
FBgn0040251	1234.51	594.631	3794.02	6.38045	2.67366	8.6916e-25	2.84745e-22	Ugt86Di	Ugt86Di
FBgn0259145	24.1796	11.7619	73.8504	6.27877	2.65048	1.10475e-05	0.000403233	CG42260
FBgn0053494	20.8971	10.2264	63.5796	6.2172	2.63626	4.22504e-07	2.19845e-05	CG33494
FBgn0264911	14.0988	6.95773	42.6632	6.13177	2.6163	3.61682e-08	2.33563e-06	CG44102
FBgn0033598	6.71101	3.31667	20.2884	6.1171	2.61285	6.02771e-05	0.00181128	Cpr47Eb	Cuticular protein 47Eb
FBgn0037812	3.70051	1.83311	11.1701	6.09354	2.60728	0.0041441	0.0619172	CG18545
FBgn0263656	5.74423	2.85174	17.3142	6.07145	2.60204	0.000429117	0.00967098	CG43647
FBgn0085245	4.08573	2.06102	12.1845	5.91189	2.56362	0.00318924	0.050816	CG34216
FBgn0054057	52.263	26.5202	155.234	5.85343	2.54928	5.3983e-07	2.75703e-05	CG34057
FBgn0031089	49.2906	25.0382	146.3	5.84307	2.54673	0.00030976	0.00732516	CG9572
FBgn0028397	17.899	9.12296	53.003	5.80985	2.5385	0.000848701	0.0172403	Tob	Tob
FBgn0003733	38.9665	19.9644	114.975	5.75897	2.52581	1.68656e-07	9.47859e-06	tor	torso
FBgn0039226	85.6858	43.9209	252.745	5.75455	2.5247	3.82425e-09	2.95214e-07	Ude	Uracil-DNA degrading factor
FBgn0030814	3.61666	1.85653	10.6572	5.74036	2.52114	0.00582421	0.0811523	CG4955
FBgn0053653	156.74	80.4752	461.798	5.73839	2.52065	4.78172e-45	4.58772e-42	Caps	Calcium activated protein for secretion
FBgn0032587	172.664	88.6577	508.69	5.73768	2.52047	1.00819e-15	1.65146e-13	CG5953
FBgn0040842	158.399	81.3579	466.564	5.73471	2.51972	1.84957e-43	1.65623e-40	CG15212
FBgn0053807	5.67941	2.9191	16.7207	5.72803	2.51804	0.000633827	0.0133861	His1:CG33807	His1:CG33807
FBgn0039323	77.0439	39.9228	225.528	5.64911	2.49802	8.04196e-07	3.95676e-05	CG10559
FBgn0034225	8.84139	4.58625	25.862	5.63902	2.49545	2.24947e-05	0.000764933	veil	veil
FBgn0063492	74.8132	38.9367	218.319	5.60702	2.48723	2.19811e-16	3.98986e-14	GstE8	Glutathione S transferase E8
FBgn0052667	8.5768	4.47172	24.9971	5.59005	2.48286	0.00170213	0.0302821	ssp7
FBgn0053828	6.68597	3.53609	19.2855	5.4539	2.44729	0.000325543	0.00761793	His1:CG33828	His1:CG33828
FBgn0038032	5.62992	2.97972	16.2307	5.44707	2.44548	0.000854725	0.0172499	CG10096
FBgn0039316	5.66398	2.99928	16.3228	5.44223	2.4442	0.00287459	0.0466011	CG11893
FBgn0028886	125.079	66.4621	359.545	5.40978	2.43557	0.000810492	0.0165953	CG15279
FBgn0034396	53.2885	28.322	153.154	5.4076	2.43499	6.63373e-20	1.53628e-17	CG15097
FBgn0035708	5.52225	2.94748	15.8213	5.36775	2.42432	0.00666527	0.0895279	CG8398
FBgn0034136	11.3475	6.06608	32.4729	5.3532	2.4204	5.19333e-06	0.000210745	DAT	Dopamine transporter
FBgn0053846	7.08263	3.78982	20.2539	5.34428	2.41799	0.000250432	0.00610422	His1:CG33846	His1:CG33846
FBgn0017561	3.7204	1.99484	10.6226	5.32507	2.4128	0.00712771	0.094139	Ork1	Open rectifier K[+] channel 1
FBgn0053819	7.82623	4.20636	22.3057	5.30286	2.40677	0.000119667	0.00328705	His1:CG33819	His1:CG33819
FBgn0053871	4.63031	2.4939	13.176	5.28328	2.40143	0.00287216	0.0466011	His4:CG33871	His4:CG33871
FBgn0032225	22.7737	12.3791	64.3524	5.19849	2.37809	1.70209e-05	0.000600065	CG5022
FBgn0050457	6.09633	3.32351	17.1876	5.17152	2.37059	0.0014265	0.0263559	CG30457
FBgn0037922	478.081	262.608	1339.97	5.10255	2.35122	4.24155e-36	2.99855e-33	CG14711
FBgn0063493	20.8805	11.5962	58.0176	5.00314	2.32283	1.04674e-05	0.000384148	GstE7	Glutathione S transferase E7
FBgn0053903	6.95375	3.86506	19.3085	4.99566	2.32067	0.000453082	0.0101093	His4:CG33903	His4:CG33903
FBgn0051279	8.2368	4.5827	22.8532	4.98685	2.31813	0.000150285	0.00397524	CG31279
FBgn0035168	10.2498	5.73427	28.3117	4.93728	2.30372	3.15464e-05	0.00103856	CG13889
FBgn0032535	21.9282	12.436	59.8968	4.8164	2.26796	3.92985e-09	3.00572e-07	Ance-2	Ance-2
FBgn0053825	7.24454	4.12045	19.7409	4.79096	2.26031	0.000593958	0.0126636	His1:CG33825	His1:CG33825
FBgn0085194	10.465	5.97163	28.4383	4.76223	2.25164	4.36629e-05	0.00138874	CG34165
FBgn0027586	5.43192	3.10544	14.7379	4.74582	2.24666	0.00271218	0.0445899	CG5867
FBgn0033153	519.06	297.773	1404.21	4.71569	2.23747	1.72781e-56	2.10982e-53	Gadd45	Gadd45
FBgn0033732	5.10627	2.95485	13.7119	4.64048	2.21427	0.00539072	0.0765414	CG13157
FBgn0030189	166.83	96.7781	447.035	4.61918	2.20764	3.7118e-26	1.38491e-23	CG2909
FBgn0038455	134.562	78.1163	360.343	4.6129	2.20567	2.98012e-16	5.19857e-14	CG14907
FBgn0011274	296.667	172.757	792.31	4.58627	2.19732	3.54528e-07	1.86746e-05	Dif	Dorsal-related immunity factor
FBgn0036834	5.90575	3.44124	15.7638	4.58084	2.19561	0.00302283	0.0486259	CG6836
FBgn0033204	15.4583	9.02746	41.1818	4.56184	2.18962	1.84594e-06	8.37658e-05	CG2065
FBgn0030588	31.198	18.2697	82.9111	4.53817	2.18211	1.98525e-06	8.91836e-05	CG9521
FBgn0263030	14.1857	8.3344	37.5911	4.51035	2.17324	6.17178e-06	0.000245992	CG43325
FBgn0053864	6.34915	3.73901	16.7897	4.49042	2.16685	0.00144973	0.026675	His1:CG33864	His1:CG33864
FBgn0030310	22.3585	13.17	59.1126	4.48841	2.1662	0.000292847	0.00701163	PGRP-SA	Peptidoglycan recognition protein SA
FBgn0034729	37.0414	21.9298	97.4879	4.44545	2.15233	4.40968e-12	5.01956e-10	CG10344
FBgn0028424	80.9709	48.1256	212.352	4.41247	2.14158	2.02549e-05	0.000703008	JhI-26	Juvenile hormone-inducible protein 26
FBgn0031643	1827.38	1086.47	4791.03	4.40972	2.14069	1.09255e-37	9.17196e-35	CG3008
FBgn0053816	7.15692	4.25877	18.7495	4.40257	2.13834	0.00125992	0.0238518	His1:CG33816	His1:CG33816
FBgn0053840	7.86127	4.75161	20.2999	4.27222	2.09498	0.000962379	0.0191223	His1:CG33840	His1:CG33840
FBgn0266758	268.61	162.94	691.29	4.2426	2.08495	5.43353e-09	4.05462e-07	Esyt2	Extended synaptotagmin-like protein 2 ortholog (H. sapiens)
FBgn0039297	12.8578	7.81136	33.0435	4.23018	2.08072	0.000202304	0.00517591	CG11852
FBgn0001258	368.395	225.626	939.473	4.16386	2.05792	5.78709e-31	3.23884e-28	ImpL3	Ecdysone-inducible gene L3
FBgn0053813	7.37488	4.5226	18.784	4.15337	2.05428	0.00139031	0.0257582	His1:CG33813	His1:CG33813
FBgn0037845	8.38156	5.14837	21.3143	4.14001	2.04964	0.00100694	0.0197826	CG14694
FBgn0012036	496.695	305.253	1262.46	4.13579	2.04816	1.2178e-05	0.000439717	Aldh	Aldehyde dehydrogenase
FBgn0040257	9.42445	5.81653	23.8561	4.10143	2.03613	0.000342323	0.00791407	Ugt86Dc	Ugt86Dc
FBgn0032252	29.5024	18.2251	74.6117	4.09388	2.03347	1.3399e-09	1.07128e-07	loh	lonely heart
FBgn0036764	491.612	307.401	1228.45	3.99626	1.99865	1.83563e-25	6.48849e-23	CG5535
FBgn0031629	355.018	222.459	885.255	3.97941	1.99256	1.07118e-05	0.000392047	Clect27	C-type lectin 27kD
FBgn0053804	5.89062	3.69319	14.6803	3.97497	1.99094	0.0060919	0.0837473	His1:CG33804	His1:CG33804
FBgn0053837	6.32145	3.9695	15.7293	3.96253	1.98642	0.00539648	0.0765423	His1:CG33837	His1:CG33837
FBgn0000808	10.0218	6.30097	24.9051	3.95258	1.98279	0.000418632	0.00947429	gd	gastrulation-defective
FBgn0053810	6.53613	4.1096	16.2422	3.95226	1.98268	0.00319999	0.0508667	His1:CG33810	His1:CG33810
FBgn0052241	8.57469	5.39266	21.3028	3.95034	1.98198	0.00111366	0.0216082	CG32241
FBgn0052549	504.454	317.899	1250.67	3.93418	1.97606	8.80012e-22	2.36406e-19	CG32549
FBgn0053474	10.8241	6.82259	26.8303	3.93257	1.97547	0.000243946	0.00600125	CG33474
FBgn0025726	8099.95	5109.69	20061	3.92606	1.97308	5.53963e-59	7.44083e-56	unc-13	unc-13
FBgn0053460	5.9815	3.78953	14.7494	3.89214	1.96056	0.00586356	0.0814927	CG33460
FBgn0033405	20.445	12.9611	50.3807	3.88708	1.95869	1.63478e-05	0.000577851	CG13954
FBgn0034501	30.7807	19.5319	75.7757	3.87958	1.9559	3.89713e-06	0.000162063	CG13868
FBgn0033756	12.8081	8.12821	31.5276	3.87879	1.95561	6.90341e-05	0.00204695	CG17760
FBgn0053907	6.59908	4.19405	16.2192	3.8672	1.95129	0.00452718	0.0661982	His4:CG33907	His4:CG33907
FBgn0050101	31.875	20.2771	78.2665	3.85984	1.94854	0.000574072	0.0122981	CG30101
FBgn0053822	6.21336	3.96262	15.2163	3.83995	1.94109	0.00601172	0.0832468	His1:CG33822	His1:CG33822
FBgn0053831	6.67646	4.29078	16.2192	3.78002	1.91839	0.00523753	0.0746821	His1:CG33831	His1:CG33831
FBgn0053852	7.5408	4.84672	18.3171	3.77927	1.91811	0.00342321	0.0531566	His1:CG33852	His1:CG33852
FBgn0032805	154.306	99.3682	374.055	3.76433	1.91239	1.61494e-10	1.41777e-08	CG10337
FBgn0039073	9.46509	6.10655	22.8993	3.74995	1.90687	0.0034994	0.0539886	CG4408
FBgn0035996	177.445	114.712	428.378	3.73437	1.90087	2.85989e-16	5.05448e-14	CG3448
FBgn0039896	26.9905	17.4757	65.0495	3.72228	1.89619	9.65539e-08	5.73855e-06	yellow-h	yellow-h
FBgn0004577	26.2409	16.9942	63.2278	3.72056	1.89552	0.00191616	0.0331673	Pxd	Peroxidase
FBgn0085474	45.5167	29.5152	109.523	3.71073	1.8917	1.75301e-11	1.83957e-09	CG34445
FBgn0030926	22.3222	14.6376	53.0606	3.62496	1.85797	0.00569555	0.0796902	psh	persephone
FBgn0039848	34.7927	22.8408	82.6004	3.61636	1.85454	9.1788e-09	6.66431e-07	lox	lysyl oxidase-like
FBgn0033731	661.67	434.496	1570.37	3.61424	1.85369	0.00117366	0.0225518	Cpr49Ah	Cuticular protein 49Ah
FBgn0034709	121.372	79.8316	287.535	3.60176	1.8487	2.99299e-06	0.00012844	Swim	Secreted Wg-interacting molecule
FBgn0034642	323.78	213.029	766.786	3.59945	1.84778	1.68277e-32	1.07633e-29	CG15674
FBgn0011774	380.443	250.315	900.953	3.59927	1.84771	2.30954e-27	9.69431e-25	Irbp	Inverted repeat-binding protein
FBgn0039464	106.614	70.5188	250.992	3.55923	1.83156	1.39511e-05	0.000495746	CG6330
FBgn0265052	34.7256	22.9732	81.7356	3.55787	1.83102	1.0411e-08	7.43836e-07	St3	Sulfotransferase 3
FBgn0041706	70.6982	46.7787	166.376	3.55667	1.83053	2.38939e-14	3.41428e-12	CG3253
FBgn0037973	720.823	478.037	1691.97	3.53941	1.82351	4.04396e-17	8.35668e-15	CG18547
FBgn0038033	7.36113	4.89876	17.2106	3.51326	1.81281	0.0041968	0.0624268	CG10097
FBgn0002773	288.148	191.771	673.655	3.51281	1.81263	2.19388e-27	9.50587e-25	Mlc2	Myosin light chain 2
FBgn0034639	13.4759	8.97453	31.4815	3.50787	1.8106	0.000203565	0.00518839	CG15673
FBgn0032297	214.106	142.869	499.052	3.49307	1.80449	2.17214e-06	9.61389e-05	CG17124
FBgn0024912	193.757	129.632	450.258	3.47336	1.79633	4.4282e-24	1.32177e-21	agt	O-6-alkylguanine-DNA alkyltransferase
FBgn0031547	9.59233	6.42261	22.2712	3.46763	1.79395	0.00155855	0.0282136	Sr-CIV	Scavenger receptor class C, type IV
FBgn0002719	660.399	442.444	1532.22	3.46308	1.79205	4.8023e-12	5.42055e-10	Men	Malic enzyme
FBgn0036196	69.0545	46.3755	159.77	3.44514	1.78456	4.17804e-06	0.000172675	CG11658
FBgn0000092	7.91623	5.32465	18.2826	3.43357	1.77971	0.00416112	0.0620334	CG2650
FBgn0033945	140.862	95.1029	323.899	3.40578	1.76798	4.44754e-20	1.08617e-17	CG12868
FBgn0264542	23.0497	15.5873	52.8994	3.39376	1.76289	3.37491e-06	0.000142106	CG43921
FBgn0036126	446.862	303.151	1021.7	3.37028	1.75287	3.85428e-30	1.91743e-27	CG6272
FBgn0038020	430.72	292.771	982.516	3.35592	1.74671	4.89706e-29	2.26818e-26	GstD9	Glutathione S transferase D9
FBgn0053329	14.5989	9.97056	33.1125	3.32103	1.73163	0.000282331	0.00679618	Sp212	Serine-peptidase 212
FBgn0262524	227.524	155.479	515.705	3.31688	1.72983	2.27559e-24	7.27756e-22	ver	verrocchio
FBgn0038404	33.6877	23.0662	76.1736	3.30239	1.72351	0.000397297	0.00907566	CG8925
FBgn0038088	200.568	137.887	451.294	3.27292	1.71058	4.22192e-07	2.19845e-05	CG10126
FBgn0263241	328.098	226.583	734.16	3.24014	1.69606	5.94324e-11	5.58249e-09	Mocs1	Molybdenum cofactor synthesis 1 ortholog
FBgn0037921	499.799	345.26	1117.96	3.23801	1.69511	6.20119e-31	3.33177e-28	CG6808
FBgn0029896	763.514	527.501	1707.57	3.23709	1.6947	1.60726e-11	1.6999e-09	CG3168
FBgn0011603	17.2309	11.9189	38.4789	3.22841	1.69082	0.000140014	0.00374636	ine	inebriated
FBgn0030028	33.0574	22.8936	73.7123	3.21977	1.68696	2.80592e-07	1.50156e-05	Corp	Companion of reaper
FBgn0000075	286.746	199.261	636.686	3.19524	1.67592	1.72049e-09	1.36743e-07	amd	alpha methyl dopa-resistant
FBgn0259821	43.8978	30.5089	97.4534	3.19426	1.67548	8.17621e-09	6.00125e-07	CG42402
FBgn0035482	207.897	145.351	458.08	3.15155	1.65606	0.00010915	0.00306717	CG14985
FBgn0034137	10.2524	7.22178	22.3748	3.09824	1.63145	0.00355205	0.0545894	CG4945
FBgn0039045	20.4855	14.431	44.7035	3.09775	1.63122	7.1657e-05	0.00212004	CG17119
FBgn0033190	11.3814	8.01776	24.836	3.09762	1.63116	0.00229116	0.0383249	CG2137
FBgn0030510	46.4437	32.7879	101.067	3.08246	1.62408	1.60502e-07	9.135e-06	CG12177
FBgn0051864	426.864	302.643	923.748	3.05227	1.60988	8.30112e-27	3.27943e-24	Qtzl	Quetzalcoatl
FBgn0259708	34.6462	24.6232	74.7382	3.03528	1.60183	0.00131225	0.0245831	CG42362
FBgn0032235	54.2798	38.5943	117.022	3.03209	1.60031	0.00172601	0.0305451	CG5096
FBgn0014417	62.6514	44.5732	134.964	3.02791	1.59832	2.83854e-10	2.39794e-08	CG13397
FBgn0263031	26.2373	18.6712	56.5017	3.02614	1.59748	0.000471813	0.0104577	CG43326
FBgn0050497	268.674	191.995	575.388	2.99689	1.58347	1.00832e-12	1.23192e-10	CG30497
FBgn0010041	10.433	7.45618	22.3403	2.99621	1.58314	0.00500541	0.0716766	GstD5	Glutathione S transferase D5
FBgn0004629	31.9095	22.8118	68.2999	2.99405	1.5821	0.00275449	0.0451284	Cys	Cystatin-like
FBgn0038629	267.811	191.551	572.851	2.99059	1.58043	7.39977e-07	3.66767e-05	CG14304
FBgn0038470	549.91	395.025	1169.45	2.96045	1.56582	5.10228e-11	4.86056e-09	CG18213
FBgn0039225	9.54573	6.85718	20.2999	2.96039	1.56579	0.00680722	0.090799	Ets96B	Ets96B
FBgn0035777	15.0551	10.8173	32.006	2.95877	1.565	0.00093388	0.0187502	CG8563
FBgn0030569	163.906	117.794	348.354	2.9573	1.56428	9.22991e-06	0.000344378	CG9411
FBgn0033600	12.9533	9.32128	27.4814	2.94824	1.55986	0.00219943	0.0371607	Cpr47Ec	Cuticular protein 47Ec
FBgn0040367	19.077	13.7308	40.4617	2.94678	1.55914	0.000202699	0.00517614	CG11382
FBgn0036875	13.3417	9.66987	28.0289	2.89858	1.53535	0.00642308	0.0871462	CG9449
FBgn0038727	113.464	82.5272	237.211	2.87434	1.52323	0.00161896	0.029111	CG7432
FBgn0012034	119.405	86.9689	249.148	2.86479	1.51843	0.000670654	0.0140754	AcCoAS	Acetyl Coenzyme A synthase
FBgn0259709	39.2939	28.6403	81.9082	2.85989	1.51596	0.000941864	0.0188261	CG42363
FBgn0034312	419.585	306.051	873.72	2.85481	1.5134	8.00688e-24	2.33801e-21	CG10916
FBgn0035501	341.457	249.27	710.206	2.84914	1.51053	9.09809e-07	4.41175e-05	CG1299
FBgn0031645	563.835	413.107	1166.75	2.82433	1.49791	1.25563e-25	4.55827e-23	CG3036
FBgn0029879	15.7404	11.5371	32.5535	2.82163	1.49653	0.00147395	0.0270466	APC7	Anaphase Promoting Complex subunit 7
FBgn0038405	66.4438	48.7663	137.154	2.81247	1.49184	3.53051e-06	0.000148193	CG8927
FBgn0032393	858.647	632.268	1764.16	2.79021	1.48037	1.92588e-26	7.39098e-24	CG12264
FBgn0263289	6089.26	4484.63	12507.8	2.78904	1.47977	1.01447e-31	6.19381e-29	scrib	scribbled
FBgn0266526	264.44	195.337	540.852	2.76882	1.46927	1.7371e-10	1.51512e-08	CG45093
FBgn0039108	14.8961	11.0178	30.4096	2.76004	1.46469	0.00175472	0.0308499	CG10232
FBgn0001078	409.037	303.684	830.45	2.73458	1.45132	0.000125253	0.00341591	ftz-f1	ftz transcription factor 1
FBgn0035431	46.923	34.8971	95.0266	2.72306	1.44523	1.49707e-06	6.95803e-05	CG14968
FBgn0041627	535.643	398.777	1083.11	2.71608	1.44153	8.10844e-23	2.26901e-20	Ku80	Ku80
FBgn0020415	38.4495	28.7045	77.4297	2.69748	1.43161	0.00110755	0.021529	Idgf2	Imaginal disc growth factor 2
FBgn0087011	257.615	193.016	516.011	2.67341	1.41868	1.48505e-16	2.84961e-14	CG41520
FBgn0038725	24.1082	18.0761	48.2367	2.66854	1.41605	0.000247262	0.00606064	CG6184
FBgn0039131	688.541	516.541	1376.54	2.66492	1.41409	0.000285903	0.00686985	CG12268
FBgn0052311	846.888	636.353	1689.03	2.65423	1.40829	1.41035e-10	1.25455e-08	zormin	zormin
FBgn0039637	306.739	230.77	610.612	2.64597	1.4038	1.27178e-07	7.42717e-06	CG11880
FBgn0063497	39.6116	29.8271	78.7499	2.64022	1.40066	1.03e-05	0.000379038	GstE3	Glutathione S transferase E3
FBgn0031926	358.672	272.025	705.262	2.59264	1.37442	2.64364e-11	2.66988e-09	CG6739
FBgn0038344	1192.47	905.825	2339.07	2.58225	1.36863	3.62567e-24	1.10682e-21	CG5205
FBgn0032897	240.508	182.859	471.103	2.57632	1.36531	0.000827868	0.0169253	CG9336
FBgn0040600	37.8262	28.8662	73.6663	2.552	1.35163	0.00443337	0.0650809	CG13631
FBgn0037531	207.462	158.395	403.733	2.5489	1.34987	1.69514e-14	2.50211e-12	CG10445
FBgn0032010	25.9113	19.8026	50.3461	2.5424	1.34619	0.000287519	0.00689634	CG8086
FBgn0051098	36.1827	27.6549	70.2942	2.54184	1.34587	0.00265048	0.0437362	CG31098
FBgn0015040	607.516	465.842	1174.21	2.52062	1.33378	1.29819e-08	8.89661e-07	Cyp9c1	Cytochrome P450-9c1
FBgn0051103	31.2126	23.9868	60.1155	2.50619	1.32549	0.0058425	0.0813227	CG31103
FBgn0033101	700.519	539.621	1344.11	2.49084	1.31663	7.5828e-17	1.54321e-14	CG9436
FBgn0261113	9433.66	7277.76	18057.2	2.48115	1.31101	6.77449e-25	2.3332e-22	Xrp1
FBgn0039006	164.373	126.962	314.015	2.47329	1.30643	4.03582e-12	4.67321e-10	Cyp6d4	Cyp6d4
FBgn0031975	34.7757	26.9249	66.179	2.45791	1.29743	0.00418068	0.062256	Tg	Transglutaminase
FBgn0026319	475.638	368.747	903.2	2.44938	1.29241	1.07602e-16	2.12546e-14	Traf4	TNF-receptor-associated factor 4
FBgn0037989	240.493	186.545	456.282	2.44596	1.2904	2.16193e-14	3.12248e-12	CG14741
FBgn0036871	22.8669	17.7953	43.1531	2.42497	1.27797	0.0011718	0.0225497	CG14096
FBgn0030246	1005.34	782.662	1896.03	2.42254	1.27652	1.31768e-20	3.33944e-18	CG1582
FBgn0259711	134.456	104.808	253.051	2.41443	1.27168	1.17713e-10	1.06116e-08	CG42365
FBgn0038243	41.8773	32.6591	78.7499	2.41127	1.26979	3.00351e-05	0.000998592	CG8066
FBgn0260795	931.904	726.863	1752.07	2.41045	1.2693	5.25963e-10	4.38803e-08	CG42575
FBgn0260745	2858.49	2234.18	5355.72	2.39717	1.26133	5.61445e-05	0.00171005	mfas	midline fasciclin
FBgn0034143	193.618	151.448	362.298	2.39222	1.25835	3.08977e-12	3.60886e-10	CG8303
FBgn0037637	1026.91	804.344	1917.16	2.38351	1.25309	1.40672e-19	3.20256e-17	CG9836
FBgn0033137	31.5517	24.7191	58.8824	2.38206	1.25221	0.000230628	0.00576872	Tsp42Ep	Tetraspanin 42Ep
FBgn0051352	2074.9	1625.91	3870.85	2.38074	1.25141	0.000955519	0.0190141	Unc-115a
FBgn0037151	80.3297	63.0069	149.621	2.37468	1.24773	1.31819e-07	7.63184e-06	CG7130
FBgn0038037	131.212	103.03	243.944	2.36771	1.24349	4.68342e-09	3.53414e-07	Cyp9f2	Cyp9f2
FBgn0038366	45.5811	35.8191	84.6293	2.36269	1.24043	0.000877341	0.0176678	CG4576
FBgn0035710	1983.61	1559.15	3681.43	2.36117	1.2395	1.39928e-06	6.57174e-05	SP1173	SP1173
FBgn0041713	282.092	222.113	522.005	2.35017	1.23277	8.85029e-14	1.22554e-11	yellow-c	yellow-c
FBgn0032538	681.094	536.302	1260.26	2.34992	1.23261	0.00407559	0.0611658	CG16885
FBgn0039328	331.071	260.84	611.994	2.34625	1.23036	1.40483e-14	2.09664e-12	CHKov2	CHKov2
FBgn0010039	1031.25	813.479	1902.36	2.33855	1.22561	2.83851e-07	1.51297e-05	GstD3	Glutathione S transferase D3
FBgn0052082	786.358	623.393	1438.22	2.30708	1.20607	1.24149e-08	8.64025e-07	CG32082
FBgn0038035	376.428	298.585	687.798	2.30352	1.20384	2.06933e-13	2.72502e-11	lig3	DNA ligase III
FBgn0260463	1201.08	954.506	2187.38	2.29164	1.19638	0.00610115	0.0837473	Unc-115b
FBgn0037672	58.8384	46.7711	107.108	2.29004	1.19537	7.87436e-06	0.000301334	sage	salivary gland-expressed bHLH
FBgn0033252	40.1805	31.9431	73.1303	2.28939	1.19496	0.000146562	0.00390599	CG12769
FBgn0034618	131.853	104.844	239.886	2.28803	1.1941	2.26309e-06	9.90156e-05	CG9485
FBgn0002354	163.38	130.143	296.326	2.27692	1.18709	1.87207e-06	8.46654e-05	l(3)87Df	lethal (3) 87Df
FBgn0030954	270.474	215.578	490.057	2.27322	1.18474	1.57167e-12	1.8682e-10	CCKLR-17D3	Cholecystokinin-like receptor at 17D3
FBgn0029791	1509.79	1203.77	2733.89	2.27112	1.1834	7.06404e-11	6.58918e-09	CG4096
FBgn0051728	1088.69	868.916	1967.77	2.26463	1.17928	5.63516e-07	2.8606e-05	CG31728
FBgn0033483	203.875	162.74	368.412	2.2638	1.17875	4.1206e-09	3.127e-07	egr	eiger
FBgn0038419	51.3437	41.0094	92.6805	2.25998	1.17631	0.00637143	0.0865329	CG14879
FBgn0052213	21.95	17.5354	39.6084	2.25877	1.17554	0.0045292	0.0661982	CG32213
FBgn0034583	1148.23	918.159	2068.53	2.25291	1.17179	0.00125829	0.0238518	CG10527
FBgn0033446	2146.23	1716.39	3865.57	2.25215	1.1713	5.18126e-07	2.66646e-05	CG1648
FBgn0004652	2553.06	2042.01	4597.26	2.25134	1.17079	3.50135e-05	0.00114151	fru	fruitless
FBgn0037391	749.581	599.98	1347.98	2.24671	1.16782	4.2223e-16	7.27102e-14	CG2017
FBgn0033777	515.277	412.589	926.026	2.24442	1.16635	6.6979e-15	1.04612e-12	CG17574
FBgn0032032	394.024	316.145	705.54	2.2317	1.15814	1.17557e-13	1.60147e-11	CG17294
FBgn0033226	448.432	360.035	802.018	2.22761	1.1555	4.51212e-14	6.3132e-12	CG1882
FBgn0003495	75.0199	60.2473	134.111	2.226	1.15445	2.4827e-06	0.000107921	spz	spatzle
FBgn0038740	170.058	136.792	303.121	2.21592	1.14791	7.7718e-10	6.36529e-08	CG4562
FBgn0034094	77.1861	62.1654	137.269	2.20812	1.14282	0.000536948	0.0116704	Tsf3	Transferrin 3
FBgn0013811	48.3209	38.9327	85.8738	2.2057	1.14124	0.000109726	0.0030769	Dhc62B	Dynein heavy chain at 62B
FBgn0030326	99.6572	80.4369	176.539	2.19475	1.13405	0.00472709	0.0684353	CG2444
FBgn0035439	22.0199	17.7741	39.0034	2.1944	1.13382	0.00567896	0.0795409	CG14961
FBgn0002891	702.031	567.393	1240.58	2.18646	1.1286	3.01133e-15	4.85923e-13	mus205	mutagen-sensitive 205
FBgn0035480	349.187	282.245	616.955	2.18588	1.12821	0.00218524	0.0370141	CG14984
FBgn0051361	25.3358	20.514	44.623	2.17525	1.12118	0.00285654	0.0465079	dpr17	dpr17
FBgn0033266	380.491	308.292	669.287	2.17095	1.11833	6.81126e-13	8.55035e-11	Socs44A	Suppressor of Cytokine Signaling at 44A
FBgn0038407	51.7479	41.9427	90.969	2.16889	1.11696	7.69883e-05	0.00226778	CG6126
FBgn0037115	27.7089	22.4745	48.6461	2.1645	1.11403	0.00154277	0.0280201	CG11249
FBgn0010247	1950.42	1584.24	3415.13	2.15569	1.10815	9.11887e-05	0.00263408	Parp	Poly-(ADP-ribose) polymerase
FBgn0027836	1178.94	957.749	2063.7	2.15474	1.10751	5.55068e-16	9.31959e-14	Dgp-1	Dgp-1
FBgn0004852	78.4956	63.8512	137.073	2.14676	1.10216	0.000164526	0.00433315	Ac76E	Adenylyl cyclase 76E
FBgn0010397	1038.63	844.945	1813.37	2.14614	1.10174	8.6113e-06	0.000326743	LamC	Lamin C
FBgn0261261	453.486	369.191	790.666	2.14161	1.0987	4.18035e-05	0.00133692	plx	pollux
FBgn0020388	1459.15	1189.92	2536.05	2.13127	1.09171	8.03133e-16	1.33181e-13	Gcn5	Gcn5 ortholog
FBgn0041184	1407.88	1149.49	2441.43	2.12393	1.08674	6.45811e-06	0.000255569	Socs36E	Suppressor of cytokine signaling at 36E
FBgn0036851	40.7811	33.3033	70.6921	2.12267	1.08588	0.000501881	0.0110332	CG14082
FBgn0031118	2288.25	1870.06	3961	2.11811	1.08278	1.60347e-16	2.99136e-14	RhoGAP19D	Rho GTPase activating protein at 19D
FBgn0015541	2460.62	2011.8	4255.89	2.11546	1.08097	6.84705e-06	0.000266578	sda	slamdance
FBgn0032456	2832.36	2316	4897.78	2.11476	1.08049	1.87186e-16	3.44423e-14	MRP	Multidrug-Resistance like Protein 1
FBgn0001150	34.1352	27.957	58.8479	2.10494	1.07378	0.00126853	0.0239311	gt	giant
FBgn0028408	44.2041	36.2146	76.1621	2.10308	1.0725	0.000268431	0.00650824	Drep-2	DNA fragmentation factor-related protein 2
FBgn0023479	290.869	238.405	500.726	2.10032	1.07061	0.00426011	0.0631587	Tequila	Tequila
FBgn0020270	1049.61	860.435	1806.33	2.09932	1.06992	1.06992e-10	9.7763e-09	mre11	meiotic recombination 11
FBgn0040259	1130.25	926.676	1944.54	2.0984	1.06929	1.08519e-14	1.63778e-12	Ugt86Da	Ugt86Da
FBgn0263046	165.566	135.767	284.763	2.09743	1.06862	1.95499e-05	0.000680295	CG43341
FBgn0036502	189.392	155.68	324.24	2.08273	1.05848	3.81368e-09	2.95214e-07	CG7841
FBgn0025631	178.325	146.867	304.158	2.07098	1.05031	1.08501e-08	7.63026e-07	moody	moody
FBgn0051683	419.318	345.461	714.745	2.06896	1.04891	1.14847e-11	1.2341e-09	CG31683
FBgn0036742	23.8179	19.6368	40.5423	2.06461	1.04587	0.00651697	0.0880714	CG7497
FBgn0030309	701.078	578.086	1193.05	2.06379	1.04529	0.000134833	0.00362943	CG1572
FBgn0042175	429.86	355.419	727.622	2.04722	1.03367	2.92519e-11	2.93218e-09	CG18858
FBgn0035398	693.987	573.861	1174.49	2.04665	1.03327	0.000783219	0.0160859	Cht7	Cht7
FBgn0027596	2658.71	2202.07	4485.26	2.03684	1.02633	3.89199e-11	3.81586e-09	CG10249
FBgn0040319	440.722	365.267	742.542	2.03287	1.02352	2.39819e-11	2.44035e-09	Gclc	Glutamate-cysteine ligase catalytic subunit
FBgn0265083	375.657	311.416	632.623	2.03144	1.0225	2.62782e-07	1.42902e-05	CG44194
FBgn0051324	28.1213	23.3575	47.1763	2.01975	1.01417	0.00386459	0.0587208	CG31324
FBgn0034728	1300.29	1080.99	2177.49	2.01435	1.01032	7.00504e-13	8.71219e-11	rad50	rad50
FBgn0261560	199.943	166.715	332.855	1.99655	0.997509	0.00437424	0.0645657	Thor	Thor
FBgn0029856	469.579	391.833	780.562	1.99208	0.994275	1.04788e-06	5.00894e-05	CG11700
FBgn0037354	643.75	537.418	1069.08	1.98929	0.992257	8.61542e-10	7.01348e-08	CG12171
FBgn0038953	1171.46	979.099	1940.92	1.98236	0.987216	1.00887e-12	1.23192e-10	CG18596
FBgn0034162	49.7083	41.579	82.2256	1.97757	0.983731	0.00113267	0.0218592	CG6426
FBgn0032793	290.734	243.272	480.58	1.97548	0.982206	1.0098e-08	7.29224e-07	CG10189
FBgn0023507	184.058	154.035	304.147	1.97453	0.981507	2.23016e-06	9.78938e-05	CG3835
FBgn0037126	82.5543	69.0947	136.393	1.974	0.981119	0.00321748	0.0509636	CG14567
FBgn0002887	559.254	468.209	923.431	1.97226	0.979851	4.43976e-11	4.29028e-09	mus201	mutagen-sensitive 201
FBgn0011706	345.068	288.98	569.422	1.97046	0.97853	8.42204e-05	0.0024539	rpr	reaper
FBgn0032132	2214.07	1854.55	3652.15	1.96929	0.977676	0.000100648	0.00285814	CG4382
FBgn0034915	2138.05	1792.01	3522.19	1.96549	0.974892	1.23712e-07	7.25631e-06	eIF6	eIF6
FBgn0038547	88.6548	74.308	146.042	1.96536	0.974793	2.2442e-05	0.000764933	CG17803
FBgn0264953	1165.99	977.442	1920.18	1.9645	0.974159	2.06401e-09	1.63081e-07	Piezo	Piezo
FBgn0036290	2535.05	2125.28	4174.13	1.96404	0.973827	2.46976e-13	3.22076e-11	CG10638
FBgn0050357	36.1311	30.3151	59.3954	1.95927	0.970314	0.00286678	0.0466011	CG30357
FBgn0028550	425.769	357.925	697.146	1.94775	0.961806	0.00134452	0.0251526	Atf3	Activating transcription factor 3
FBgn0029881	798.968	671.918	1307.17	1.94542	0.960085	0.000679558	0.0142178	pigs	pickled eggs
FBgn0085354	125.205	105.34	204.665	1.9429	0.958213	4.20366e-06	0.000173201	CG34325
FBgn0037661	115.835	97.4808	189.253	1.94143	0.957123	4.32848e-06	0.000176718	Ada	Adenosine deaminase
FBgn0022160	120.589	101.508	196.913	1.93988	0.955966	0.000116463	0.00323487	Gpo-1	Glycerophosphate oxidase-1
FBgn0032899	172.736	145.576	281.374	1.93283	0.950716	0.0035009	0.0539886	CG9338
FBgn0031468	94.5365	79.7423	153.713	1.92763	0.946826	2.45629e-05	0.000831057	CG2975
FBgn0040496	259.836	219.573	420.886	1.91684	0.938727	1.32774e-05	0.000474312	CG17104
FBgn0086708	832.599	703.984	1347.06	1.91348	0.936201	0.000756431	0.0155834	stv	starvin
FBgn0037853	303.53	256.913	489.998	1.90725	0.931497	0.00143144	0.0264109	CG14696
FBgn0035802	1255.97	1063.09	2027.47	1.90714	0.931413	1.9313e-11	2.01095e-09	CG33275
FBgn0031888	551.303	466.689	889.761	1.90654	0.930958	8.96411e-08	5.39937e-06	Pvf2	PDGF- and VEGF-related factor 2
FBgn0038349	506.502	428.817	817.241	1.9058	0.9304	0.00179501	0.0314659	CG6045
FBgn0263974	67.9891	57.6143	109.488	1.90037	0.926277	0.000223981	0.00563392	qin	qin
FBgn0000395	1064.69	903.721	1708.56	1.89059	0.918834	9.56402e-11	8.85958e-09	cv-2	crossveinless 2
FBgn0036702	2082.1	1768.88	3334.94	1.88533	0.914819	9.70257e-12	1.05955e-09	CG6512
FBgn0038107	362.181	307.782	579.781	1.88374	0.913602	1.38433e-06	6.52435e-05	CG17327
FBgn0053158	963.174	818.814	1540.61	1.88152	0.911896	1.08455e-10	9.843e-09	CG33158
FBgn0086370	471.914	401.67	752.889	1.8744	0.906426	3.00863e-09	2.34953e-07	sra	sarah
FBgn0014141	5031.23	4286.44	8010.43	1.86879	0.902101	6.76678e-12	7.55492e-10	cher	cheerio
FBgn0053181	379.998	323.767	604.921	1.86839	0.901794	0.000743386	0.0153382	CG33181
FBgn0033982	109.091	92.9626	173.604	1.86746	0.901077	3.47555e-05	0.00113585	Cyp317a1	Cyp317a1
FBgn0038693	105.826	90.1839	168.394	1.86723	0.900896	0.000413889	0.00940669	unc79
FBgn0053255	647.271	551.72	1029.48	1.86594	0.8999	9.16025e-10	7.3677e-08	CG33255
FBgn0036857	74.5834	63.6311	118.393	1.86061	0.895779	0.000294842	0.00704684	CG9629
FBgn0028527	643.196	549.119	1019.51	1.85662	0.892681	1.41087e-08	9.61969e-07	CG18507
FBgn0032399	62.7617	53.6219	99.3211	1.85225	0.889278	0.000624536	0.0132524	CG6785
FBgn0264894	224.171	191.607	354.424	1.84974	0.887323	6.42052e-07	3.22998e-05	CG44085
FBgn0032869	44.3842	37.9729	70.0295	1.8442	0.882993	0.00344942	0.0534402	CG17470
FBgn0260755	280.903	240.425	442.816	1.84181	0.881123	1.74032e-07	9.74002e-06	CG42553
FBgn0033134	62.2315	53.292	97.9893	1.83872	0.878705	0.00101677	0.0198796	Tsp42El	Tetraspanin 42El
FBgn0000216	540.419	462.817	850.83	1.83837	0.878431	4.76006e-05	0.00149038	Brd	Bearded
FBgn0032026	1565.59	1341.05	2463.77	1.8372	0.87751	2.04016e-06	9.13449e-05	CG7627
FBgn0004507	2689.57	2305.24	4226.91	1.83361	0.874683	2.22187e-05	0.000761329	GlyP	Glycogen phosphorylase
FBgn0010173	3856.02	3306.69	6053.31	1.83062	0.872335	3.43882e-11	3.4215e-09	RpA-70	Replication Protein A 70
FBgn0031957	181.871	156.167	284.689	1.82298	0.866295	0.000114986	0.003211	TwdlE	TweedleE
FBgn0262160	1848.49	1587.39	2892.87	1.82241	0.865848	9.39165e-07	4.53772e-05	CG9932
FBgn0032495	135.694	116.571	212.186	1.82023	0.864122	2.47377e-05	0.000834453	CG16820
FBgn0037979	594.365	511.245	926.844	1.81292	0.858312	6.85911e-09	5.09014e-07	GCC185	GCC185 ortholog (H. sapiens)
FBgn0051793	360.358	310.227	560.88	1.80797	0.85437	3.47423e-07	1.83724e-05	CG31793
FBgn0037487	44.5421	38.3721	69.2222	1.80398	0.85118	0.00674991	0.0904839	CG14608
FBgn0086906	1135.63	978.418	1764.49	1.80341	0.85073	1.63472e-06	7.49404e-05	sls	sallimus
FBgn0031381	137.33	118.374	213.155	1.80069	0.848549	9.43428e-05	0.00270058	Npc2a	Niemann-Pick type C-2a
FBgn0032405	150.288	129.632	232.912	1.79672	0.845368	0.00125115	0.02377	CG14946
FBgn0038943	67.5138	58.2709	104.485	1.79309	0.842451	0.00119026	0.0228068	CG5391
FBgn0264442	3053.6	2638.21	4715.18	1.78727	0.837757	2.80379e-10	2.38358e-08	ab	abrupt
FBgn0037515	40.0773	34.6353	61.8451	1.78561	0.836416	0.00759558	0.0995355	Sp7	Serine protease 7
FBgn0004956	154.524	133.664	237.961	1.78029	0.83211	7.52166e-05	0.00222046	os	outstretched
FBgn0030506	283.7	245.416	436.834	1.77997	0.831854	7.28844e-07	3.63228e-05	Lig4	Ligase4
FBgn0035309	56.3606	48.7633	86.7502	1.77901	0.831072	0.00377439	0.0576109	CG15879
FBgn0034725	672.237	582.344	1031.81	1.77182	0.825231	1.09259e-08	7.6436e-07	CG6044
FBgn0039641	107.614	93.2684	164.999	1.76907	0.822994	0.000197827	0.0051002	CG14511
FBgn0026737	638.562	553.782	977.68	1.76546	0.820044	2.91429e-08	1.91886e-06	CG6171
FBgn0001977	1347.34	1169.03	2060.58	1.76264	0.817736	3.93841e-09	3.00572e-07	CIAPIN1	CIAPIN1 ortholog
FBgn0051973	201.797	175.286	307.841	1.75622	0.812475	0.00323272	0.0511447	Cda5	Chitin deacetylase-like 5
FBgn0036734	3458.77	3004.52	5275.76	1.75594	0.812245	2.91172e-08	1.91886e-06	CG7564
FBgn0001257	1443.37	1253.85	2201.46	1.75576	0.812096	8.78415e-05	0.00255387	ImpL2	Ecdysone-inducible gene L2
FBgn0016031	796.419	692.143	1213.52	1.75328	0.810057	8.20362e-08	4.98602e-06	lama	lamina ancestor
FBgn0030263	1375.59	1195.5	2095.97	1.75322	0.810006	1.78951e-05	0.000629233	CG2076
FBgn0263747	74.8372	65.0605	113.944	1.75135	0.808469	0.000853739	0.0172499	CG43672
FBgn0031255	73.7716	64.1351	112.318	1.75127	0.808402	0.00184906	0.0322972	BBS8	Bardet-Biedl syndrome 8 ortholog (H. sapiens)
FBgn0261530	564.989	491.387	859.396	1.74892	0.806463	7.34505e-08	4.52402e-06	nbs	nbs
FBgn0028473	9206.66	8014.68	13974.6	1.74362	0.802088	2.93839e-08	1.92529e-06	Non1
FBgn0053556	359.502	312.975	545.608	1.7433	0.801819	6.02303e-07	3.0414e-05	form3	formin 3
FBgn0036872	220.596	192.152	334.372	1.74015	0.799209	7.62142e-06	0.000294169	CG12519
FBgn0027343	1210.7	1055.58	1831.22	1.73481	0.794775	1.50555e-08	1.01621e-06	fz3	frizzled 3
FBgn0051549	591.857	516.126	894.779	1.73364	0.793807	0.00539016	0.0765414	CG31549
FBgn0000346	257.017	224.145	388.505	1.73328	0.793502	4.23916e-06	0.000173674	comt	comatose
FBgn0010278	4957.69	4329.67	7469.75	1.72525	0.786802	2.76399e-09	2.1711e-07	Ssrp	Structure specific recognition protein
FBgn0037852	401.09	350.291	604.288	1.7251	0.786684	7.83622e-07	3.86971e-05	Tpc1	Thiamine pyrophosphate carrier protein 1
FBgn0038893	345.199	301.524	519.901	1.72425	0.785965	1.42228e-06	6.65645e-05	CG6353
FBgn0004370	3104.44	2712.62	4671.73	1.72222	0.78427	2.11012e-08	1.41716e-06	Ptp10D	Protein tyrosine phosphatase 10D
FBgn0028978	1381.52	1207.37	2078.13	1.72121	0.783421	1.56131e-06	7.22746e-05	trbl	tribbles
FBgn0052214	105.281	92.1636	157.748	1.71161	0.775353	0.0039678	0.05995	CG32214
FBgn0040236	759.902	665.28	1138.39	1.71115	0.774962	7.23397e-08	4.47773e-06	c11.1	c11.1
FBgn0033919	1501.31	1314.42	2248.87	1.71093	0.774779	0.0022087	0.0372237	CG8547
FBgn0261547	2404.1	2105.71	3597.65	1.70852	0.772751	1.02106e-08	7.33416e-07	Exn	Ephexin
FBgn0261561	184.592	161.793	275.789	1.70458	0.769415	0.00215625	0.0366154	CG42675
FBgn0029942	226.338	198.551	337.485	1.69973	0.765308	1.8228e-05	0.000637599	CG2059
FBgn0015351	201.127	176.472	299.749	1.69857	0.764317	0.000108151	0.00305187	CG14906
FBgn0032744	224.747	197.651	333.133	1.68546	0.753143	3.04994e-05	0.00100892	Ttc19	Tetratricopeptide repeat domain 19
FBgn0033033	903.893	796.203	1334.66	1.67628	0.74526	0.00550205	0.0775483	scaf	scarface
FBgn0032791	105.402	92.8758	155.505	1.67434	0.74359	0.000849693	0.0172403	CG18094
FBgn0030805	1011.38	891.417	1491.25	1.6729	0.742349	1.54268e-07	8.81755e-06	wus	wurst
FBgn0261799	84.6145	74.5805	124.751	1.6727	0.742178	0.00149281	0.0273553	dsx-c73A	doublesex cognate 73A
FBgn0001978	1862.68	1641.9	2745.8	1.67234	0.741864	4.63367e-08	2.92204e-06	stc	shuttle craft
FBgn0032597	706.195	622.626	1040.47	1.6711	0.740798	5.23244e-07	2.68253e-05	CG17904
FBgn0036663	2094.28	1847	3083.42	1.66942	0.73935	1.11427e-05	0.000405605	CG9674
FBgn0263256	358.258	315.977	527.382	1.66905	0.739028	0.00154369	0.0280201	CG43394
FBgn0029831	268.971	237.256	395.829	1.66836	0.738434	0.00431097	0.0637719	CG5966
FBgn0039003	472.537	416.935	694.945	1.66679	0.737075	7.29875e-06	0.000282527	wfs1	wolfram syndrome 1
FBgn0031435	84.9434	74.9744	124.82	1.66483	0.735376	0.0029874	0.0481135	Elba2	Early boundary activity 2
FBgn0024754	1139.56	1007.65	1667.18	1.65452	0.72641	2.37739e-07	1.29809e-05	Flo1	Flotillin 1
FBgn0036040	84.4836	74.7194	123.541	1.65339	0.72543	0.00173564	0.0306349	CG6749
FBgn0027493	2466.52	2182.45	3602.79	1.6508	0.723166	8.4639e-08	5.12104e-06	AdSS	Adenylosuccinate Synthetase
FBgn0034365	65.3213	57.8243	95.3094	1.64826	0.720944	0.00473481	0.0684585	CG5335
FBgn0037345	85.9475	76.218	124.866	1.63827	0.712174	0.00280443	0.0457705	rev7	rev7
FBgn0052939	144.42	128.22	209.219	1.63171	0.706387	0.000327099	0.00762777	CG32939
FBgn0032156	117.543	104.446	169.933	1.627	0.702211	0.000947874	0.01889	CG13124
FBgn0037846	250.18	222.37	361.421	1.62531	0.700718	0.000313371	0.00737742	CG6574
FBgn0025628	2746.41	2441.81	3964.79	1.62371	0.699293	2.74099e-07	1.47859e-05	CG4199
FBgn0051694	2105.97	1872.92	3038.16	1.62215	0.697907	2.26492e-07	1.24682e-05	CG31694
FBgn0030787	325.745	289.729	469.81	1.62155	0.697372	0.000165998	0.00436339	CG9609
FBgn0028494	843.736	751.269	1213.6	1.6154	0.691892	1.24989e-06	5.91146e-05	CG6424
FBgn0031713	798.351	711.296	1146.57	1.61195	0.688803	2.50802e-06	0.00010832	CG7277
FBgn0028369	286.637	255.55	410.985	1.60824	0.685478	0.000201996	0.00517591	kirre	kin of irre
FBgn0030052	263.524	235.005	377.599	1.60677	0.684164	9.21548e-05	0.00265058	CG12065
FBgn0027280	1015.92	906.053	1455.39	1.60629	0.683735	2.21161e-06	9.73978e-05	l(1)G0193	lethal (1) G0193
FBgn0030026	383.162	341.869	548.334	1.60393	0.68161	2.18742e-05	0.000751443	sni	sniffer
FBgn0031774	310.625	277.173	444.431	1.60344	0.681171	5.86934e-05	0.00177162	CG9147
FBgn0051030	81.398	72.6795	116.272	1.59979	0.677883	0.00604839	0.0835585	CG31030
FBgn0002905	781.986	698.255	1116.91	1.59957	0.677687	3.14071e-06	0.000133924	mus308	mutagen-sensitive 308
FBgn0262579	1246.53	1113.82	1777.37	1.59574	0.674228	1.42841e-06	6.66194e-05	Ect4	Ectoderm-expressed 4
FBgn0037731	148.787	132.983	212.002	1.5942	0.672834	0.000538353	0.011682	CG18542
FBgn0031115	632.114	565.009	900.534	1.59384	0.672506	8.90752e-06	0.000336084	CG11710
FBgn0031418	1302.08	1164.13	1853.89	1.59251	0.671304	5.36316e-05	0.00164846	CG3609
FBgn0031114	609.201	544.884	866.471	1.59019	0.669203	8.82067e-06	0.000333744	cactin	cactin
FBgn0026064	871.571	779.669	1239.18	1.58937	0.668453	4.8965e-05	0.00152953	KP78a	KP78a
FBgn0015371	2169.53	1941.15	3083.07	1.58827	0.667457	7.30134e-07	3.63228e-05	chn	charlatan
FBgn0038301	430.629	385.708	610.314	1.58232	0.662044	7.85304e-05	0.00230814	CG6654
FBgn0032781	1165.05	1043.55	1651.05	1.58216	0.661893	3.66076e-06	0.000153182	CG9987
FBgn0050000	873.912	782.94	1237.8	1.58096	0.660805	6.37864e-06	0.000253485	GstT1	Glutathione S transferase T1
FBgn0030294	1132.11	1014.34	1603.19	1.58052	0.660399	0.00275501	0.0451284	Pa1	PTIP associated 1
FBgn0042712	1037.6	929.938	1468.24	1.57886	0.658881	4.10833e-06	0.000170318	HBS1	HBS1
FBgn0052369	852.268	764.006	1205.31	1.57762	0.657754	6.03867e-06	0.000242124	CG32369
FBgn0026751	719.841	645.655	1016.59	1.57451	0.654899	0.000299507	0.00714561	XRCC1	XRCC1
FBgn0039930	253.753	227.618	358.292	1.57409	0.654521	0.00045601	0.0101409	CG11077
FBgn0033504	150.327	134.848	212.244	1.57395	0.654392	0.00094689	0.01889	CAP	CAP
FBgn0053196	4995.01	4481.01	7051	1.57353	0.654002	0.00571322	0.0797713	dp	dumpy
FBgn0035539	852.465	764.866	1202.86	1.57265	0.653195	6.63178e-06	0.000260462	slow	slowdown
FBgn0032234	232.815	208.993	328.102	1.56992	0.650688	0.000187456	0.00485512	gny	garnysstan
FBgn0052649	362.997	325.946	511.203	1.56837	0.649266	6.63858e-05	0.00197277	CG32649
FBgn0024804	2754.91	2474.65	3875.95	1.56626	0.647325	2.17587e-06	9.61389e-05	Dbp80	Dead box protein 80
FBgn0016076	1224.8	1100.28	1722.9	1.56588	0.646977	0.00649515	0.0879464	vri	vrille
FBgn0013733	5938.56	5338.46	8338.96	1.56205	0.643443	1.56581e-06	7.22746e-05	shot	short stop
FBgn0037796	1688.5	1517.95	2370.68	1.56177	0.643178	0.0012444	0.0236754	CG12814
FBgn0051999	471.193	423.711	661.119	1.5603	0.641828	0.000498447	0.0109756	CG31999
FBgn0000244	572.697	515.132	802.959	1.55874	0.640384	3.03621e-05	0.00100697	by	blistery
FBgn0036959	113.181	101.823	158.613	1.55774	0.639452	0.00330088	0.0516529	CG6951
FBgn0028956	2646.73	2381.5	3707.64	1.55685	0.63863	1.70628e-06	7.79549e-05	mthl3	methuselah-like 3
FBgn0260653	2695.27	2425.44	3774.62	1.55626	0.638086	2.96536e-06	0.000127662	serp	serpentine
FBgn0034940	245.105	220.714	342.672	1.55256	0.634651	0.000355333	0.00820075	CG16787
FBgn0002641	662.926	597.003	926.614	1.55211	0.63423	2.15882e-05	0.00074352	mal	maroon-like
FBgn0027657	162.724	146.593	227.246	1.55018	0.63244	0.00651749	0.0880714	glob1	globin 1
FBgn0004512	729.371	657.223	1017.96	1.54889	0.631233	4.64976e-05	0.00146266	Mdr49	Multi drug resistance 49
FBgn0000326	474.178	427.595	660.507	1.5447	0.627328	6.59008e-05	0.0019627	clt	cricklet
FBgn0250755	180.542	162.817	251.443	1.54433	0.626983	0.00468901	0.0681632	CG42233
FBgn0052212	867.153	782.741	1204.8	1.53921	0.622189	1.90467e-05	0.000664508	CG32212
FBgn0034194	446.706	403.615	619.071	1.53381	0.617124	0.000842442	0.017145	CG15611
FBgn0004698	2979.71	2693.36	4125.11	1.53159	0.615028	5.06037e-06	0.000205973	mus210	mutagen-sensitive 210
FBgn0031959	403.352	364.666	558.097	1.53044	0.613942	0.000139847	0.00374636	spz3	spatzle 3
FBgn0003475	171.277	154.938	236.636	1.5273	0.610981	0.00308529	0.0495697	spir	spire
FBgn0033845	1565.59	1416.32	2162.66	1.52696	0.610664	9.94371e-06	0.000368961	mars	mars
FBgn0259152	1340.88	1214.05	1848.2	1.52233	0.606284	5.31524e-05	0.00163749	Clbn	Caliban
FBgn0261258	4123.38	3733.66	5682.26	1.5219	0.605875	0.003149	0.050414	rgn	regeneration
FBgn0034860	240.292	217.721	330.574	1.51834	0.602494	0.000839576	0.0171386	CG9812
FBgn0038811	424.253	384.604	582.848	1.51545	0.599743	0.000187597	0.00485512	CG4159
FBgn0265137	1111.99	1008.18	1527.23	1.51484	0.599165	4.53492e-05	0.00143325	Spn42Da	Serpin 42Da
FBgn0035336	395.338	358.564	542.437	1.5128	0.597226	0.000213892	0.00540649	CG9004
FBgn0037503	192.501	174.623	264.014	1.51191	0.596368	0.00138405	0.0257131	CG14598
FBgn0033427	685.889	622.203	940.637	1.51179	0.596254	6.01746e-05	0.00181128	CG1868
FBgn0032138	5776.89	5246.98	7896.52	1.50496	0.589729	9.15508e-06	0.000342538	CG4364
FBgn0037722	288.971	262.513	394.805	1.50394	0.588751	0.00053165	0.0116109	CG8319
FBgn0037327	2288.18	2079.1	3124.5	1.50281	0.587667	1.38794e-05	0.000494505	PEK	pancreatic eIF-2alpha kinase
FBgn0032390	908.105	825.14	1239.96	1.50273	0.587584	5.78781e-05	0.00175094	dgt2	dim gamma-tubulin 2
FBgn0030882	787.176	715.498	1073.89	1.50089	0.585821	0.00564023	0.0792464	GS	Glutathione Synthetase
FBgn0026063	1260.41	1145.97	1718.19	1.49934	0.584329	3.22815e-05	0.00106016	KP78b	KP78b
FBgn0037082	590.284	536.723	804.532	1.49897	0.583973	9.10431e-05	0.00263408	CG5664
FBgn0266801	145.885	132.667	198.757	1.49817	0.583199	0.00451538	0.0661982	CG45263
FBgn0260985	1930.65	1757.28	2624.09	1.49326	0.578468	0.000103222	0.00292507	RfC4	Replication factor C subunit 4
FBgn0052521	772.025	703.306	1046.9	1.48854	0.5739	0.000998814	0.0197005	CG32521
FBgn0037999	410.967	374.777	555.729	1.48283	0.568351	0.00152154	0.0277597	CG4860
FBgn0032391	394.701	360.453	531.694	1.47507	0.560785	0.000565401	0.0121706	escl	escl
FBgn0010300	7873.76	7191.24	10603.9	1.47455	0.560276	0.00292273	0.0471286	brat	brain tumor
FBgn0037978	539.347	492.697	725.95	1.47342	0.55917	0.000339514	0.00788546	KLHL18
FBgn0085446	4754.71	4345.08	6393.26	1.47138	0.557169	0.000126661	0.00344166	CG34417
FBgn0033348	586.15	535.759	787.714	1.47028	0.55609	0.000280113	0.0067549	Spt	Spitting Image
FBgn0037555	1105.71	1011.37	1483.09	1.46642	0.552299	0.000115319	0.00321362	Ada2b	transcriptional Adaptor 2b
FBgn0032130	203.385	186.074	272.631	1.46518	0.551074	0.00677159	0.0906426	CG3838
FBgn0025388	661.408	605.278	885.929	1.46367	0.549593	0.000237182	0.00587792	CG12179
FBgn0003016	754.333	690.324	1010.37	1.46361	0.549533	0.000199853	0.00514258	osp	outspread
FBgn0011703	4007.51	3670.75	5354.56	1.45871	0.544693	0.000126833	0.00344166	RnrL	Ribonucleoside diphosphate reductase large subunit
FBgn0043364	668.44	612.346	892.816	1.45803	0.544017	0.000231623	0.00578283	cbt	cabut
FBgn0003159	169.674	155.521	226.285	1.45501	0.541032	0.00459376	0.0669858	ptr	proximal to raf
FBgn0031663	508.027	465.691	677.373	1.45456	0.540578	0.00565914	0.0793461	CG8891
FBgn0262955	4286.22	3929.93	5711.35	1.45329	0.539326	4.10199e-05	0.00131857	RpII140	RNA polymerase II 140kD subunit
FBgn0001098	4923.12	4513.91	6559.94	1.45327	0.539303	6.10374e-05	0.00183003	Gdh	Glutamate dehydrogenase
FBgn0037011	614.361	563.602	817.397	1.45031	0.53636	0.000442079	0.0099132	CG4858
FBgn0011638	5115.69	4698.03	6786.33	1.4445	0.530575	8.80597e-05	0.00255468	La	La autoantigen-like
FBgn0032921	187.276	172.192	247.611	1.43799	0.524052	0.00491494	0.0707277	Mpp6	M-phase phosphoprotein 6
FBgn0026576	225.011	207.066	296.793	1.43333	0.519367	0.00396436	0.05995	CG5991
FBgn0086558	7795.9	7174.62	10281	1.43296	0.519003	0.000116804	0.00323487	Ubi-p5E	Ubiquitin-5E
FBgn0041588	625.913	576.107	825.138	1.43226	0.518297	0.000698815	0.014598	ligatin	ligatin
FBgn0028434	297.956	274.254	392.765	1.43212	0.518151	0.00257411	0.0426332	Ercc1	Ercc1
FBgn0034734	1196.52	1101.78	1575.46	1.42992	0.515936	0.000250818	0.00610422	CG4554
FBgn0039544	645.948	594.862	850.291	1.42939	0.515401	0.000619615	0.0131688	CG12877
FBgn0035247	468.24	431.377	615.69	1.42727	0.513254	0.00246998	0.0411623	metl	methyltransferase-like
FBgn0037070	319.026	294.094	418.753	1.42387	0.509822	0.00217965	0.0369661	CG11309
FBgn0003463	1166.14	1075.11	1530.26	1.42335	0.509287	0.000239335	0.00590946	sog	short gastrulation
FBgn0036892	1444.58	1331.93	1895.14	1.42285	0.508783	0.000255486	0.00620559	Lon	Lon protease
FBgn0050115	822.075	757.987	1078.43	1.42275	0.508683	0.00248853	0.04142	GEFmeso	Guanine nucleotide exchange factor in mesoderm
FBgn0035499	4270.32	3938.76	5596.59	1.4209	0.506808	0.0038701	0.058738	Chd64	Chd64
FBgn0260442	3061.89	2824.16	4012.81	1.42088	0.506787	0.000563496	0.0121491	rhea	rhea
FBgn0035812	602.182	555.43	789.194	1.42087	0.506776	0.00101244	0.0198515	CG7457
FBgn0263599	4751.85	4383.9	6223.65	1.41966	0.505546	0.000170429	0.00445369	l(3)72Ab	lethal (3) 72Ab
FBgn0035714	513.107	473.413	671.88	1.41922	0.505103	0.00105545	0.0205759	CG8549
FBgn0032774	787.33	726.534	1030.51	1.41839	0.504257	0.00406404	0.0611289	CG17549
FBgn0035432	918.076	847.186	1201.63	1.41838	0.504247	0.000392678	0.00900078	ZnT63C	Zinc transporter 63C
FBgn0034797	1552.1	1432.3	2031.32	1.41823	0.504089	0.000584372	0.0124989	nahoda	nahoda
FBgn0023407	2049.74	1892.9	2677.09	1.41428	0.50007	0.000708943	0.0147865	B4	B4
FBgn0031454	251.99	232.837	328.603	1.4113	0.497028	0.00492334	0.0707277	CG9960
FBgn0030048	301.127	278.343	392.263	1.40928	0.494956	0.00319778	0.0508667	CG12112
FBgn0020545	530.671	490.742	690.388	1.40682	0.492441	0.00186638	0.032458	kraken	kraken
FBgn0034931	314.464	290.835	408.979	1.40622	0.491826	0.00412068	0.0617734	CG2812
FBgn0263831	348.506	322.376	453.025	1.40527	0.490844	0.00340681	0.0529633	Gen	XPG-like endonuclease
FBgn0038180	1184.79	1096.15	1539.36	1.40434	0.489891	0.00422147	0.0626883	Cht5	Cht5
FBgn0015221	3613.25	3343.03	4694.12	1.40415	0.489697	0.000971779	0.0192806	Fer2LCH	Ferritin 2 light chain homologue
FBgn0020278	1164.79	1078.21	1511.09	1.40147	0.486945	0.000554356	0.0119905	loco	locomotion defects
FBgn0030159	2074.32	1920.37	2690.1	1.40082	0.486272	0.000508351	0.0111571	CG9689
FBgn0266756	4303.91	3986.17	5574.87	1.39855	0.483934	0.000418225	0.00947429	btsz	bitesize
FBgn0085408	2490.84	2307.36	3224.76	1.3976	0.48295	0.00131043	0.0245831	Shroom	Shroom
FBgn0030241	2809.21	2602.34	3636.7	1.39747	0.48282	0.000977511	0.0193404	feo	fascetto
FBgn0034184	690.233	639.779	892.048	1.39431	0.479548	0.00141337	0.0261493	CG9646
FBgn0030855	910.168	843.914	1175.19	1.39254	0.477722	0.00104446	0.0203913	CG5800
FBgn0243512	684.076	634.343	883.006	1.392	0.477159	0.00137965	0.0257024	puc	puckered
FBgn0050118	1539.24	1428.24	1983.26	1.3886	0.473635	0.000718495	0.0149625	CG30118
FBgn0037138	2038.24	1891.57	2624.95	1.38771	0.472705	0.000569566	0.0122211	P5CDh1	delta-1-Pyrroline-5-carboxylate dehydrogenase 1
FBgn0031307	2638.19	2449.33	3393.6	1.38552	0.470427	0.000727141	0.0150958	MFS3	Major Facilitator Superfamily Transporter 3
FBgn0037315	832.059	772.777	1069.19	1.38356	0.468388	0.00174257	0.0307168	Cerk	Ceramide kinase
FBgn0039733	563.672	523.756	723.334	1.38105	0.465766	0.0026457	0.043711	CG11504
FBgn0033391	704.608	654.741	904.073	1.38081	0.465515	0.00159754	0.0288416	CG8026
FBgn0036187	635.844	590.91	815.58	1.38021	0.464888	0.00211661	0.0360333	RIOK1	RIO kinase 1
FBgn0032224	469.913	437.086	601.222	1.37552	0.459982	0.00328612	0.0516084	Sps2	Selenophosphate synthetase 2
FBgn0026320	3200.37	2976.94	4094.08	1.37527	0.459711	0.000661769	0.0139106	Tom	Twin of m4
FBgn0032819	522.087	485.656	667.811	1.37507	0.459504	0.00325145	0.05126	CG10463
FBgn0030674	5122.31	4765.55	6549.35	1.37431	0.458708	0.00127597	0.0240376	CG8184
FBgn0035805	317.583	295.534	405.779	1.37304	0.457369	0.00679564	0.090799	CG7506
FBgn0036487	1168.04	1087.22	1491.33	1.3717	0.455965	0.00152521	0.0277597	Prp31
FBgn0033842	413.949	385.349	528.352	1.3711	0.455334	0.00541386	0.076627	cbc	crowded by cid
FBgn0003231	1741.82	1621.68	2222.37	1.37042	0.454615	0.00111484	0.0216082	ref(2)P	refractory to sigma P
FBgn0030925	436.078	406.035	556.247	1.36995	0.454121	0.00677525	0.0906426	Hayan	Hayan
FBgn0030740	1861.37	1734.38	2369.34	1.3661	0.45006	0.00101386	0.0198515	CG9917
FBgn0051072	419.131	390.573	533.366	1.3656	0.449535	0.00533277	0.0759594	Lerp	lysosomal enzyme receptor protein
FBgn0045761	1100.17	1025.32	1399.57	1.36501	0.448909	0.0013872	0.025736	CHKov1	CHKov1
FBgn0039601	738.578	688.607	938.46	1.36284	0.446614	0.00284624	0.0463964	CG1523
FBgn0000053	2307.98	2152.19	2931.14	1.36193	0.445656	0.00145924	0.0268133	ade3	adenosine 3
FBgn0013765	1437.13	1340.36	1824.17	1.36095	0.444616	0.00752447	0.0987964	cnn	centrosomin
FBgn0023531	574.007	535.586	727.691	1.35868	0.442208	0.00330329	0.0516529	CG32809
FBgn0261284	1207.4	1126.65	1530.39	1.35836	0.441865	0.00203636	0.0348883	bou	boudin
FBgn0013432	488.009	455.462	618.196	1.35729	0.440732	0.00615063	0.0841296	bcn92	bcn92
FBgn0039466	1487.15	1388.5	1881.75	1.35523	0.438542	0.0013513	0.0252444	CG5521
FBgn0004055	1092.04	1019.73	1381.27	1.35454	0.437799	0.00214759	0.0365145	uzip	unzipped
FBgn0032451	597.078	557.617	754.924	1.35384	0.437057	0.00489764	0.0705848	spict	spichthyin
FBgn0033188	2193.15	2049.25	2768.72	1.35109	0.434119	0.00196279	0.0338437	Drat	Death resistor Adh domain containing target
FBgn0001083	944.046	882.113	1191.78	1.35105	0.43408	0.00252299	0.0418897	fw	furrowed
FBgn0051510	1017.67	951.119	1283.88	1.34986	0.432808	0.00185905	0.0323875	CG31510
FBgn0033951	603.379	563.976	760.988	1.34933	0.432238	0.00555734	0.0782455	CG10139
FBgn0261341	7282.33	6807.81	9180.38	1.34851	0.431363	0.00152465	0.0277597	verm	vermiform
FBgn0034527	523.814	489.809	659.833	1.34712	0.429881	0.00723739	0.0952132	CG9945
FBgn0086347	1914.28	1790.54	2409.22	1.34553	0.42817	0.00222635	0.0374741	Myo31DF	Myosin 31DF
FBgn0035346	959.343	897.594	1206.34	1.34397	0.426501	0.00269616	0.0443809	CG1146
FBgn0030749	2022.55	1892.42	2543.04	1.3438	0.426319	0.00186793	0.032458	AnxB11	Annexin B11
FBgn0261353	786.409	735.946	988.264	1.34285	0.425297	0.00470222	0.0682813	Ccdc56	Coiled-coil domain containing 56
FBgn0031011	804.167	752.826	1009.53	1.34099	0.423296	0.00401384	0.0605094	CG8034
FBgn0010352	2213.09	2072.07	2777.16	1.34028	0.422534	0.00183984	0.032178	Nc73EF	Neural conserved at 73EF
FBgn0034398	3519.98	3296.91	4412.26	1.3383	0.420403	0.00199934	0.0344296	CG15098
FBgn0263705	2593.57	2430.26	3246.84	1.336	0.417925	0.00497768	0.0713556	Myo10A	Myosin 10A
FBgn0087035	6586.29	6172.35	8242.06	1.33532	0.417185	0.00150646	0.0275679	AGO2	Argonaute 2
FBgn0260962	3589.31	3363.95	4490.73	1.33496	0.416795	0.00187583	0.0325532	pic	piccolo
FBgn0011202	1280.07	1200.04	1600.2	1.33346	0.415171	0.00316012	0.0505319	dia	diaphanous
FBgn0265042	1369.95	1284.36	1712.31	1.3332	0.414893	0.00344475	0.0534295	Irk1	Inwardly rectifying potassium channel 1
FBgn0039302	8438.16	7919.22	10513.9	1.32764	0.408866	0.00206501	0.035289	Nup358	Nucleoporin 358kD
FBgn0027525	1567.48	1471.57	1951.12	1.32587	0.406942	0.0033847	0.0526805	CG7686
FBgn0087013	7913.07	7429.8	9846.19	1.32523	0.406243	0.00202595	0.0347542	Karybeta3	Karyopherin beta 3
FBgn0034408	2302.17	2162.34	2861.5	1.32334	0.404179	0.00268265	0.0442128	sano	serrano
FBgn0029825	657.687	617.8	817.236	1.32282	0.403614	0.0055004	0.0775483	CG12728
FBgn0033972	786.175	738.54	976.714	1.32249	0.403259	0.00671794	0.0901452	Ciao1	Ciao1
FBgn0032295	1566.33	1472.06	1943.44	1.32022	0.400781	0.00422371	0.0626883	CG12299
FBgn0263930	5698.59	5356.44	7067.2	1.31938	0.399863	0.00211066	0.0359776	dally	division abnormally delayed
FBgn0019990	1379.06	1296.41	1709.68	1.31878	0.399203	0.00402742	0.0606461	Gcn2	Gcn2
FBgn0000559	86689.6	81544	107272	1.31551	0.395625	0.00208566	0.0355966	EF2	Elongation factor 2
FBgn0001324	2315.64	2178.26	2865.17	1.31535	0.395445	0.0042984	0.0636561	kto	kohtalo
FBgn0265178	1061.47	998.947	1311.56	1.31295	0.392808	0.00612427	0.0838544	CG44243
FBgn0040294	1435.4	1351.13	1772.52	1.31188	0.39164	0.00578922	0.0807485	POSH	Plenty of SH3s
FBgn0027569	1177.16	1108.47	1451.93	1.30986	0.389411	0.00609146	0.0837473	cert	ceramide transfer protein
FBgn0022029	1578.94	1486.85	1947.28	1.30966	0.389194	0.00605289	0.0835585	l(2)k01209	lethal (2) k01209
FBgn0016081	1684.99	1587.37	2075.45	1.30748	0.386788	0.00571132	0.0797713	fry	furry
FBgn0032775	1518.24	1430.34	1869.87	1.30729	0.386582	0.00716084	0.094391	CG17544
FBgn0250788	8447.23	7961.68	10389.4	1.30493	0.383971	0.00413705	0.061895	beta-Spec	beta Spectrin
FBgn0034723	1499.07	1413.57	1841.1	1.30245	0.381226	0.00634783	0.0862997	CG13506
FBgn0015222	3887.89	3668.32	4766.2	1.29929	0.377721	0.00589439	0.0817908	Fer1HCH	Ferritin 1 heavy chain homologue
FBgn0023174	3587.67	3765.6	2875.98	0.76375	-0.388827	0.00665148	0.0894322	Prosbeta2	Proteasome beta2 subunit
FBgn0000043	23106.6	24257.1	18504.6	0.762853	-0.390524	0.0056119	0.0789309	Act42A	Actin 42A
FBgn0027341	6439.56	6761.24	5152.83	0.762112	-0.391925	0.00626577	0.0854435	Gfat1	Glutamine:fructose-6-phosphate aminotransferase 1
FBgn0040321	3637.36	3819.55	2908.61	0.761506	-0.393073	0.00634068	0.0862897	GNBP3	Gram-negative bacteria binding protein 3
FBgn0035720	10738.8	11279.4	8576.47	0.760366	-0.395234	0.00663618	0.0893158	CG10077
FBgn0038829	2148.73	2258.79	1708.47	0.756365	-0.402845	0.00709253	0.0937666	CG17271
FBgn0032725	1570.33	1651.02	1247.58	0.755638	-0.404232	0.00660558	0.0889932	Nedd8	Nedd8
FBgn0031006	1683.81	1770.42	1337.39	0.75541	-0.404668	0.00609654	0.0837473	rictor	rapamycin-insensitive companion of Tor
FBgn0026380	2969.78	3123.88	2353.38	0.753353	-0.408601	0.00470755	0.068285	Prosbeta3	Proteasome beta3 subunit
FBgn0030208	6967.99	7331.49	5513.99	0.752097	-0.411009	0.00382946	0.0583851	PPP4R2r	Protein phosphatase 4 regulatory subunit 2-related protein
FBgn0000566	1549.49	1630.6	1225.05	0.751291	-0.412557	0.00610397	0.0837473	Eip55E	Eip55E
FBgn0039244	1687.61	1776.93	1330.34	0.748673	-0.417592	0.0049416	0.070914	CG11069
FBgn0023000	3081.87	3245.68	2426.62	0.747646	-0.419574	0.0043305	0.0639904	mth	methuselah
FBgn0029002	8971.45	9448.39	7063.71	0.74761	-0.419642	0.00325609	0.0512729	miple2	miple2
FBgn0086357	10790	11364.8	8490.52	0.747087	-0.420653	0.00390867	0.0591897	Sec61alpha	Sec61 alpha subunit
FBgn0010590	2804.71	2955.06	2203.34	0.745616	-0.423495	0.00317405	0.0506341	Prosbeta1	Proteasome beta1 subunit
FBgn0032884	1939.86	2044.56	1521.08	0.743967	-0.42669	0.00441971	0.06506	Pomp	Pomp
FBgn0033631	3022.65	3185.82	2369.99	0.743918	-0.426785	0.00354933	0.0545894	Sod3	Superoxide dismutase 3
FBgn0025790	2075.76	2188.7	1624	0.74199	-0.430529	0.00369059	0.0564602	TBPH	TAR DNA-binding protein-43 homolog
FBgn0261790	1876.82	1979.1	1467.74	0.741621	-0.431246	0.00308888	0.0495697	SmE	Small ribonucleoprotein particle protein SmE
FBgn0011016	3817.79	4025.84	2985.56	0.741598	-0.43129	0.00272648	0.0447703	SsRbeta	Signal sequence receptor beta
FBgn0000577	1798.05	1896.2	1405.42	0.741177	-0.43211	0.00397275	0.0599572	en	engrailed
FBgn0250868	691.074	728.948	539.579	0.740216	-0.433981	0.0075428	0.0989404	CG42239
FBgn0040754	642.194	677.522	500.882	0.739285	-0.435797	0.00685567	0.091264	CG17059
FBgn0021750	508.803	537.963	392.16	0.728971	-0.456067	0.00680104	0.090799	Aats-ser	Seryl-tRNA synthetase
FBgn0003423	2117.91	2239.42	1631.86	0.728697	-0.456609	0.0027587	0.0451338	slgA	sluggish A
FBgn0031260	3503.47	3704.98	2697.43	0.728054	-0.457882	0.00163863	0.0293859	Spp	Signal peptide peptidase
FBgn0031894	619.938	656.059	475.457	0.724717	-0.46451	0.00475862	0.0687288	CG4496
FBgn0015229	1313.12	1390.25	1004.58	0.722591	-0.468748	0.00253759	0.0420801	glec	gliolectin
FBgn0040389	408.791	432.87	312.476	0.72187	-0.470189	0.00610008	0.0837473	mRpL14	mitochondrial ribosomal protein L14
FBgn0087007	4100.1	4342.41	3130.88	0.721001	-0.471926	0.00123245	0.0234813	bbg	big bang
FBgn0038110	1197.97	1268.9	914.265	0.720518	-0.472893	0.00242346	0.0404371	CG8031
FBgn0038462	613.976	650.374	468.386	0.72018	-0.473571	0.00688732	0.0915433	CG17556
FBgn0038577	833.504	882.973	635.627	0.719871	-0.47419	0.00388159	0.058846	CG12321
FBgn0026374	1395.55	1478.68	1063	0.718881	-0.476174	0.00160636	0.0289232	Rhp	Rhophilin
FBgn0035956	593.331	628.823	451.366	0.717795	-0.478356	0.00443237	0.0650809	Doc2	Dorsocross2
FBgn0035904	2592.17	2749.36	1963.4	0.71413	-0.485742	0.000787192	0.0161428	GstO3	Glutathione S transferase O3
FBgn0083968	551.606	585.074	417.734	0.713985	-0.486035	0.00321272	0.0509484	CG34132
FBgn0032305	3261.32	3460.31	2465.35	0.712465	-0.489108	0.00202073	0.0347089	CG6700
FBgn0010638	5203.82	5523.94	3923.34	0.710243	-0.493615	0.00279691	0.0457033	Sec61beta	Sec61 beta subunit
FBgn0003900	604.428	641.612	455.688	0.710224	-0.493655	0.00586684	0.0814927	twi	twist
FBgn0036843	802.115	851.547	604.387	0.709752	-0.494614	0.00195918	0.0338249	CG6812
FBgn0026263	3200.11	3399.28	2403.44	0.707045	-0.500126	0.000766477	0.0157662	bip1	bip1
FBgn0038830	899.251	955.882	672.728	0.703777	-0.506809	0.00131128	0.0245831	CG17272
FBgn0029082	1236.89	1314.81	925.235	0.703703	-0.506961	0.00659669	0.0889626	hbs	hibris
FBgn0051320	445.277	473.548	332.194	0.701499	-0.511486	0.00349376	0.0539886	CG31320
FBgn0000157	1888.21	2008.64	1406.51	0.700232	-0.514094	0.00185413	0.0323438	Dll	Distal-less
FBgn0036667	918.11	976.815	683.293	0.699512	-0.51558	0.00126676	0.0239311	CG9669
FBgn0040773	1788.7	1903.73	1328.58	0.697883	-0.518942	0.00348137	0.0538729	CoVIIc	Cytochrome c oxidase subunit VIIc
FBgn0014427	2497.78	2659.41	1851.28	0.696125	-0.522582	0.000372885	0.00859107	CG11899
FBgn0000591	500.609	533.033	370.914	0.695857	-0.523138	0.00178175	0.0312843	E(spl)m8-HLH	Enhancer of split m8, helix-loop-helix
FBgn0033340	673.379	717.14	498.333	0.69489	-0.525143	0.00173327	0.0306332	CG13751
FBgn0000180	2107.53	2244.76	1558.61	0.694335	-0.526297	0.000489665	0.0108177	bib	big brain
FBgn0039537	2111.2	2249.47	1558.09	0.692646	-0.52981	0.000323351	0.00757985	CG5590
FBgn0263852	1750.2	1865.27	1289.95	0.691562	-0.532071	0.000341296	0.00790394	l(2)k12914	lethal (2) k12914
FBgn0011705	507.141	540.532	373.578	0.69113	-0.53297	0.00160106	0.0288663	rost	rolling stone
FBgn0051108	596.301	635.591	439.14	0.690916	-0.533418	0.00155387	0.0281668	CG31108
FBgn0002633	691.718	737.373	509.101	0.690425	-0.534443	0.0010056	0.0197826	E(spl)m7-HLH	Enhancer of split m7, helix-loop-helix
FBgn0033038	1093.98	1166.3	804.718	0.689978	-0.535379	0.000453868	0.01011	CG7791
FBgn0086909	356.127	379.691	261.87	0.689692	-0.535977	0.00290534	0.0469921	CG31751
FBgn0017558	591.222	630.507	434.08	0.688461	-0.538553	0.00121888	0.0232557	Pdk	Pyruvate dehydrogenase kinase
FBgn0053993	519.273	554.224	379.469	0.684684	-0.54649	0.00126078	0.0238518	CG33993
FBgn0266666	1927.47	2057.25	1408.36	0.684581	-0.546707	0.000242673	0.0059809	Sem1	Sem1 ortholog (S. cerevisiae)
FBgn0035452	1942.48	2073.85	1417.02	0.68328	-0.549451	0.000237693	0.00587972	CG10359
FBgn0267376	824.344	880.588	599.366	0.680643	-0.55503	0.000568813	0.0122211	SelR	NA
FBgn0004635	215.041	229.769	156.129	0.679502	-0.557451	0.0069445	0.0921725	rho	rhomboid
FBgn0035252	1379.57	1474.08	1001.53	0.679426	-0.557611	0.000236043	0.00586051	CG7970
FBgn0024227	1400.43	1496.53	1016.04	0.678932	-0.55866	0.00386224	0.0587208	ial	IplI-aurora-like kinase
FBgn0037433	1321	1411.91	957.389	0.678082	-0.560469	0.00313321	0.050221	CG17919
FBgn0031603	458.555	490.638	330.222	0.673047	-0.57122	0.000852443	0.0172499	CG15432
FBgn0001248	9547.68	10217.4	6868.7	0.672254	-0.572922	5.69894e-05	0.00172795	Idh	Isocitrate dehydrogenase
FBgn0263873	1103.32	1180.76	793.526	0.672045	-0.57337	0.000418979	0.00947429	sick	sickie
FBgn0039851	1126.9	1206.15	809.867	0.671446	-0.574657	0.000303769	0.00722165	mey	morpheyus
FBgn0036433	1966.71	2105.28	1412.39	0.67088	-0.575874	0.00416007	0.0620334	CG9628
FBgn0052230	2006.75	2148.35	1440.34	0.670441	-0.576818	0.000338855	0.00788546	CG32230
FBgn0053774	500.211	535.697	358.269	0.668792	-0.580371	0.000736866	0.0152271	CG33774
FBgn0031066	3380.79	3621.15	2419.35	0.668116	-0.58183	6.33004e-05	0.00189365	CoVIb	Cytochrome c oxidase subunit VIb
FBgn0035132	1388.71	1487.56	993.347	0.667771	-0.582575	0.00014865	0.00394994	mthl10	methuselah-like 10
FBgn0041087	195.18	209.083	139.569	0.667528	-0.583099	0.00565142	0.0793207	wun2	wunen-2
FBgn0002592	1095.67	1174.26	781.329	0.665381	-0.587748	0.000234116	0.00582343	E(spl)m2-BFM	Enhancer of split m2, Bearded family member
FBgn0034641	1975.45	2117.48	1407.36	0.664642	-0.589351	7.9593e-05	0.00233427	mahj	mahjong
FBgn0050120	172.501	184.938	122.756	0.663772	-0.591241	0.00518615	0.0741778	CG30120
FBgn0034974	1790.72	1919.95	1273.81	0.663459	-0.59192	0.000339911	0.00788546	CG16786
FBgn0033429	168.257	180.64	118.722	0.657226	-0.605537	0.00439416	0.0647885	CG12929
FBgn0034022	561.833	603.969	393.289	0.651174	-0.618885	0.00652978	0.0881487	CG12964
FBgn0004170	608.965	654.639	426.27	0.651153	-0.618932	0.00022975	0.00575746	sc	scute
FBgn0032123	868.013	933.162	607.419	0.650926	-0.619435	0.00321268	0.0509484	Oatp30B	Organic anion transporting polypeptide 30B
FBgn0259986	1431.2	1539.68	997.292	0.647727	-0.626543	3.64946e-05	0.00118405	nab	nab
FBgn0033748	126.797	136.427	88.2775	0.64707	-0.628006	0.00751207	0.09873	vis	vismay
FBgn0038511	597.257	642.637	415.735	0.64692	-0.628342	0.00336821	0.0524847	CG5873
FBgn0002732	2478.33	2669.49	1713.7	0.641955	-0.639456	0.00162519	0.0291839	E(spl)malpha-BFM	Enhancer of split malpha, Bearded family member
FBgn0029969	1916.32	2064.45	1323.83	0.641251	-0.641038	0.000301514	0.00718075	CG10932
FBgn0034985	2028.07	2185.31	1399.08	0.640221	-0.643358	0.000645469	0.0136106	CG3328
FBgn0262624	622.719	671.183	428.865	0.638968	-0.646183	0.000117712	0.00325331	Tmhs	Tetraspan membrane protein in hair cell stereocilia ortholog
FBgn0035954	510.367	550.096	351.451	0.638891	-0.646358	0.0062635	0.0854435	Doc3	Dorsocross3
FBgn0038610	3138.84	3383.6	2159.79	0.638309	-0.647673	1.30849e-05	0.000469936	CG7675
FBgn0263916	3783.01	4078.4	2601.46	0.637862	-0.648684	7.77677e-06	0.000299305	Ent2	Equilibrative nucleoside transporter 2
FBgn0030479	2781.24	2998.43	1912.51	0.637837	-0.648741	0.000381058	0.00874934	Rbp1-like	Rbp1-like
FBgn0004101	1820.51	1962.91	1250.9	0.637267	-0.650031	0.000488389	0.0108073	bs	blistered
FBgn0040907	355.143	382.924	244.02	0.637254	-0.65006	0.000326622	0.00762777	mRpL33	mitochondrial ribosomal protein L33
FBgn0013469	1176.48	1269.01	806.322	0.635392	-0.65428	4.97129e-05	0.00154213	klu	klumpfuss
FBgn0032694	893.343	963.684	611.98	0.635042	-0.655076	5.28728e-05	0.00163261	MESR3	Misexpression suppressor of ras 3
FBgn0029843	232.441	250.839	158.85	0.633273	-0.6591	0.00111999	0.0216768	Nep1	Neprilysin 1
FBgn0051390	1098.36	1185.6	749.392	0.63208	-0.661821	0.00169482	0.030228	MED7	Mediator complex subunit 7
FBgn0037912	1889.99	2040.2	1289.14	0.63187	-0.662301	9.08793e-06	0.00034193	sea	scheggia
FBgn0025360	277.251	299.296	189.068	0.63171	-0.662666	0.00059199	0.0126417	Optix	Optix
FBgn0039938	670.778	724.96	454.052	0.626314	-0.675043	0.00287614	0.0466011	Sox102F	Sox102F
FBgn0033523	424.579	458.945	287.115	0.625599	-0.67669	0.00011668	0.00323487	CG12895
FBgn0035469	411.443	444.808	277.986	0.624956	-0.678172	0.000125375	0.00341591	CG14977
FBgn0035461	160.502	173.524	108.416	0.624793	-0.67855	0.00291993	0.0471286	ntc	nutcracker
FBgn0025390	162.792	176.035	109.817	0.623835	-0.680763	0.00251029	0.0417305	Mur2B	Mucin related 2B
FBgn0034697	732.95	792.609	494.317	0.623658	-0.681173	2.93317e-05	0.000977626	GM130	Golgi matrix protein 130 kD ortholog
FBgn0033381	988.06	1068.88	664.792	0.621954	-0.685121	0.000223225	0.00562545	GstE13	Glutathione S transferase E13
FBgn0032713	700.295	757.791	470.311	0.620634	-0.688185	2.13567e-05	0.000737436	CG17323
FBgn0037930	649.09	702.521	435.365	0.619719	-0.690315	2.58848e-05	0.000867043	CG14715
FBgn0032429	1443.03	1562.01	967.135	0.619163	-0.69161	3.0571e-05	0.00100892	CG5446
FBgn0027779	2240	2425.73	1497.04	0.61715	-0.696307	1.01328e-05	0.000373912	VhaSFD	Vacuolar H[+]-ATPase SFD subunit
FBgn0024841	899.542	974.468	599.839	0.615556	-0.700038	0.00136546	0.0254733	Pcd	pterin-4a-carbinolamine dehydratase
FBgn0001226	46545.2	50422.4	31036.5	0.615529	-0.700102	0.00519112	0.0741778	Hsp27	Heat shock protein 27
FBgn0032192	776.335	841.994	513.701	0.610101	-0.712881	0.00383626	0.0584226	CG5731
FBgn0029939	380.703	412.945	251.732	0.609602	-0.71406	0.00324126	0.0511593	CG9650
FBgn0264574	898.958	975.409	593.156	0.60811	-0.717595	0.000550371	0.0119235	Glut1	Glucose transporter 1
FBgn0052845	227.585	246.956	150.1	0.607798	-0.718336	0.0022038	0.0371878	CG32845
FBgn0052447	2601.86	2824.92	1709.61	0.605189	-0.724543	0.00225449	0.0378529	CG32447
FBgn0039804	644.356	699.675	423.084	0.604687	-0.72574	1.80642e-05	0.00063352	CG15544
FBgn0031632	859.083	933.806	560.192	0.599902	-0.737202	0.000128173	0.003471	CG15628
FBgn0039356	117.584	127.869	76.4448	0.597837	-0.742176	0.00224225	0.0376945	CG5039
FBgn0060296	1165.34	1267.86	755.25	0.595688	-0.747371	0.000224877	0.00564589	pain	painless
FBgn0038966	298.888	325.258	193.407	0.594628	-0.749941	6.56596e-05	0.00195987	pinta	prolonged depolarization afterpotential (PDA) is not apparent
FBgn0040297	297.612	323.914	192.406	0.594004	-0.751456	0.000493763	0.0108903	Nhe2	Na[+]/H[+] hydrogen exchanger 2
FBgn0029898	808.653	880.12	522.785	0.593992	-0.751484	4.241e-06	0.000173674	CG14439
FBgn0000061	1138.89	1240.17	733.756	0.591657	-0.757166	3.26106e-05	0.00106835	al	aristaless
FBgn0000459	111.922	121.911	71.9663	0.590319	-0.760433	0.00326347	0.051329	disco	disconnected
FBgn0052373	907.055	988.06	583.032	0.590077	-0.761025	2.50466e-06	0.00010832	CG32373
FBgn0037525	344.686	375.777	220.32	0.586305	-0.770277	0.000190017	0.00490827	CG17816
FBgn0036316	2086.23	2274.85	1331.72	0.585409	-0.772482	0.00179678	0.0314659	CG10960
FBgn0052372	1824.19	1989.45	1163.15	0.584661	-0.774328	0.00228921	0.0383249	ltl	larval translucida
FBgn0039704	3303.84	3603.99	2103.23	0.583585	-0.776986	2.72084e-07	1.47364e-05	neo	neyo
FBgn0011227	465.434	507.76	296.13	0.583209	-0.777916	0.0023077	0.0385535	ox	oxen
FBgn0032358	444.335	484.806	282.453	0.58261	-0.779397	7.87085e-06	0.000301334	Ppt2	Palmitoyl-protein Thioesterase 2
FBgn0042650	155.108	169.349	98.1455	0.579547	-0.787002	0.000463855	0.0102984	disco-r	disco-related
FBgn0263738	1007.33	1100.82	633.361	0.575355	-0.797477	3.77622e-07	1.98133e-05	Ada2a	transcriptional Adaptor 2a
FBgn0034054	442.643	483.909	277.576	0.573612	-0.801852	5.47101e-06	0.00022002	CG8366
FBgn0013751	75.1203	82.1379	47.0497	0.572813	-0.803863	0.00681931	0.09087	Awh	Arrowhead
FBgn0033785	1780.51	1948.06	1110.33	0.56997	-0.811043	4.47198e-05	0.00141669	Sans	Sans ortholog
FBgn0036331	272.245	297.949	169.431	0.568658	-0.814367	3.54645e-05	0.00115341	CG14117
FBgn0020300	345.53	378.166	214.988	0.568502	-0.814763	1.20593e-05	0.000436605	gk	geko
FBgn0038126	428.917	469.473	266.695	0.568075	-0.815848	0.00116305	0.0224134	CG8483
FBgn0036556	2073.75	2270.92	1285.07	0.56588	-0.821431	0.00329615	0.0516529	CG5830
FBgn0034636	600.303	657.646	370.928	0.564023	-0.826175	1.22468e-06	5.83332e-05	CG10440
FBgn0003950	87.0614	95.4087	53.6722	0.56255	-0.829946	0.00324062	0.0511593	unc	uncoordinated
FBgn0001227	4986.96	5466.77	3067.74	0.561161	-0.833514	1.50613e-05	0.000533781	Hsp67Ba	Heat shock gene 67Ba
FBgn0038412	117.373	128.716	72.0008	0.559376	-0.838109	0.000734446	0.0152004	Zip89B	Zinc/iron regulated transporter-related protein 89B
FBgn0017430	641.24	703.222	393.312	0.5593	-0.838305	1.14518e-05	0.000415731	Nelf-E	Negative elongation factor E
FBgn0039941	104.926	115.096	64.2488	0.55822	-0.841095	0.00138396	0.0257131	CG17167
FBgn0045064	182.632	200.533	111.027	0.55366	-0.852928	9.16786e-05	0.00264255	bwa	brain washing
FBgn0243486	1375.58	1510.5	835.908	0.553399	-0.853609	0.000214134	0.00540649	rdo	reduced ocelli
FBgn0036824	1860.6	2044.03	1126.87	0.551299	-0.859092	0.000112706	0.00315388	CG3902
FBgn0037696	345.601	379.685	209.265	0.551153	-0.859475	3.29503e-06	0.000139179	GstZ1	Glutathione S transferase Z1
FBgn0051467	111.872	122.983	67.4302	0.54829	-0.866988	0.000629298	0.0133114	CG31467
FBgn0032350	3731.08	4102.02	2247.28	0.547848	-0.868153	0.000311006	0.00734172	CG6287
FBgn0027570	1807.6	1989.35	1080.62	0.543201	-0.880441	6.26348e-08	3.91307e-06	Nep2	Neprilysin 2
FBgn0023023	359.586	395.817	214.661	0.542323	-0.882775	0.000450634	0.0100714	CRMP	Collapsin Response Mediator Protein
FBgn0035518	710.914	782.693	423.797	0.54146	-0.885073	1.3054e-07	7.59054e-06	CG15011
FBgn0265011	1443.76	1590.7	856.024	0.538143	-0.893938	2.79089e-07	1.49949e-05	Np	Notopleural
FBgn0010421	982.844	1083.77	579.119	0.534353	-0.904134	6.73309e-07	3.37458e-05	TfIIFbeta	Transcription factor TFIIFbeta
FBgn0259247	733.082	808.496	431.423	0.533611	-0.906139	0.00151435	0.0276745	laccase2	laccase 2
FBgn0032782	96.7907	106.801	56.75	0.531362	-0.912233	0.000523036	0.0114607	Rab9	Rab9
FBgn0037831	1828.09	2017.6	1070.07	0.530368	-0.914934	0.000423835	0.00956798	Cap-H2	Chromosome associated protein H2
FBgn0036678	1076.71	1188.49	629.583	0.529733	-0.916664	0.000532483	0.0116109	CG11905
FBgn0035169	626.988	692.412	365.295	0.527569	-0.922569	0.000150344	0.00397524	CG13890
FBgn0262867	74.0472	81.7937	43.0611	0.526459	-0.925606	0.00171359	0.0303654	Ptr	Patched-related
FBgn0041712	121.588	134.326	70.6345	0.525844	-0.927293	0.00121756	0.0232557	yellow-d	yellow-d
FBgn0001112	384.139	424.498	222.701	0.524621	-0.930653	0.00328892	0.0516084	Gld	Glucose dehydrogenase
FBgn0004865	1197.43	1323.27	694.034	0.524483	-0.931032	0.00611664	0.0838355	Eip78C	Ecdysone-induced protein 78C
FBgn0034438	2372.5	2622.22	1373.64	0.523847	-0.932782	0.002064	0.035289	CG9416
FBgn0037754	91.6885	101.426	52.7383	0.519968	-0.943505	0.00351908	0.0542068	CG8500
FBgn0250867	1933.68	2139.37	1110.95	0.51929	-0.945387	4.23521e-05	0.00135124	CG42238
FBgn0031530	306.832	339.504	176.141	0.518818	-0.946701	0.00202028	0.0347089	pgant2	polypeptide GalNAc transferase 2
FBgn0002632	439.055	485.819	251.997	0.518705	-0.947013	5.46547e-05	0.00167226	E(spl)m6-BFM	Enhancer of split m6, Bearded family member
FBgn0035379	86.7613	96.0566	49.58	0.516154	-0.954127	0.000724807	0.0150706	spz5	spatzle 5
FBgn0033339	4137.7	4582.07	2360.2	0.515096	-0.957087	1.90375e-10	1.64975e-08	Sec31	Sec31 ortholog (S. cerevisiae)
FBgn0032820	1255.19	1391.43	710.229	0.51043	-0.970215	0.00459804	0.0669858	fbp	fructose-1,6-bisphosphatase
FBgn0034270	231.586	256.904	130.313	0.507243	-0.979251	1.95243e-06	8.80033e-05	CG6401
FBgn0052694	102.949	114.217	57.8795	0.506751	-0.980652	0.000607941	0.0129411	CG32694
FBgn0052364	92.3867	102.521	51.8505	0.505756	-0.983486	0.00463864	0.067504	CG32364
FBgn0036822	70.8502	78.6836	39.5163	0.502218	-0.993614	0.000977673	0.0193404	NijB	Ninjurin B
FBgn0000489	365.475	406.249	202.378	0.498162	-1.00531	6.75153e-06	0.000263624	Pka-C3	cAMP-dependent protein kinase 3
FBgn0015773	432.772	481.542	237.693	0.493608	-1.01856	0.000407598	0.00927941	NetA	Netrin-A
FBgn0052150	48.1584	53.6071	26.3634	0.491789	-1.02389	0.00456274	0.066616	CG32150
FBgn0042173	303.341	337.987	164.757	0.487465	-1.03663	7.37612e-08	4.52402e-06	CG18853
FBgn0033799	133.432	148.684	72.4217	0.487084	-1.03776	2.47876e-05	0.000834453	GLaz	Glial Lazarillo
FBgn0001224	45159.1	50325.5	24493.7	0.486706	-1.03888	2.05723e-05	0.000712182	Hsp23	Heat shock protein 23
FBgn0013725	60.9253	67.9245	32.9284	0.484779	-1.0446	0.00143905	0.0265149	phyl	phyllopod
FBgn0016061	220.4	245.783	118.866	0.483623	-1.04804	0.000133932	0.00361239	side	sidestep
FBgn0037409	133.789	149.282	71.8167	0.48108	-1.05565	0.000675923	0.0141638	Osi24	Osiris 24
FBgn0259171	647.355	723.066	344.511	0.476459	-1.06958	3.71765e-10	3.12097e-08	Pde9	Phosphodiesterase 9
FBgn0032666	3500.78	3912.28	1854.75	0.474083	-1.07679	0.0022648	0.0379785	CG5758
FBgn0031816	218.292	244.331	114.14	0.467152	-1.09804	0.00598227	0.0829245	CG16947
FBgn0029932	71.4646	80.0871	36.9745	0.461679	-1.11504	0.00715175	0.0943638	CG4607
FBgn0034030	174.967	196.201	90.0302	0.458868	-1.12385	6.49015e-06	0.000255647	CG8192
FBgn0001253	4987.65	5602.22	2529.38	0.451495	-1.14722	0.00541029	0.076627	ImpE1	Ecdysone-inducible gene E1
FBgn0039504	36.0944	40.5704	18.1905	0.448369	-1.15724	0.00452794	0.0661982	CG14260
FBgn0039911	55.8062	62.7736	27.9368	0.445041	-1.16799	0.00316936	0.0506193	CG1909
FBgn0003089	475.346	535.267	235.658	0.440262	-1.18357	8.54068e-06	0.000324981	pip	pipe
FBgn0266709	135.88	153.024	67.3036	0.439823	-1.185	9.47622e-07	4.56217e-05	Zmynd10	ZMYND10 homolog
FBgn0261526	179.167	201.798	88.6409	0.439256	-1.18687	1.01257e-05	0.000373912	NT1	Neurotrophin 1
FBgn0029835	64.9949	73.2738	31.8794	0.435073	-1.20067	0.000250534	0.00610422	CG5921
FBgn0033051	103.357	116.53	50.6635	0.434767	-1.20168	0.000250858	0.00610422	dream	dream
FBgn0086251	556.2	627.375	271.496	0.432749	-1.2084	8.19074e-05	0.00239169	del	deadlock
FBgn0263121	2969.14	3349.5	1447.68	0.432206	-1.21021	1.18036e-13	1.60147e-11	Prosalpha1	Proteasome alpha1 subunit
FBgn0259707	55.2667	62.3557	26.9109	0.431571	-1.21233	0.000399941	0.00912055	CG42361
FBgn0035865	198.653	224.29	96.1052	0.428486	-1.22268	1.00718e-06	4.83157e-05	CG7201
FBgn0039290	51.6946	58.3805	24.9511	0.427388	-1.22638	0.000534776	0.011642	CG13654
FBgn0050382	2984.78	3376.4	1418.27	0.420053	-1.25136	6.89623e-15	1.06472e-12	CG30382
FBgn0034966	58.6257	66.3267	27.8217	0.419465	-1.25338	0.000186911	0.00485512	CG13563
FBgn0039503	28.4316	32.2542	13.1414	0.407433	-1.29537	0.00544106	0.0769309	CG14262
FBgn0002573	155.78	176.905	71.2807	0.402933	-1.31139	4.22673e-08	2.69069e-06	sens	senseless
FBgn0037050	40.4029	45.9301	18.2941	0.398303	-1.32806	0.000841874	0.017145	CG10566
FBgn0033132	54.3138	61.8086	24.3346	0.393709	-1.3448	0.000125046	0.00341591	Tsp42Ej	Tetraspanin 42Ej
FBgn0004511	93.7085	106.664	41.8855	0.392686	-1.34855	0.000304371	0.00722316	dy	dusky
FBgn0052645	32.8752	37.4268	14.6688	0.391933	-1.35132	0.00193053	0.033373	CG32645
FBgn0040089	172.503	196.401	76.9118	0.391605	-1.35253	4.23911e-07	2.19845e-05	meso18E	meso18E
FBgn0031264	646.302	736.216	286.645	0.389349	-1.36086	0.000445034	0.00996283	CG11835
FBgn0051955	37.7752	43.0359	16.7322	0.388796	-1.36292	0.00491987	0.0707277	CG31955
FBgn0010453	219.006	249.621	96.5491	0.386783	-1.3704	2.86143e-07	1.51916e-05	Wnt4	Wnt oncogene analog 4
FBgn0033769	145.236	165.804	62.9631	0.379744	-1.3969	1.05344e-08	7.48666e-07	CG8768
FBgn0011746	1126.88	1286.8	487.213	0.378623	-1.40117	6.07491e-15	9.59978e-13	ana	anachronism
FBgn0051658	55.3695	63.2622	23.7986	0.37619	-1.41047	0.000148799	0.00394994	Nnf1b	Nnf1b
FBgn0034629	34.2312	39.1161	14.6918	0.375596	-1.41275	0.00100739	0.0197826	Acox57D-d	acyl-Coenzyme A oxidase at 57D distal
FBgn0037665	1029.62	1178.54	433.927	0.368189	-1.44148	0.00167105	0.0298876	St2	Sulfotransferase 2
FBgn0039809	44.3567	50.7728	18.692	0.368149	-1.44164	0.000211444	0.00535872	CG15547
FBgn0040780	133.49	152.806	56.2255	0.367954	-1.4424	1.24905e-08	8.64809e-07	Atg10	Autophagy-specific gene 10
FBgn0034262	134.439	153.975	56.2945	0.365608	-1.45163	4.3734e-05	0.00138874	swi2	swi2
FBgn0051262	32.8464	37.6242	13.7349	0.365056	-1.45381	0.000941284	0.0188261	CG31262
FBgn0034075	76.1239	87.3018	31.4125	0.359815	-1.47467	1.80968e-06	8.23989e-05	Asph	Aspartyl beta-hydroxylase
FBgn0036029	40.8278	46.8459	16.7552	0.357666	-1.48331	0.000201098	0.00516471	CG16719
FBgn0039479	946.739	1086.44	387.919	0.357054	-1.48579	3.47485e-11	3.43193e-09	CG14257
FBgn0032785	66.8801	76.7556	27.3778	0.356688	-1.48726	0.00156388	0.0282719	CG10026
FBgn0037323	338.281	388.753	136.394	0.350851	-1.51107	9.92607e-12	1.07522e-09	CG2663
FBgn0038652	660.507	759.21	265.699	0.349968	-1.5147	0.000246933	0.00606064	CG7720
FBgn0013812	59.9444	69.1149	23.2626	0.336579	-1.57098	0.000439681	0.00987591	Dhc93AB	Dynein heavy chain at 93AB
FBgn0038291	195.166	225.752	72.8196	0.322564	-1.63234	6.13178e-06	0.000245125	CG3984
FBgn0033889	2120.06	2456.16	775.638	0.315793	-1.66295	9.79099e-11	9.00771e-09	CG6701
FBgn0034965	210.95	244.93	75.0325	0.306343	-1.70678	3.91052e-14	5.52906e-12	ppk29	pickpocket 29
FBgn0034335	272.205	316.237	96.0756	0.303809	-1.71877	5.48584e-05	0.00167468	GstE1	Glutathione S transferase E1
FBgn0001254	53468.4	62158.3	18708.7	0.300985	-1.73224	3.66267e-08	2.3473e-06	ImpE2	Ecdysone-inducible gene E2
FBgn0039102	68.3629	79.4924	23.8446	0.299961	-1.73715	1.61778e-07	9.16879e-06	SPE	Spatzle-Processing Enzyme
FBgn0039827	161.547	188.239	54.7787	0.291007	-1.78088	2.81399e-08	1.87117e-06	CG1544
FBgn0051875	59.0353	68.8445	19.7985	0.287582	-1.79795	7.1958e-06	0.000279347	CG31875
FBgn0052512	239.353	279.202	79.955	0.28637	-1.80405	0.00120849	0.0231231	CG32512
FBgn0003082	1338.14	1561.54	444.523	0.284669	-1.81264	1.27865e-10	1.14499e-08	phr	photorepair
FBgn0032843	51.9173	60.5882	17.2336	0.284439	-1.81381	1.57661e-06	7.2524e-05	CG10730
FBgn0036717	78.4525	91.5857	25.9195	0.283008	-1.82108	1.64211e-07	9.26759e-06	CG13731
FBgn0039228	15.4136	18.0018	5.06059	0.281116	-1.83076	0.00721665	0.0950334	CG6980
FBgn0034462	2654.53	3103.67	857.946	0.27643	-1.85502	1.58834e-17	3.33354e-15	CG15905
FBgn0015558	79.5018	93.0428	25.3375	0.272321	-1.87662	8.77775e-09	6.40776e-07	tty	tweety
FBgn0031907	35.0292	41.017	11.0781	0.270085	-1.88852	0.00708837	0.0937666	CG5171
FBgn0032022	61.7892	72.4036	19.3315	0.266997	-1.90511	0.00099287	0.0196121	CG14275
FBgn0032233	63.819	74.8299	19.7754	0.264272	-1.91991	3.66984e-08	2.3473e-06	dpr19	dpr19
FBgn0038581	136.082	159.574	42.1157	0.263926	-1.92179	3.2823e-13	4.23922e-11	CG14314
FBgn0023076	23.0328	27.0158	7.10094	0.262844	-1.92772	0.000526091	0.0115089	Clk	Clock
FBgn0035833	139.501	163.762	42.456	0.259255	-1.94756	0.000166747	0.0043715	CG7565
FBgn0035856	17.1342	20.1382	5.11813	0.25415	-1.97625	0.00696719	0.0923823	CG13679
FBgn0033521	39.2163	46.1025	11.6716	0.253166	-1.98184	0.00649061	0.0879464	CG12896
FBgn0029723	13.7028	16.1198	4.03466	0.250292	-1.99832	0.00689028	0.0915433	Proc-R	Proctolin receptor
FBgn0003091	18.9293	22.2682	5.57356	0.250292	-1.99832	0.00442226	0.06506	Pkc53E	Protein C kinase 53E
FBgn0030583	22.3043	26.2391	6.56496	0.250198	-1.99886	0.000436441	0.00981955	CG14410
FBgn0032943	1387.14	1632.63	405.151	0.248159	-2.01067	4.57216e-08	2.89685e-06	Tsp39D	Tetraspanin 39D
FBgn0050424	19.1544	22.5496	5.57356	0.247168	-2.01643	0.00117527	0.0225518	CG30424
FBgn0034391	106.245	125.078	30.911	0.247134	-2.01664	0.00367372	0.056342	CG15080
FBgn0031918	26.6998	31.477	7.59089	0.241156	-2.05196	9.38145e-05	0.00269256	CG6055
FBgn0050345	45.7267	53.9868	12.686	0.234983	-2.08937	0.000559083	0.0120733	CG30345
FBgn0265266	14.6565	17.312	4.03466	0.233056	-2.10125	0.00367867	0.056342	CG13639
FBgn0038290	347.443	410.499	95.2174	0.231955	-2.10808	2.48782e-05	0.000835411	CG6912
FBgn0037697	35.7678	42.3077	9.60822	0.227103	-2.13858	0.000155535	0.00410441	GstZ2	Glutathione S transferase Z2
FBgn0031678	1005.61	1189.82	268.78	0.2259	-2.14625	3.18368e-06	0.000135326	CG31918
FBgn0052572	52.4569	62.1345	13.7465	0.221237	-2.17633	3.4957e-08	2.26832e-06	CG32572
FBgn0039795	2842.29	3367.05	743.256	0.220744	-2.17956	0.00164701	0.0294969	Spn100A	Serpin 100A
FBgn0058006	180.273	213.561	47.1187	0.220634	-2.18028	1.32491e-05	0.000474312	CG40006
FBgn0051105	13.6754	16.2081	3.54472	0.2187	-2.19297	0.00334289	0.0522112	ppk22	pickpocket 22
FBgn0039807	169.624	201.293	42.946	0.21335	-2.2287	2.59e-18	5.61111e-16	CG15546
FBgn0033130	85.603	101.826	20.7093	0.203378	-2.29776	1.52243e-12	1.82583e-10	Tsp42Ei	Tetraspanin 42Ei
FBgn0004118	14.6373	17.4162	3.5217	0.202208	-2.30609	0.00167388	0.0298983	nAChRbeta2	nicotinic Acetylcholine Receptor beta2
FBgn0035816	86.0594	102.636	19.7524	0.192451	-2.37744	6.15207e-10	5.06961e-08	CG13685
FBgn0262577	13.5082	16.1245	3.04326	0.188735	-2.40556	0.00170708	0.0302941	CG43117
FBgn0260764	15.7862	18.8466	3.54472	0.188082	-2.41056	0.000661562	0.0139106	CG42562
FBgn0031707	22.9032	27.3581	5.08361	0.185818	-2.42804	3.74617e-05	0.0012125	CG14020
FBgn0023090	47.9848	57.3253	10.6226	0.185305	-2.43203	2.47073e-06	0.00010775	dtr	defective transmitter release
FBgn0036789	18.4912	22.0967	4.06919	0.184154	-2.44102	0.00522516	0.0745848	AstC-R2	Allatostatin C receptor 1
FBgn0037902	19.2771	23.0791	4.06919	0.176315	-2.50377	0.000119091	0.00327792	CG5281
FBgn0036116	28.9673	34.7019	6.02898	0.173736	-2.52503	2.9267e-05	0.000977626	CG7888
FBgn0262526	12.609	15.1229	2.55331	0.168838	-2.56629	0.00188483	0.0326671	vas	vasa
FBgn0004878	59.2487	71.2885	11.0896	0.155559	-2.68447	0.00290727	0.0469921	cas	castor
FBgn0036677	422.619	509.012	77.0499	0.151372	-2.72383	3.43132e-24	1.07185e-21	CG13023
FBgn0051436	129.363	155.839	23.4583	0.150529	-2.73189	1.06227e-08	7.50967e-07	CG31436
FBgn0010114	48.3624	58.2844	8.67436	0.148828	-2.74828	2.03532e-07	1.12969e-05	hig	hikaru genki
FBgn0032582	19.7608	23.8177	3.53321	0.148344	-2.75298	4.10334e-05	0.00131857	CG13258
FBgn0036330	47.0209	57.0009	7.10094	0.124576	-3.0049	4.95615e-11	4.75507e-09	CG11263
FBgn0039201	10.5594	12.8174	1.52738	0.119165	-3.06897	0.00130398	0.024531	CG13617
FBgn0019650	61.3599	74.6566	8.1729	0.109473	-3.19135	0.000279504	0.00675232	toy	twin of eyeless
FBgn0260226	43.5385	53.0355	5.55054	0.104657	-3.25626	9.45846e-05	0.00270058	CG42500
FBgn0031857	8.01139	9.76064	1.01442	0.10393	-3.26632	0.00472811	0.0684353	CG11321
FBgn0035293	69.2087	84.3567	8.61681	0.102147	-3.29128	1.58794e-16	2.99136e-14	CG5687
FBgn0035817	16.7024	20.3737	2.01733	0.0990164	-3.33619	2.23585e-05	0.00076417	CG7409
FBgn0050488	21.3874	26.1017	2.5303	0.0969398	-3.36677	9.89757e-05	0.00281661	antr	antares
FBgn0035300	12.89	15.7335	1.51588	0.0963469	-3.37562	0.000166958	0.0043715	CG1139
FBgn0035855	68.8954	84.0962	8.09234	0.0962272	-3.37741	1.88337e-07	1.04969e-05	CG7366
FBgn0052248	13.1303	16.0282	1.53889	0.0960116	-3.38065	0.00538499	0.0765414	CG32248
FBgn0036596	39.1822	47.8379	4.55914	0.0953037	-3.39132	0.000130676	0.00353167	CG13045
FBgn0260874	309.817	379.128	32.5765	0.085925	-3.54078	2.08711e-06	9.31363e-05	Ir76a	Ionotropic receptor 76a
FBgn0085440	58.8805	72.2101	5.56205	0.0770259	-3.69851	1.47925e-08	1.0035e-06	CG34411
FBgn0263076	55.8302	68.6451	4.57064	0.0665837	-3.90869	0.000209669	0.00532378	Klp54D	Kinesin-like protein at 54D
FBgn0085244	12.9258	15.9007	1.02593	0.0645208	-3.95409	4.1509e-05	0.00133066	CG34215
FBgn0028400	109.768	135.307	7.6139	0.0562714	-4.15145	0.00407075	0.0611614	Syt4	Synaptotagmin 4
FBgn0015037	453.19	560.338	24.5993	0.0439008	-4.50961	7.03126e-09	5.18922e-07	Cyp4p1	Cytochrome P450-4p1
FBgn0053465	10.2755	12.719	0.501456	0.0394258	-4.66472	0.00112992	0.0218375	CG33465
FBgn0034785	416.247	516.272	16.1502	0.0312823	-4.99851	3.49881e-55	3.91633e-52	CG3649
FBgn0034098	422.34	524.004	15.6832	0.0299296	-5.06228	1.6792e-20	4.17685e-18	krimp	krimper
FBgn0031327	291.068	361.153	10.7262	0.0296999	-5.0734	3.19362e-31	1.86507e-28	CG5397
FBgn0033115	99.5347	123.521	3.59075	0.02907	-5.10432	2.54238e-30	1.31343e-27	Spn42De	Serpin 42De
FBgn0035756	176.201	218.721	6.12104	0.0279857	-5.15917	4.39073e-11	4.27365e-09	unc-13-4A	unc-13-4A
FBgn0053509	244.605	304.867	3.55622	0.0116648	-6.42169	4.33991e-12	4.98237e-10	CG33509
FBgn0033108	308.645	385.045	3.04326	0.00790365	-6.98327	6.24975e-27	2.54384e-24	CG15236
FBgn0053508	391.079	487.953	3.57924	0.00733521	-7.09095	2.56044e-16	4.58558e-14	ppk13	pickpocket 13
FBgn0033395	2285.41	2854.23	10.1557	0.00355813	-8.13467	3.24743e-19	7.26991e-17	Cyp4p2	Cyp4p2
FBgn0036986	68.3306	85.4132	0	0		6.52971e-20	1.53628e-17	CG5282
FBgn0050486	12.8673	16.0841	0	0		8.81854e-07	4.29169e-05	CG30486
FBgn0033397	7.78414	9.73017	0	0		0.000232685	0.00579857	Cyp4p3	Cyp4p3
FBgn0040674	4.95019	6.18773	0	0		0.00618304	0.0844869	CG9445

## Sheet: RpS3DE
Supplementary Data 1. List of genes differentially expressed by RNAseq between prospective loser cells and WT.
Flybase ID	Mean expression	WT expression	RpS3 expression	Fold change	log2(fold change)	pvalue	FDR	symbol	Fullname
FBgn0032318	93.3641	0.243117	465.848	1916.14	10.904	8.36127e-106	3.71993e-102	CG14072
FBgn0037850	69.4611	2.6048	336.886	129.333	7.01494	2.57255e-136	3.43359e-132	CG14695
FBgn0038347	249.315	15.172	1185.89	78.163	6.28841	2.17977e-36	2.0781e-33	CG18522
FBgn0031367	3.80046	0.243117	18.0298	74.161	6.21259	8.04218e-10	1.1419e-07	c-cup	calcutta cup
FBgn0033708	23.9963	1.64694	113.394	68.8511	6.10541	7.4542e-51	1.10546e-47	CG8850
FBgn0039551	6.96852	0.501995	32.8346	65.4083	6.0314	2.71359e-11	4.8291e-09	Or98a	Odorant receptor 98a
FBgn0262009	6.22028	0.509671	29.0627	57.0225	5.83346	1.36539e-14	3.50459e-12	CG42827
FBgn0063494	335.359	28.9113	1561.15	53.9978	5.75483	3.30703e-30	2.20695e-27	GstE6	Glutathione S transferase E6
FBgn0028644	10.455	1.06316	48.0225	45.1695	5.49728	3.62047e-22	1.55879e-19	beat-Ic	beaten path Ic
FBgn0267163	11.9873	1.35858	54.5024	40.1172	5.32615	8.72873e-24	4.3149e-21	CG45603
FBgn0011288	78.2317	10.5494	348.961	33.0788	5.04783	1.80019e-100	6.00677e-97	Snap25	Synaptosomal-associated protein 25kDa
FBgn0051664	4.17925	0.596638	18.5097	31.0233	4.95528	6.98006e-07	5.97198e-05	CG31664
FBgn0034756	186.998	28.8433	819.615	28.4161	4.82864	1.36334e-50	1.81965e-47	Cyp6d2	Cyp6d2
FBgn0085395	3.69953	0.589376	16.1402	27.3851	4.77532	1.91299e-07	1.93429e-05	Shawl	Shaw-like
FBgn0033696	32.6756	5.4219	141.69	26.133	4.7078	1.48925e-48	1.80701e-45	Cyp6g2	Cyp6g2
FBgn0029766	2607.36	505.569	11014.5	21.7864	4.44535	2.51016e-54	4.78616e-51	CG15784
FBgn0029723	67.4613	16.4888	271.351	16.4567	4.0406	9.03958e-69	2.01085e-65	Proc-R	Proctolin receptor
FBgn0052255	37.261	9.14773	149.714	16.3663	4.03265	2.93191e-12	5.84062e-10	Gr64f	Gustatory receptor 64f
FBgn0002917	24.5009	6.25866	97.4697	15.5736	3.96103	1.93669e-23	8.91344e-21	na	narrow abdomen
FBgn0015714	63.1627	16.3578	250.383	15.3066	3.93608	1.00505e-10	1.59695e-08	Cyp6a17	Cytochrome P450-6a17
FBgn0052625	15.7434	4.08308	62.3846	15.2788	3.93346	5.81442e-16	1.72456e-13	CG32625
FBgn0033697	31.5109	8.35161	124.148	14.8652	3.89386	8.71733e-36	7.75668e-33	Cyp6t3	Cyp6t3
FBgn0036690	9.85373	2.82796	37.9568	13.4219	3.74652	1.95823e-05	0.00115747	Ilp8	Insulin-like peptide 8
FBgn0022359	64.9907	19.1383	248.4	12.9792	3.69813	4.779e-45	4.90656e-42	Sodh-2	Sorbitol dehydrogenase-2
FBgn0037975	16.9205	5.10991	64.1626	12.5565	3.65036	1.45566e-12	3.03572e-10	CG3397
FBgn0261628	3.04431	0.921625	11.5351	12.516	3.6457	8.69645e-05	0.00407268	CG42711
FBgn0259683	10.9478	3.43391	41.0032	11.9407	3.57781	6.49861e-13	1.39898e-10	Ir40a	Ionotropic receptor 40a
FBgn0045476	54.0806	17.5872	200.054	11.375	3.50779	1.10382e-07	1.13329e-05	Gr64e	Gustatory receptor 64e
FBgn0038941	14.3989	4.71621	53.1298	11.2654	3.49382	3.7093e-15	1.01037e-12	CG7080
FBgn0261611	13.083	4.47176	47.5277	10.6284	3.40986	3.70381e-14	9.15459e-12	CG42700
FBgn0045477	59.6387	20.9722	214.305	10.2185	3.35311	2.29527e-07	2.25257e-05	Gr64c	Gustatory receptor 64c
FBgn0035486	46.3772	16.3768	166.379	10.1594	3.34475	2.03407e-06	0.000157842	Gr64d	Gustatory receptor 64d
FBgn0037974	77.6624	27.7179	277.44	10.0094	3.32329	2.26052e-14	5.69266e-12	CG12224
FBgn0063493	32.8668	11.8636	116.88	9.85195	3.30041	4.78412e-16	1.45122e-13	GstE7	Glutathione S transferase E7
FBgn0032536	5.56924	2.01145	19.8004	9.84384	3.29922	9.37448e-07	7.82007e-05	Ance-3	Ance-3
FBgn0033978	9.88812	3.72188	34.5531	9.28377	3.21471	4.42835e-06	0.000321224	Cyp6a23	Cyp6a23
FBgn0033928	237.954	91.1511	825.168	9.05275	3.17836	1.24706e-90	3.32891e-87	Arc2	Arc2
FBgn0033926	1688.12	679.095	5724.24	8.42922	3.0754	3.98663e-114	2.66048e-110	Arc1	Activity-regulated cytoskeleton associated protein 1
FBgn0050413	2.34161	0.963898	7.85248	8.14658	3.0262	0.00497189	0.0962038	CG30413
FBgn0045478	35.5661	14.6658	119.167	8.12552	3.02246	2.92962e-05	0.00164986	Gr64b	Gustatory receptor 64b
FBgn0019650	178.454	76.4224	586.578	7.67547	2.94026	0.000173272	0.00715993	toy	twin of eyeless
FBgn0038153	3.09955	1.34312	10.1252	7.53858	2.91429	0.00166401	0.0435481	Ir87a	Ionotropic receptor 87a
FBgn0001217	181.81	80.0095	589.01	7.36174	2.88005	0.00254053	0.059698	Hsc70-2	Heat shock protein cognate 2
FBgn0050196	32.829	15.0731	103.853	6.88995	2.78449	7.8864e-20	3.09587e-17	CG30196
FBgn0045479	97.8173	45.3157	307.824	6.79287	2.76402	0.000499977	0.017199	Gr64a	Gustatory receptor 64a
FBgn0034740	109.871	51.4222	343.664	6.68318	2.74054	3.68113e-19	1.32789e-16	nsr	novel spermatogenesis regulator
FBgn0260006	48.7489	23.2547	150.726	6.48154	2.69634	4.83209e-08	5.41965e-06	drd	drop dead
FBgn0039644	379.409	181.255	1172.02	6.46617	2.69291	1.28884e-29	8.1915e-27	CG11897
FBgn0030938	3.89814	1.87453	11.9926	6.39766	2.67754	0.00106853	0.0307043	CG15047
FBgn0040038	49.6391	24.2585	151.161	6.23126	2.63952	6.71403e-09	8.53449e-07	klhl10
FBgn0063492	81.4555	39.856	247.853	6.21871	2.63662	9.42049e-21	3.81016e-18	GstE8	Glutathione S transferase E8
FBgn0263030	17.1551	8.53065	51.653	6.05499	2.59812	1.21978e-10	1.91535e-08	CG43325
FBgn0010549	150.794	76.4101	448.331	5.86743	2.55273	2.01104e-06	0.000157842	l(2)03659	lethal (2) 03659
FBgn0014135	194.937	99.741	575.72	5.77214	2.52911	1.17056e-13	2.84063e-11	bnl	branchless
FBgn0000163	16647.4	8529.67	49118.4	5.75853	2.5257	3.85955e-21	1.60979e-18	baz	bazooka
FBgn0063495	116.008	60.48	338.122	5.59063	2.48301	1.70053e-15	4.72854e-13	GstE5	Glutathione S transferase E5
FBgn0034720	22.0253	11.491	64.1626	5.58374	2.48123	2.8061e-12	5.6747e-10	Liprin-gamma	Liprin-gamma
FBgn0033600	17.9929	9.53696	51.8167	5.43326	2.44182	3.08347e-05	0.00172197	Cpr47Ec	Cuticular protein 47Ec
FBgn0020637	3.86396	2.05871	11.085	5.38443	2.42879	0.0037664	0.0791656	Lcp65Ag2	Lcp65Ag2
FBgn0085194	10.8899	6.11608	29.9852	4.90268	2.29357	4.20419e-06	0.00030663	CG34165
FBgn0039821	6.71331	3.77165	18.4799	4.89969	2.29269	0.000255154	0.00998603	CG15556
FBgn0029507	16.497	9.42567	44.7825	4.75113	2.24827	5.21666e-08	5.76518e-06	Tsp42Ed	Tetraspanin 42Ed
FBgn0266758	290.392	166.716	785.095	4.70917	2.23547	2.1993e-18	7.52668e-16	Esyt2	Extended synaptotagmin-like protein 2 ortholog (H. sapiens)
FBgn0263031	33.2721	19.1031	89.9482	4.70856	2.23529	2.07523e-13	4.77553e-11	CG43326
FBgn0031451	8.98208	5.22944	23.9926	4.58799	2.19786	2.77104e-05	0.00158056	CG9961
FBgn0037127	300.826	175.992	800.16	4.54657	2.18478	3.80312e-15	1.0152e-12	CG14566
FBgn0038404	40.0981	23.5875	106.14	4.49986	2.16988	8.07636e-08	8.55518e-06	CG8925
FBgn0027586	5.41224	3.18407	14.3249	4.49894	2.16958	0.00275268	0.0637847	CG5867
FBgn0026602	522.243	309.296	1374.03	4.44244	2.15135	8.82069e-16	2.55934e-13	Ady43A	Ady43A
FBgn0033153	514.18	304.81	1351.66	4.43444	2.14875	4.25881e-54	7.1053e-51	Gadd45	Gadd45
FBgn0035281	4.56091	2.70858	11.9703	4.41939	2.14385	0.00525709	0.0997586	Cpr62Bc	Cuticular protein 62Bc
FBgn0039316	5.12347	3.06677	13.3503	4.35322	2.12208	0.00353418	0.0762147	CG11893
FBgn0012036	517.052	312.319	1335.99	4.27763	2.09681	3.13744e-07	2.92835e-05	Aldh	Aldehyde dehydrogenase
FBgn0030828	51.5674	31.2099	132.997	4.26138	2.09132	9.47331e-09	1.16e-06	CG5162
FBgn0039108	18.5211	11.2806	47.4831	4.20928	2.07357	7.01378e-08	7.54943e-06	CG10232
FBgn0031254	20.9626	12.8083	53.5799	4.1832	2.06461	4.11216e-07	3.63477e-05	CG13692
FBgn0034733	11.576	7.08627	29.5351	4.16793	2.05933	2.49738e-05	0.00144924	CG4752
FBgn0024912	212.281	132.7	530.605	3.99854	1.99947	1.16281e-33	9.12944e-31	agt	O-6-alkylguanine-DNA alkyltransferase
FBgn0037513	6.16378	3.88357	15.2846	3.93572	1.97663	0.00413695	0.0842781	pyd3	pyd3
FBgn0032956	3379.84	2138.88	8343.68	3.90096	1.96383	3.15213e-19	1.16865e-16	Cul2	Cullin 2
FBgn0040823	13.4938	8.55539	33.2475	3.88614	1.95834	1.22678e-05	0.000768666	dpr6	dpr6
FBgn0031737	8.51406	5.44882	20.775	3.81276	1.93083	0.000858564	0.0261627	obst-E	obstructor-E
FBgn0039742	5.66943	3.6311	13.8227	3.80676	1.92856	0.00501702	0.0967662	CG15528
FBgn0014031	6.25172	4.01582	15.1953	3.78386	1.91986	0.00332935	0.0732072	Spat	Serine pyruvate aminotransferase
FBgn0262524	245.977	159.173	593.191	3.72671	1.8979	1.48436e-32	1.10065e-29	ver	verrocchio
FBgn0040251	939.132	609.045	2259.48	3.70987	1.89137	1.03725e-11	1.97773e-09	Ugt86Di	Ugt86Di
FBgn0028544	837.339	543.697	2011.91	3.70042	1.88769	3.24717e-05	0.00179091	CG16884
FBgn0011274	270.607	176.801	645.83	3.65285	1.86902	6.39345e-10	9.37729e-08	Dif	Dorsal-related immunity factor
FBgn0031643	1686.82	1112.23	3985.19	3.58308	1.8412	1.13227e-46	1.25936e-43	CG3008
FBgn0037130	14.4948	9.59093	34.1104	3.55653	1.83047	1.9961e-05	0.00117365	Syn1	Syntrophin-like 1
FBgn0053509	470.769	311.798	1106.65	3.54927	1.82752	5.22655e-08	5.76518e-06	CG33509
FBgn0037973	736.635	489.309	1725.94	3.5273	1.81857	2.39796e-34	2.00035e-31	CG18547
FBgn0024984	31.5343	21.0356	73.5292	3.49546	1.80548	3.30738e-05	0.00180334	CG3457
FBgn0037181	474.201	316.995	1103.03	3.47964	1.79894	0.000656268	0.0211065	CG11370
FBgn0033205	239.868	161.413	553.687	3.43025	1.77832	1.39346e-16	4.53621e-14	CG2064
FBgn0052572	94.5378	63.6253	218.188	3.42927	1.7779	1.38111e-06	0.000111719	CG32572
FBgn0063497	45.2798	30.5278	104.288	3.41616	1.77238	6.99224e-11	1.13811e-08	GstE3	Glutathione S transferase E3
FBgn0053508	737.289	499.163	1689.79	3.38525	1.75926	1.01499e-08	1.23155e-06	ppk13	pickpocket 13
FBgn0264911	10.4877	7.12265	23.948	3.36223	1.74942	0.000677991	0.0216487	CG44102
FBgn0033659	9.90107	6.72505	22.6051	3.36134	1.74904	0.000692663	0.0220118	Damm	Death associated molecule related to Mch2
FBgn0032284	26.5085	18.0138	60.4875	3.35785	1.74754	2.69735e-07	2.58817e-05	CG7294
FBgn0038973	7.72986	5.27297	17.5574	3.3297	1.73539	0.00426676	0.0858951	Pebp1	Phosphatidylethanolamine-binding protein 1
FBgn0011774	373.909	256.166	844.879	3.29817	1.72167	6.76562e-31	4.75267e-28	Irbp	Inverted repeat-binding protein
FBgn0033657	6.56315	4.50833	14.7824	3.27892	1.71322	0.00462403	0.0911624	Sln	Silnoon
FBgn0032913	12.9772	8.94469	29.1074	3.25415	1.70228	0.00029585	0.0111861	CG9259
FBgn0031630	31.0039	21.4598	69.1806	3.22373	1.68873	1.002e-07	1.04482e-05	CG15629
FBgn0039226	64.8485	44.9536	144.428	3.21283	1.68384	2.66318e-07	2.57576e-05	Ude	Uracil-DNA degrading factor
FBgn0259708	36.333	25.2262	80.7603	3.20144	1.67872	9.91691e-05	0.00451744	CG42362
FBgn0033945	140.036	97.3343	310.84	3.19353	1.67515	1.07599e-19	4.1032e-17	CG12868
FBgn0031564	29.7131	20.6637	65.9109	3.18969	1.67342	1.99336e-07	2.00041e-05	CG2816
FBgn0261625	28.8066	20.0819	63.7051	3.17226	1.66551	0.000106187	0.00474004	CG42708
FBgn0038405	71.5144	49.8963	157.987	3.16631	1.6628	1.58369e-06	0.000126572	CG8927
FBgn0264489	257.362	182.88	555.29	3.03636	1.60234	5.047e-11	8.52688e-09	CG43897
FBgn0036599	545.411	387.772	1175.97	3.03262	1.60057	7.51386e-07	6.38773e-05	CG13044
FBgn0035193	81.4763	58.4086	173.747	2.97469	1.57274	1.06453e-06	8.77051e-05	CG9192
FBgn0053542	19.9946	14.3602	42.5321	2.96181	1.56648	4.47932e-05	0.00232628	upd3	unpaired 3
FBgn0054002	10.8815	7.82507	23.1073	2.95299	1.56218	0.00129106	0.0355969	CG34002
FBgn0033405	18.3789	13.2742	38.7974	2.92276	1.54733	9.84256e-05	0.00451744	CG13954
FBgn0032538	758.687	548.622	1598.95	2.91448	1.54324	0.000442544	0.0155498	CG16885
FBgn0261989	9.41094	6.80986	19.8153	2.9098	1.54092	0.00453568	0.0898185	CG42807
FBgn0030310	18.6214	13.4835	39.1731	2.90527	1.53867	7.49206e-05	0.00362306	PGRP-SA	Peptidoglycan recognition protein SA
FBgn0263316	40.5	29.4976	84.5099	2.86498	1.51853	8.58532e-06	0.000567268	Mrp4	Multidrug resistance protein 4 ortholog
FBgn0015034	10.2015	7.44184	21.24	2.85413	1.51305	0.00335285	0.0736027	Cyp4e1	Cytochrome P450-4e1
FBgn0033731	608.96	444.409	1267.16	2.85134	1.51164	0.00231666	0.0558282	Cpr49Ah	Cuticular protein 49Ah
FBgn0051864	423.697	309.737	879.536	2.83962	1.5057	1.43825e-24	7.38318e-22	Qtzl	Quetzalcoatl
FBgn0041627	556.913	408.17	1151.89	2.82208	1.49676	7.33212e-26	4.25486e-23	Ku80	Ku80
FBgn0032856	55.3657	40.8084	113.595	2.78362	1.47696	5.5526e-09	7.1952e-07	CG16798
FBgn0036126	420.635	310.31	861.934	2.77765	1.47387	1.26631e-23	6.03622e-21	CG6272
FBgn0039323	55.3757	40.8525	113.468	2.77751	1.47379	4.97241e-09	6.57096e-07	CG10559
FBgn0020270	1191.91	880.729	2436.62	2.7666	1.46811	1.2245e-28	7.42885e-26	mre11	meiotic recombination 11
FBgn0038407	58.0914	42.9349	118.717	2.76505	1.4673	3.09616e-09	4.17419e-07	CG6126
FBgn0035975	19.3035	14.3362	39.1731	2.73246	1.4502	0.00016302	0.00682079	PGRP-LA	Peptidoglycan recognition protein LA
FBgn0032393	864.025	647.07	1731.85	2.67645	1.42032	5.05625e-25	2.69943e-22	CG12264
FBgn0039131	703.785	528.694	1404.15	2.65587	1.40919	3.57132e-05	0.00192203	CG12268
FBgn0032382	43.9492	33.1693	87.069	2.62499	1.39231	0.0020027	0.0503391	Mal-B2	Maltase B2
FBgn0038455	105.893	79.971	209.58	2.6207	1.38995	3.83419e-12	7.41665e-10	CG14907
FBgn0039201	17.3351	13.1171	34.2072	2.60784	1.38286	0.000906903	0.0273086	CG13617
FBgn0034709	107.912	81.7128	212.709	2.60313	1.38024	2.51468e-12	5.16361e-10	Swim	Secreted Wg-interacting molecule
FBgn0038727	111.233	84.4578	218.333	2.58511	1.37023	0.000104224	0.00466803	CG7432
FBgn0052549	426.452	325.349	830.863	2.55376	1.35262	2.823e-11	4.89333e-09	CG32549
FBgn0032744	264.823	202.304	514.9	2.54519	1.34777	6.59037e-17	2.19904e-14	Ttc19	Tetratricopeptide repeat domain 19
FBgn0035996	153.218	117.427	296.378	2.52392	1.33567	2.44157e-13	5.52332e-11	CG3448
FBgn0261113	9704.57	7449.6	18724.4	2.51348	1.32969	1.1235e-25	6.24806e-23	Xrp1
FBgn0037637	1069.71	823.334	2055.23	2.49623	1.31975	2.53143e-22	1.12623e-19	CG9836
FBgn0030926	19.3752	14.9828	36.945	2.46583	1.30207	0.00107152	0.0307043	psh	persephone
FBgn0035480	372.571	288.774	707.761	2.45092	1.29332	8.83533e-06	0.000579068	CG14984
FBgn0040279	83.3957	64.6576	158.348	2.44902	1.2922	0.000224819	0.00895717	Osi14	Osiris 14
FBgn0263241	299.041	231.912	567.554	2.44728	1.29118	1.04467e-15	2.96663e-13	Mocs1	Molybdenum cofactor synthesis 1 ortholog
FBgn0029791	1587.93	1232.1	3011.22	2.44397	1.28923	1.83147e-13	4.28853e-11	CG4096
FBgn0035431	46.0085	35.708	87.2104	2.44232	1.28825	3.8963e-06	0.000285736	CG14968
FBgn0022355	278.363	216.742	524.851	2.42155	1.27593	2.29591e-05	0.00133815	Tsf1	Transferrin 1
FBgn0032456	3043.48	2370.81	5734.18	2.41866	1.27421	1.43945e-13	3.43077e-11	MRP	Multidrug-Resistance like Protein 1
FBgn0259709	37.595	29.3312	70.65	2.40869	1.26825	0.00160628	0.0425114	CG42363
FBgn0062517	29.5548	23.1208	55.2909	2.39139	1.25785	0.000446304	0.0155584	CG16984
FBgn0002773	247.935	196.225	454.778	2.31764	1.21266	3.23138e-07	2.97443e-05	Mlc2	Myosin light chain 2
FBgn0025726	6604.42	5231.75	12095.1	2.31187	1.20906	3.96791e-07	3.53065e-05	unc-13	unc-13
FBgn0034915	2314.87	1834.22	4237.49	2.31024	1.20804	3.99282e-11	6.83232e-09	eIF6	eIF6
FBgn0038130	93.5501	74.242	170.783	2.30036	1.20186	0.000999385	0.0290606	CG8630
FBgn0050383	94.8456	75.3154	172.966	2.29656	1.19947	1.47914e-08	1.76268e-06	CG30383
FBgn0052354	164.734	130.885	300.131	2.29308	1.19729	1.70173e-11	3.15458e-09	CG32354
FBgn0032897	234.446	187.069	423.955	2.2663	1.18034	0.000133875	0.00574541	CG9336
FBgn0036290	2714.92	2175.31	4873.33	2.24029	1.16368	4.80587e-19	1.688e-16	CG10638
FBgn0038115	100.523	80.5741	180.317	2.2379	1.16214	0.000347328	0.0128415	CG7966
FBgn0040496	279.886	224.729	500.516	2.2272	1.15523	4.4909e-10	6.73484e-08	CG17104
FBgn0000075	253.897	204.03	453.364	2.22205	1.15189	0.000129931	0.00563049	amd	alpha methyl dopa-resistant
FBgn0038919	574.193	461.614	1024.51	2.21941	1.15018	1.16398e-05	0.00073343	CG17843
FBgn0039464	89.5722	72.1906	159.099	2.20387	1.14004	1.05052e-07	1.08692e-05	CG6330
FBgn0263873	1497.15	1208.67	2651.05	2.19336	1.13314	3.5022e-16	1.08707e-13	sick	sickie
FBgn0037354	681.171	550.141	1205.29	2.19087	1.13151	2.81863e-11	4.89333e-09	CG12171
FBgn0031629	281.789	227.601	498.544	2.19043	1.13122	2.71479e-07	2.58817e-05	Clect27	C-type lectin 27kD
FBgn0039328	330.007	267.051	581.831	2.17873	1.12349	5.78184e-13	1.26509e-10	CHKov2	CHKov2
FBgn0034143	191.503	155.015	337.456	2.17692	1.12229	1.40232e-10	2.17636e-08	CG8303
FBgn0031645	521.95	422.888	918.196	2.17125	1.11853	2.67041e-11	4.81649e-09	CG3036
FBgn0020388	1495.86	1218.11	2606.86	2.14009	1.09767	2.53754e-16	8.06392e-14	Gcn5	Gcn5 ortholog
FBgn0036764	386.314	314.652	672.962	2.13875	1.09677	7.22395e-10	1.03675e-07	CG5535
FBgn0030189	121.504	99.0745	211.224	2.13198	1.09219	3.21814e-08	3.7028e-06	CG2909
FBgn0051098	34.5564	28.3117	59.5352	2.10285	1.07235	0.000561537	0.0187248	CG31098
FBgn0035710	1944.3	1595.78	3338.39	2.09201	1.06489	5.36938e-08	5.87419e-06	SP1173	SP1173
FBgn0032781	1301.58	1068.31	2234.64	2.09175	1.06471	6.08349e-15	1.59208e-12	CG9987
FBgn0034406	34.6728	28.566	59.1	2.06889	1.04886	0.00402641	0.0829435	Jheh3	Juvenile hormone epoxide hydrolase 3
FBgn0051549	641.212	528.391	1092.49	2.06759	1.04795	8.03211e-06	0.000536023	CG31549
FBgn0033226	447.025	368.524	761.028	2.06507	1.04619	3.34288e-12	6.56138e-10	CG1882
FBgn0029648	282.687	233.208	480.604	2.06083	1.04323	5.59605e-11	9.3363e-09	CG3603
FBgn0038088	171.039	141.137	290.649	2.05934	1.04219	6.27485e-09	8.05292e-07	CG10126
FBgn0034861	34.2906	28.3189	58.1775	2.05437	1.0387	0.00392202	0.081589	CG9815
FBgn0010247	1964.39	1622.51	3331.94	2.05358	1.03814	0.000291087	0.0110688	Parp	Poly-(ADP-ribose) polymerase
FBgn0085474	36.3422	30.2008	60.9078	2.01676	1.01204	0.000637363	0.0207476	CG34445
FBgn0259711	128.951	107.286	215.61	2.00967	1.00696	1.56455e-07	1.59405e-05	CG42365
FBgn0035398	705.435	587.313	1177.92	2.00561	1.00404	0.000996058	0.029027	Cht7	Cht7
FBgn0034335	388.548	323.621	648.259	2.00314	1.00226	9.81681e-05	0.00451744	GstE1	Glutathione S transferase E1
FBgn0030246	961.043	801.166	1600.55	1.99778	0.998396	4.01556e-13	8.93262e-11	CG1582
FBgn0038470	484.917	404.347	807.198	1.9963	0.997327	3.64035e-06	0.00026844	CG18213
FBgn0032805	121.852	101.693	202.487	1.99116	0.993607	8.82405e-05	0.00411799	CG10337
FBgn0030263	1464.64	1223.74	2428.24	1.98427	0.98861	2.2318e-08	2.61297e-06	CG2076
FBgn0030511	120.014	100.397	198.48	1.97695	0.983279	7.07002e-06	0.000479003	CG11158
FBgn0051146	114.099	95.4997	188.497	1.97379	0.980971	1.94011e-05	0.00115747	Nlg1	Neuroligin 1
FBgn0035501	303.878	255.111	498.946	1.9558	0.967757	1.38135e-09	1.94073e-07	CG1299
FBgn0033431	268.164	225.427	439.113	1.94792	0.961935	0.000131029	0.0056597	CG1827
FBgn0001977	1423.55	1196.69	2331	1.94788	0.961904	1.43517e-12	3.03572e-10	CIAPIN1	CIAPIN1 ortholog
FBgn0028886	80.8812	68	132.406	1.94714	0.96136	0.00097834	0.0287619	CG15279
FBgn0041713	270.338	227.327	442.383	1.94602	0.960526	4.4034e-09	5.87722e-07	yellow-c	yellow-c
FBgn0028855	467.897	394.322	762.195	1.93293	0.950786	1.43679e-10	2.20423e-08	CG15282
FBgn0025814	1030.65	869.646	1674.68	1.92571	0.945387	3.13003e-06	0.000233389	Mgstl	Microsomal glutathione S-transferase-like
FBgn0050187	137.456	115.999	223.284	1.92488	0.944766	9.95099e-07	8.24943e-05	CG30187
FBgn0260932	73.8897	62.3863	119.904	1.92196	0.942575	5.25792e-05	0.00266834	cuff	cutoff
FBgn0037531	191.981	162.138	311.35	1.92027	0.94131	8.25511e-08	8.67567e-06	CG10445
FBgn0038243	39.574	33.4249	64.1701	1.91983	0.940977	0.00145646	0.0391924	CG8066
FBgn0038344	1095.45	927.357	1767.84	1.90632	0.930791	1.14637e-11	2.15502e-09	CG5205
FBgn0085354	127.223	107.818	204.841	1.89988	0.925908	2.58172e-06	0.000195785	CG34325
FBgn0033574	230.624	195.812	369.873	1.88892	0.917565	0.0022112	0.0542517	Spn47C	Serpin 47C
FBgn0010397	1018.23	864.835	1631.83	1.88687	0.915997	4.46018e-08	5.04492e-06	LamC	Lamin C
FBgn0038349	516.215	438.77	825.997	1.88253	0.912672	0.00168029	0.0438025	CG6045
FBgn0052650	57.6806	49.0456	92.2209	1.88031	0.910972	0.00267612	0.0623354	CG32650
FBgn0038302	376.028	320.672	597.454	1.86313	0.897728	5.53424e-09	7.1952e-07	CG4210
FBgn0038037	123.505	105.439	195.765	1.85666	0.892708	5.5265e-06	0.000388771	Cyp9f2	Cyp9f2
FBgn0033134	63.6331	54.5342	100.029	1.83424	0.875182	0.000418021	0.0148782	Tsp42El	Tetraspanin 42El
FBgn0038107	367.609	315.111	577.601	1.83301	0.874213	6.31154e-06	0.000436478	CG17327
FBgn0038629	228.452	195.981	358.335	1.82842	0.870595	0.00491193	0.0954288	CG14304
FBgn0053158	977.145	838.263	1532.68	1.8284	0.870578	4.20901e-10	6.38383e-08	CG33158
FBgn0032597	739.691	637.327	1149.15	1.80308	0.850462	2.88639e-09	3.93109e-07	CG17904
FBgn0028540	1491.5	1286.63	2311.01	1.79618	0.844932	3.95106e-05	0.00208438	CG9008
FBgn0259718	182.534	158.041	280.509	1.77492	0.827752	5.10699e-06	0.000364508	CG42372
FBgn0031022	204.251	176.884	313.719	1.77359	0.82667	2.80684e-06	0.000211655	CG12204
FBgn0038150	211.895	183.652	324.864	1.76891	0.822858	0.00166785	0.0435633	yellow-e3	yellow-e3
FBgn0002891	670.141	580.861	1027.26	1.76852	0.822543	9.12682e-09	1.13846e-06	mus205	mutagen-sensitive 205
FBgn0050403	407.629	353.603	623.734	1.76394	0.818802	0.000108923	0.00480335	CG30403
FBgn0037151	74.1868	64.4808	113.011	1.75263	0.809521	0.000578895	0.0191514	CG7130
FBgn0034800	275.05	239.969	415.374	1.73095	0.791565	0.000398755	0.0143455	CG3788
FBgn0039802	1475.29	1287.71	2225.65	1.72838	0.789424	0.000390357	0.0141964	dj-1beta	dj-1beta
FBgn0010173	3876.63	3384.48	5845.24	1.72707	0.78833	2.1222e-09	2.9201e-07	RpA-70	Replication Protein A 70
FBgn0038020	343.184	299.622	517.434	1.72696	0.788232	6.41749e-07	5.52608e-05	GstD9	Glutathione S transferase D9
FBgn0038953	1147.94	1002.31	1730.45	1.72647	0.787821	1.31733e-08	1.584e-06	CG18596
FBgn0015040	545.252	476.707	819.428	1.71893	0.781513	0.00068596	0.0218509	Cyp9c1	Cytochrome P450-9c1
FBgn0052082	729.765	638.077	1096.52	1.71847	0.781122	5.1686e-06	0.000366943	CG32082
FBgn0002719	517.891	452.87	777.975	1.71788	0.780628	2.16325e-07	2.15469e-05	Men	Malic enzyme
FBgn0052640	406.665	355.622	610.834	1.71765	0.780434	3.64809e-07	3.33501e-05	CG32640
FBgn0260942	112.631	98.5016	169.15	1.71723	0.780082	0.000160537	0.00675925	bond	james bond
FBgn0036702	2068.95	1810.56	3102.52	1.71357	0.777006	7.55517e-09	9.5131e-07	CG6512
FBgn0040259	1083.85	948.544	1625.1	1.71325	0.77674	2.61781e-08	3.03825e-06	Ugt86Da	Ugt86Da
FBgn0050100	179.814	157.496	269.086	1.70852	0.77275	2.62302e-05	0.00150903	CG30100
FBgn0052311	743.106	651.391	1109.97	1.70399	0.76892	0.000857081	0.0261627	zormin	zormin
FBgn0026319	430.409	377.425	642.344	1.70191	0.767158	5.2621e-07	4.59041e-05	Traf4	TNF-receptor-associated factor 4
FBgn0025391	149.813	131.408	223.433	1.7003	0.765793	0.0012572	0.0348852	Scgdelta	Sarcoglycan delta
FBgn0051658	73.7649	64.756	109.801	1.69561	0.761802	0.00127175	0.035143	Nnf1b	Nnf1b
FBgn0031115	657.657	578.396	974.704	1.68519	0.752907	3.07224e-07	2.88769e-05	CG11710
FBgn0034365	67.2881	59.1894	99.6829	1.68414	0.752008	0.00148123	0.0396193	CG5335
FBgn0053099	129.303	113.88	190.996	1.67717	0.746026	0.00359852	0.076602	CG33099
FBgn0041588	669.098	589.664	986.834	1.67355	0.742914	3.77907e-07	3.43124e-05	ligatin	ligatin
FBgn0034312	355.289	313.234	523.508	1.6713	0.740971	2.03162e-06	0.000157842	CG10916
FBgn0032793	282.35	249.026	415.645	1.66908	0.739056	8.37359e-06	0.000556032	CG10189
FBgn0032390	955.923	844.648	1401.02	1.6587	0.730056	2.805e-07	2.6552e-05	dgt2	dim gamma-tubulin 2
FBgn0037518	163.36	144.361	239.357	1.65805	0.729487	0.000139607	0.00597221	CG2641
FBgn0265083	360.551	318.79	527.596	1.65499	0.726827	0.00164583	0.0431569	CG44194
FBgn0038972	309.355	273.657	452.148	1.65224	0.724425	1.0365e-05	0.000668319	CG7054
FBgn0032140	168.798	149.337	246.64	1.65157	0.723837	8.46797e-05	0.00399371	CG13117
FBgn0033033	920.852	814.913	1344.61	1.65	0.722465	0.00269927	0.062765	scaf	scarface
FBgn0037011	651.607	576.855	950.618	1.64793	0.720656	8.84001e-07	7.42061e-05	CG4858
FBgn0020545	566.152	502.325	821.459	1.63531	0.709567	2.44101e-06	0.000186172	kraken	kraken
FBgn0016054	212.335	188.401	308.073	1.6352	0.709466	0.00121525	0.0338621	phr6-4	(6-4)-photolyase
FBgn0032026	1545.68	1372.69	2237.61	1.63008	0.704945	4.88462e-06	0.000350511	CG7627
FBgn0030878	1022.29	907.995	1479.46	1.62937	0.704317	3.99911e-05	0.00210142	CG6769
FBgn0033446	1978	1756.94	2862.2	1.62908	0.704058	0.00018819	0.00768125	CG1648
FBgn0038804	196.404	174.56	283.779	1.62568	0.701046	0.00405001	0.0830346	CG10877
FBgn0031713	817.464	728.115	1174.86	1.61357	0.690252	1.54402e-06	0.000124145	CG7277
FBgn0037391	688.428	614.08	985.822	1.60536	0.682901	3.53149e-06	0.00026186	CG2017
FBgn0052641	418.347	373.26	598.692	1.60395	0.681632	1.23245e-05	0.000768666	CG32641
FBgn0029942	227.687	203.202	325.63	1.6025	0.680321	7.86324e-05	0.00376167	CG2059
FBgn0037503	200.256	178.724	286.383	1.60238	0.680213	0.000107325	0.0047749	CG14598
FBgn0020272	499.078	445.536	713.247	1.60087	0.67886	9.69386e-06	0.000628078	mst	misato
FBgn0263046	155.49	138.971	221.565	1.59433	0.672949	0.000412896	0.0147477	CG43341
FBgn0036891	193.185	172.726	275.019	1.59223	0.671045	0.000177892	0.00730563	CG9372
FBgn0033480	353.064	315.815	502.06	1.58973	0.668778	0.00429786	0.0862715	mRpL42	mitochondrial ribosomal protein L42
FBgn0038035	341.639	305.671	485.514	1.58836	0.667535	1.82314e-05	0.00110072	lig3	DNA ligase III
FBgn0032032	361.031	323.606	510.731	1.57825	0.658326	3.43291e-05	0.00186256	CG17294
FBgn0030460	326.415	293.015	460.015	1.56994	0.650708	7.84369e-05	0.00376167	CG2453
FBgn0011227	578.609	519.673	814.354	1.56705	0.648053	0.000727585	0.0228496	ox	oxen
FBgn0030610	286.869	257.898	402.753	1.56167	0.64309	0.00176613	0.045861	CG9065
FBgn0031114	620.333	557.701	870.862	1.56152	0.642951	1.3514e-05	0.000831202	cactin	cactin
FBgn0051673	348.892	313.712	489.61	1.5607	0.642189	0.00114828	0.0324706	CG31673
FBgn0026737	629.952	566.866	882.296	1.55645	0.638257	1.35084e-05	0.000831202	CG6171
FBgn0040309	6047.56	5442.7	8467.03	1.55567	0.637535	0.000251078	0.00985629	Jafrac1	thioredoxin peroxidase 1
FBgn0027493	2482.27	2234.05	3475.12	1.55553	0.637402	2.27027e-06	0.000174146	AdSS	Adenylosuccinate Synthetase
FBgn0260817	549.516	494.692	768.813	1.55412	0.636102	2.19553e-05	0.00128525	gkt	glaikit
FBgn0037852	398.248	358.587	556.889	1.55301	0.635065	4.94386e-05	0.00251854	Tpc1	Thiamine pyrophosphate carrier protein 1
FBgn0039006	144.28	129.973	201.505	1.55035	0.632597	0.00116758	0.0329465	Cyp6d4	Cyp6d4
FBgn0260985	1996.34	1798.49	2787.75	1.55005	0.632314	1.16496e-05	0.00073343	RfC4	Replication factor C subunit 4
FBgn0032495	132.323	119.278	184.501	1.54682	0.629304	0.00180789	0.0465828	CG16820
FBgn0039930	258.366	232.962	359.979	1.54522	0.627814	0.00099568	0.029027	CG11077
FBgn0050373	212.929	192.008	296.612	1.54479	0.627413	0.000558425	0.0186799	CG30373
FBgn0012034	98.6619	89.0151	137.249	1.54186	0.624674	0.00401673	0.0829435	AcCoAS	Acetyl Coenzyme A synthase
FBgn0037581	218.031	196.766	303.092	1.54037	0.623275	0.000323429	0.01216	CG7352
FBgn0036117	173.462	156.71	240.466	1.53446	0.617729	0.000942641	0.0281464	CG6321
FBgn0032906	1785.37	1615.09	2466.46	1.52714	0.610828	1.10503e-05	0.000702323	RPA2	Replication protein A2
FBgn0024558	1661.2	1504.51	2287.97	1.52074	0.604778	1.42128e-05	0.000870173	Dph5	Diphthamide methyltransferase
FBgn0033209	788.665	714.546	1085.14	1.51865	0.602788	3.53398e-05	0.00190963	CG12107
FBgn0030954	243.541	220.682	334.978	1.51792	0.602099	0.000475737	0.0164499	CCKLR-17D3	Cholecystokinin-like receptor at 17D3
FBgn0086370	453.649	411.134	623.708	1.51704	0.601262	8.04211e-05	0.0038335	sra	sarah
FBgn0028411	956.894	867.83	1313.15	1.51314	0.597545	4.28009e-05	0.0022315	Nxt1	NTF2-related export protein 1
FBgn0024973	1106.18	1003.61	1516.45	1.51099	0.595497	9.4101e-05	0.00436099	CG2701
FBgn0038893	340.122	308.589	466.253	1.51092	0.595428	0.000207258	0.00840811	CG6353
FBgn0032833	3089.94	2803.82	4234.4	1.51022	0.594761	0.000169434	0.00702309	CoIV	Cytochrome c oxidase subunit IV
FBgn0034793	706.073	640.971	966.482	1.50784	0.592484	0.00262164	0.0612802	asrij	asrij
FBgn0020909	731.307	664.031	1000.41	1.50657	0.591264	5.5996e-05	0.00280969	Rtc1	Rtc1
FBgn0085736	670.71	609.593	915.179	1.5013	0.586208	0.000155826	0.00660259	CG40472
FBgn0024804	2785.97	2533.71	3795.02	1.49781	0.582856	2.91768e-05	0.00164986	Dbp80	Dead box protein 80
FBgn0042712	1046.46	951.801	1425.11	1.49727	0.582337	4.03714e-05	0.00211309	HBS1	HBS1
FBgn0034940	248.187	225.922	337.247	1.49276	0.577982	0.000736029	0.0230065	CG16787
FBgn0033737	1011.76	921.25	1373.8	1.49123	0.576507	4.87639e-05	0.00249368	Nup54	Nucleoporin 54kD
FBgn0011638	5278.62	4808.94	7157.32	1.48833	0.573698	1.95991e-05	0.00115747	La	La autoantigen-like
FBgn0016031	777.031	708.526	1051.05	1.48344	0.568942	0.000156574	0.00661326	lama	lamina ancestor
FBgn0031824	197.917	180.725	266.686	1.47565	0.561349	0.00187861	0.0479422	CG9547
FBgn0028527	615.42	562.083	828.769	1.47446	0.560186	0.000168986	0.00702309	CG18507
FBgn0261995	455.771	416.41	613.218	1.47263	0.558397	0.00039421	0.0142976	CG42813
FBgn0038811	430.696	393.705	578.658	1.46977	0.555595	0.000396242	0.0143086	CG4159
FBgn0027903	581.443	531.592	780.846	1.46888	0.554718	0.000544471	0.0183976	CG12018
FBgn0032889	2140.5	1958.81	2867.23	1.46376	0.549682	0.00026009	0.01011	CG9331
FBgn0032819	543.18	497.131	727.375	1.46315	0.549074	0.000274965	0.0105762	CG10463
FBgn0026666	151.626	138.798	202.937	1.4621	0.548043	0.0044529	0.0884418	l(1)G0136	lethal (1) G0136
FBgn0033777	461.35	422.327	617.44	1.462	0.547939	0.000396656	0.0143086	CG17574
FBgn0001091	3835.81	3511.55	5132.87	1.46171	0.547657	0.00456897	0.0902101	Gapdh1	Glyceraldehyde 3 phosphate dehydrogenase 1
FBgn0036141	2890.38	2646.14	3867.34	1.4615	0.547451	3.9301e-05	0.00208438	wls	wntless
FBgn0034728	1208.09	1106.43	1614.72	1.45939	0.54537	7.10544e-05	0.00347386	rad50	rad50
FBgn0040319	408.212	373.931	545.336	1.45839	0.544373	0.000332165	0.0123838	Gclc	Glutamate-cysteine ligase catalytic subunit
FBgn0030506	274.162	251.222	365.923	1.45657	0.542577	0.00099066	0.0289964	Lig4	Ligase4
FBgn0027334	564.236	517.14	752.621	1.45535	0.541369	0.00248804	0.058775	l(1)G0004	lethal (1) G0004
FBgn0031170	199.332	182.719	265.786	1.45462	0.540643	0.00293414	0.0663796	CG1718
FBgn0002641	666.372	611.149	887.262	1.45179	0.537836	0.000260572	0.01011	mal	maroon-like
FBgn0021874	779.917	715.335	1038.24	1.45141	0.537456	0.000208755	0.0084432	Nle	Notchless
FBgn0033429	201.506	184.886	267.985	1.44946	0.535512	0.00354035	0.0762147	CG12929
FBgn0261353	820.931	753.346	1091.27	1.44857	0.534629	0.000249308	0.00981567	Ccdc56	Coiled-coil domain containing 56
FBgn0029915	1174.49	1078.02	1560.39	1.44747	0.533529	0.000550459	0.0184757	CG14434
FBgn0029999	767.346	704.37	1019.25	1.44703	0.5331	0.000264803	0.0102444	CG1575
FBgn0036187	658.837	604.832	874.857	1.44644	0.532511	0.000284498	0.0108802	RIOK1	RIO kinase 1
FBgn0032391	401.69	368.897	532.863	1.44448	0.530549	0.00080377	0.0247758	escl	escl
FBgn0019644	3527.54	3239.91	4678.07	1.44389	0.52996	0.00388589	0.0814206	ATPsyn-b	ATP synthase, subunit b
FBgn0047114	438.651	403.374	579.759	1.43727	0.523334	0.000669347	0.0214239	CG31142
FBgn0011703	4084.03	3756.87	5392.67	1.43542	0.52147	9.88451e-05	0.00451744	RnrL	Ribonucleoside diphosphate reductase large subunit
FBgn0003130	226.585	208.51	298.885	1.43343	0.519472	0.00265146	0.0618689	Poxn	Pox neuro
FBgn0263599	4876.68	4487.77	6432.33	1.4333	0.519344	0.000103746	0.00466228	l(3)72Ab	lethal (3) 72Ab
FBgn0034879	818.03	752.828	1078.84	1.43305	0.519086	0.000462521	0.0160762	Rrp4	Rrp4
FBgn0034576	983.794	905.493	1297	1.43237	0.518404	0.000469933	0.0162914	CG9350
FBgn0036663	2053.63	1890.82	2704.84	1.43051	0.516533	0.00214319	0.0529725	CG9674
FBgn0261381	823.432	758.288	1084.01	1.42955	0.51556	0.00044501	0.0155584	mtTFB1	Mitochondrial Transcription Factor B1
FBgn0035714	526.184	484.567	692.651	1.42942	0.515432	0.000590629	0.0194645	CG8549
FBgn0263510	1783.66	1643.29	2345.13	1.42709	0.513076	0.000237256	0.00936879	nclb	no child left behind
FBgn0260401	241.696	222.869	317.004	1.42238	0.508306	0.00351987	0.0762147	MED9	Mediator complex subunit 9
FBgn0003257	1538.47	1418.63	2017.81	1.42236	0.508286	0.000255879	0.00998603	r-l	rudimentary-like
FBgn0033471	835.606	770.782	1094.9	1.42051	0.506406	0.000504844	0.0172993	CG12134
FBgn0031657	683.589	630.593	895.572	1.42021	0.5061	0.000705838	0.022368	CG3756
FBgn0036771	365.742	337.877	477.2	1.41235	0.498096	0.00191667	0.0486347	CG14353
FBgn0034564	873	806.919	1137.32	1.40947	0.495148	0.000824833	0.0253082	CG9344
FBgn0023530	276.252	255.382	359.733	1.40861	0.494269	0.00346198	0.0753785	CG3740
FBgn0037955	838.632	775.283	1092.03	1.40855	0.494211	0.000622709	0.0203708	CG6950
FBgn0032346	524.979	485.524	682.797	1.40631	0.491913	0.00146047	0.039221	Csl4	Csl4
FBgn0037890	577.654	534.639	749.712	1.40228	0.487771	0.00513474	0.0983994	CG17734
FBgn0030349	2444.04	2262.52	3170.12	1.40114	0.486604	0.000377884	0.013842	CG10353
FBgn0031008	457.936	424.078	593.366	1.39919	0.48459	0.00205784	0.051531	CG8010
FBgn0035802	1174.75	1088.28	1520.61	1.39726	0.482602	0.000710634	0.0224228	CG33275
FBgn0038272	816.098	756.106	1056.07	1.39672	0.48204	0.000953051	0.0282675	CG7265
FBgn0030177	1053.47	976.272	1362.26	1.39537	0.480648	0.000753992	0.0235129	CG2972
FBgn0052533	852.375	789.965	1102.02	1.39502	0.480285	0.0013704	0.0371008	CG32533
FBgn0052076	1084.27	1005.12	1400.86	1.39373	0.47895	0.000707223	0.022368	Alg10	Alpha 3 glucosyltransferase
FBgn0030720	1818.28	1685.59	2349.04	1.3936	0.478814	0.000506126	0.0172993	CG8939
FBgn0002736	1496.97	1387.81	1933.63	1.3933	0.478509	0.000569408	0.0189052	mago	mago nashi
FBgn0030805	983.99	912.46	1270.11	1.39196	0.477121	0.000773643	0.0239578	wus	wurst
FBgn0032329	305.129	282.964	393.791	1.39167	0.476815	0.00392449	0.081589	Art8	Arginine methyltransferase 8
FBgn0035600	1979.99	1836.35	2554.55	1.3911	0.476225	0.00052349	0.0177787	CG4769
FBgn0052649	359.664	333.641	463.757	1.38999	0.475074	0.0029567	0.0665482	CG32649
FBgn0013432	502.51	466.16	647.913	1.38989	0.474975	0.00233639	0.0560859	bcn92	bcn92
FBgn0026085	293.687	272.473	378.544	1.38929	0.474349	0.00439805	0.0875541	dgt4	dim gamma-tubulin 4
FBgn0033570	705.028	654.277	908.033	1.38784	0.472843	0.00367747	0.077572	CG7712
FBgn0029818	1410.49	1309.21	1815.61	1.3868	0.471758	0.000639692	0.0207476	GAA1	Glycosylphosphatidylinositol anchor attachment 1 ortholog (H. sapiens)
FBgn0264691	1746.94	1621.95	2246.87	1.38529	0.470183	0.000640444	0.0207476	Lst8
FBgn0030507	444.778	412.967	572.021	1.38515	0.470044	0.00295091	0.06653	CG11164
FBgn0050000	862.86	801.439	1108.54	1.38319	0.468002	0.00147174	0.0394445	GstT1	Glutathione S transferase T1
FBgn0035063	554.982	515.569	712.637	1.38224	0.467003	0.00414567	0.0842781	Eap	Exu-associated protein
FBgn0022288	1514.98	1407.78	1943.78	1.38074	0.465445	0.000827688	0.0253375	l(2)09851	lethal (2) 09851
FBgn0000326	470.924	437.666	603.956	1.37995	0.464612	0.00279147	0.0639069	clt	cricklet
FBgn0000318	2011.32	1869.31	2579.34	1.37983	0.464495	0.00256803	0.0601325	cl	clot
FBgn0051694	2062.74	1917.46	2643.85	1.37883	0.463444	0.000613162	0.0201078	CG31694
FBgn0033162	2678.73	2490.18	3432.9	1.37857	0.463177	0.00224677	0.0548219	CG1707
FBgn0262720	41460.6	38550.5	53101.2	1.37745	0.461995	0.000627172	0.0204667	CG43164
FBgn0036892	1466.07	1363.38	1876.8	1.37658	0.461087	0.000811169	0.0249462	Lon	Lon protease
FBgn0058002	1581.35	1471.58	2020.42	1.37296	0.457293	0.00107202	0.0307043	CG40002
FBgn0034908	485.649	452.087	619.895	1.37118	0.455422	0.00278561	0.0638823	CG5543
FBgn0040237	1336.59	1244.62	1704.5	1.3695	0.453652	0.00118054	0.033242	bor	belphegor
FBgn0037327	2285.27	2128.25	2913.36	1.3689	0.453012	0.000786863	0.0243108	PEK	pancreatic eIF-2alpha kinase
FBgn0029718	916.331	853.407	1168.03	1.36866	0.452768	0.00212854	0.0527081	mRpL30	mitochondrial ribosomal protein L30
FBgn0028515	1457.25	1357.82	1854.96	1.36613	0.450096	0.00143593	0.0387179	EndoGI	Endonuclease G inhibitor
FBgn0030855	927.157	863.912	1180.14	1.36604	0.450002	0.00168666	0.0438827	CG5800
FBgn0021967	1267.3	1181.32	1611.21	1.3639	0.447738	0.00196122	0.0494829	Pdsw	Pdsw
FBgn0001978	1802.37	1680.92	2288.19	1.36127	0.444956	0.00113421	0.0322092	stc	shuttle craft
FBgn0030000	754.088	703.424	956.748	1.36013	0.443746	0.00278495	0.0638823	CG2260
FBgn0023542	1206.02	1125.45	1528.31	1.35795	0.441432	0.00208885	0.0521119	Nmd3	Nonsense-mediated mRNA 3
FBgn0052499	3258.36	3041.94	4124.05	1.35573	0.439072	0.00222428	0.0544725	Cda4	Chitin deacetylase-like 4
FBgn0026566	1310.52	1223.95	1656.79	1.35365	0.43685	0.00240396	0.0575011	CG1307
FBgn0028744	2185.12	2040.79	2762.44	1.35361	0.436815	0.0015898	0.042185	CG5033
FBgn0035878	1267.86	1184.21	1602.47	1.3532	0.436373	0.00214897	0.0530171	CG7182
FBgn0004698	2949.55	2757.33	3718.42	1.34856	0.431419	0.00109124	0.0311881	mus210	mutagen-sensitive 210
FBgn0029868	1280.65	1197.49	1613.31	1.34724	0.430006	0.00359339	0.076602	CG3446
FBgn0014455	5364.01	5016.68	6753.33	1.34617	0.428865	0.00226658	0.0551257	Ahcy13	Adenosylhomocysteinase at 13
FBgn0027360	793.715	742.336	999.232	1.34606	0.428747	0.00389941	0.0815404	Tim10	Translocase of inner membrane 10
FBgn0030241	2846.87	2663.79	3579.17	1.34364	0.426146	0.00205081	0.0514515	feo	fascetto
FBgn0036460	1217.8	1139.7	1530.22	1.34266	0.425092	0.00274446	0.063705	CG5114
FBgn0029755	1008.72	944.436	1265.87	1.34035	0.422608	0.00329025	0.0724874	Sas10	Something about silencing 10 ortholog (S. cerevisiae)
FBgn0038400	1945.04	1821.18	2440.49	1.34006	0.422299	0.00480998	0.093858	CG5903
FBgn0000455	669.907	627.364	840.076	1.33906	0.421217	0.00513856	0.0983994	Dip-C	Dipeptidase C
FBgn0260653	2649.57	2482.22	3318.99	1.33711	0.419118	0.00243389	0.0578132	serp	serpentine
FBgn0005655	5806.21	5442.91	7259.39	1.33373	0.415469	0.00222918	0.0544925	PCNA	Proliferating cell nuclear antigen
FBgn0034184	698.528	654.939	872.885	1.33277	0.414431	0.00497345	0.0962038	CG9646
FBgn0030740	1893.24	1775.45	2364.41	1.33172	0.413295	0.00226748	0.0551257	CG9917
FBgn0267001	5237.82	4914.38	6531.57	1.32907	0.410421	0.00283344	0.0646203	Ten-a	Tenascin accessory
FBgn0036487	1185.8	1113.05	1476.79	1.32679	0.40794	0.0041394	0.0842781	Prp31
FBgn0034496	833.305	782.295	1037.34	1.32603	0.407111	0.00513011	0.0983994	CG9143
FBgn0040529	3192.22	2997.47	3971.19	1.32485	0.405826	0.00363974	0.0772331	CG9603
FBgn0027330	1440.42	1354	1786.09	1.31912	0.399576	0.0043127	0.0862994	l(1)G0020	lethal (1) G0020
FBgn0004926	6097.7	5734.61	7550.07	1.31658	0.396795	0.00343789	0.075099	eIF-2beta	Eukaryotic initiation factor 2beta
FBgn0035904	2991.96	2814.37	3702.31	1.3155	0.395613	0.00438324	0.0874487	GstO3	Glutathione S transferase O3
FBgn0001149	12119.2	11404.6	14977.5	1.31328	0.393179	0.00402693	0.0829435	GstD1	Glutathione S transferase D1
FBgn0032444	8059.75	7592.49	9928.79	1.30771	0.387045	0.00419611	0.0849856	CG5525
FBgn0087035	6700.1	6318.95	8224.72	1.3016	0.380282	0.00353583	0.0762147	AGO2	Argonaute 2
FBgn0030321	2771.65	2614.91	3398.59	1.2997	0.378177	0.00513418	0.0983994	CG1703
FBgn0260962	3648.37	3443.48	4467.92	1.2975	0.375734	0.00475535	0.093064	pic	piccolo
FBgn0010408	33705.4	35420.4	26845.3	0.757906	-0.399909	0.00365833	0.0774734	RpS9	Ribosomal protein S9
FBgn0037913	3117.98	3281.31	2464.68	0.751127	-0.412872	0.00345772	0.0753785	fabp	fatty acid bindin protein
FBgn0039229	4391.08	4623.29	3462.25	0.748872	-0.417209	0.00404382	0.0830346	Saf-B	Scaffold attachment factor B
FBgn0051224	2685.39	2827.6	2116.51	0.748517	-0.417893	0.00523985	0.0996884	CG31224
FBgn0010473	2535.54	2669.91	1998.05	0.748359	-0.418197	0.00450327	0.0893093	tutl	turtle
FBgn0011656	1257.48	1324.83	988.061	0.745802	-0.423135	0.00526186	0.0997586	Mef2	Myocyte enhancer factor 2
FBgn0020521	10475	11041.7	8208.45	0.743407	-0.427777	0.00357564	0.0764832	pio	piopio
FBgn0003423	2174.88	2292.65	1703.79	0.743155	-0.428265	0.00466214	0.091643	slgA	sluggish A
FBgn0003731	6777.74	7146.22	5303.8	0.742182	-0.430154	0.00276576	0.0638661	Egfr	Epidermal growth factor receptor
FBgn0067779	1789.55	1887.34	1398.41	0.740941	-0.432569	0.00399498	0.0827966	dbr	debra
FBgn0037443	1691.85	1784.59	1320.87	0.740151	-0.434108	0.00409332	0.0837938	Dmtn	Dementin
FBgn0039994	2472.08	2607.91	1928.74	0.739574	-0.435234	0.00353947	0.0762147	conu	conundrum
FBgn0264707	1068.36	1127.92	830.133	0.735986	-0.44225	0.00456742	0.0902101	RhoGEF3	Rho guanine nucleotide exchange factor 3
FBgn0004914	836.904	883.588	650.167	0.735825	-0.442565	0.00500888	0.096749	Hnf4	Hepatocyte nuclear factor 4
FBgn0026263	3294.92	3479.51	2556.53	0.734737	-0.4447	0.00255806	0.0600042	bip1	bip1
FBgn0037239	586.832	620.008	454.13	0.732459	-0.449181	0.00516935	0.0987058	CG11739
FBgn0027581	749.35	791.811	579.506	0.731874	-0.450334	0.00425507	0.0858937	CG6191
FBgn0014002	25656.7	27114.5	19825.6	0.731182	-0.451697	0.00157463	0.0418658	Pdi	Protein disulfide isomerase
FBgn0002973	3912.6	4135.91	3019.37	0.730036	-0.453961	0.00212582	0.0527081	numb	numb
FBgn0259789	4850.48	5127.32	3743.12	0.730034	-0.453964	0.00164142	0.0431259	vfl	vielfaltig
FBgn0033339	4435.56	4689.49	3419.82	0.729251	-0.455512	0.00125698	0.0348852	Sec31	Sec31 ortholog (S. cerevisiae)
FBgn0002592	1136.53	1201.71	875.842	0.728832	-0.456342	0.00291224	0.066105	E(spl)m2-BFM	Enhancer of split m2, Bearded family member
FBgn0000157	1944.53	2056.13	1498.1	0.728602	-0.456796	0.00358428	0.076543	Dll	Distal-less
FBgn0037944	836.468	884.917	642.671	0.726251	-0.461461	0.00324516	0.0719298	CG6923
FBgn0028979	1506.45	1594.78	1153.11	0.72305	-0.467832	0.00243433	0.0578132	tio	tiptop
FBgn0039149	411.656	435.864	314.828	0.722309	-0.469312	0.00486625	0.0946792	CG18428
FBgn0261238	2930.91	3103.55	2240.38	0.721876	-0.470177	0.00135815	0.0368439	Alh	Alhambra
FBgn0037120	596.33	631.464	455.793	0.721803	-0.470323	0.00402568	0.0829435	CG11247
FBgn0033166	1305.94	1383.29	996.516	0.720393	-0.473144	0.00208466	0.0521047	Eaf	ELL-associated factor
FBgn0031049	2819.49	2986.6	2151.08	0.720243	-0.473444	0.00119342	0.0335338	Sec61gamma	Sec61 gamma subunit
FBgn0035720	10896.1	11546.3	8295.07	0.718418	-0.477105	0.00103443	0.0300142	CG10077
FBgn0051510	918.272	973.682	696.634	0.715464	-0.483049	0.00277834	0.0638823	CG31510
FBgn0030766	794.45	843.097	599.864	0.711501	-0.491063	0.00212633	0.0527081	mthl1	methuselah-like 1
FBgn0263132	1643.49	1744.66	1238.82	0.710063	-0.493981	0.000887616	0.026925	Cht6	Cht6
FBgn0032305	3336.14	3542.09	2512.36	0.709287	-0.495558	0.00114589	0.0324706	CG6700
FBgn0265180	393.952	418.277	296.649	0.709217	-0.495702	0.00324969	0.0719298	CG44245
FBgn0003513	620.339	658.766	466.632	0.708343	-0.49748	0.00233194	0.0560799	ss	spineless
FBgn0020503	1367.42	1452.42	1027.4	0.707373	-0.499457	0.00429891	0.0862715	CLIP-190	Cytoplasmic linker protein 190
FBgn0039804	674.012	716.206	505.236	0.705434	-0.503417	0.00186103	0.0475846	CG15544
FBgn0086350	528.641	561.75	396.206	0.705306	-0.503679	0.00293506	0.0663796	tef	teflon
FBgn0035901	557.115	592.184	416.839	0.703901	-0.506555	0.0021056	0.0524317	CG6745
FBgn0052451	2569.35	2731.94	1919.01	0.702436	-0.509562	0.00178374	0.0461388	SPoCk	Secretory Pathway Calcium atpase
FBgn0028394	451.461	480.034	337.173	0.702394	-0.509648	0.00228155	0.0553669	CG17834
FBgn0010772	3067.55	3261.86	2290.3	0.702144	-0.510162	0.000506783	0.0172993	Xe7	Xe7
FBgn0003090	1759.47	1872.96	1305.52	0.697038	-0.520692	0.000439998	0.0155361	pk	prickle
FBgn0051710	476.99	507.778	353.837	0.696835	-0.521111	0.0018369	0.0471757	CG31710
FBgn0004646	11885.5	12656.9	8799.96	0.695272	-0.524351	0.000348443	0.0128471	ogre	optic ganglion reduced
FBgn0039704	3463.62	3689.26	2561.06	0.694193	-0.526592	0.000385836	0.0140704	neo	neyo
FBgn0264449	480.069	511.389	354.79	0.693776	-0.527458	0.00184502	0.0472659	CG43867
FBgn0035518	751.865	801.082	554.996	0.692808	-0.529472	0.000926186	0.0277171	CG15011
FBgn0033802	1247.65	1329.45	920.42	0.69233	-0.530468	0.000536791	0.0181841	CG17724
FBgn0030479	2880.36	3069.24	2124.83	0.692298	-0.530535	0.00276062	0.0638579	Rbp1-like	Rbp1-like
FBgn0265623	725.418	773.155	534.47	0.691284	-0.532649	0.00418259	0.0848404	Su(z)2	Suppressor of zeste 2
FBgn0039411	293.696	313.3	215.283	0.687146	-0.541311	0.00342711	0.0749863	dys	dysfusion
FBgn0013334	1106.5	1180.69	809.775	0.685852	-0.544031	0.000984668	0.0288843	Sap47	Synapse-associated protein 47kD
FBgn0011300	2691.49	2872.17	1968.73	0.68545	-0.544877	0.000908447	0.0273086	babo	baboon
FBgn0003942	38109.1	40669.4	27867.5	0.68522	-0.545362	0.000111634	0.00490124	RpS27A	Ribosomal protein S27A
FBgn0031952	797.921	851.682	582.876	0.684381	-0.547128	0.000957663	0.0283413	cdc14	cdc14
FBgn0037234	1151.37	1228.98	840.951	0.684268	-0.547366	0.000378536	0.013842	CG9795
FBgn0000719	392.904	419.401	286.915	0.684106	-0.547708	0.00430485	0.0862715	fog	folded gastrulation
FBgn0034644	2164.69	2311.91	1575.83	0.681616	-0.552969	0.000218661	0.00876415	CG10082
FBgn0000723	2524.36	2696.33	1836.47	0.681101	-0.55406	0.000148029	0.00631226	FER	FER ortholog (H. sapiens)
FBgn0045842	311.353	332.585	226.427	0.680811	-0.554675	0.00230562	0.0557484	yuri	yuri gagarin
FBgn0026144	4530.75	4839.84	3294.37	0.680678	-0.554956	0.00131637	0.0360033	CBP	sarcoplasmic calcium-binding protein
FBgn0039844	6276.68	6705.52	4561.35	0.680239	-0.555886	0.00137372	0.0371154	CG1607
FBgn0030420	367.019	392.199	266.299	0.67899	-0.558538	0.00318001	0.0708233	CG12717
FBgn0021800	644.071	688.618	465.881	0.676544	-0.563743	0.00404109	0.0830346	Reph	Regulator of eph expression
FBgn0036463	871.203	931.508	629.983	0.676304	-0.564256	0.00509137	0.0980585	Reck	Reversion-inducing-cysteine-rich protein with kazal motifs
FBgn0016754	805.771	862.912	577.207	0.668905	-0.580126	0.00464628	0.091466	sba	six-banded
FBgn0027570	1901.35	2036.7	1359.94	0.667718	-0.582689	7.68434e-05	0.00370263	Nep2	Neprilysin 2
FBgn0029898	840.966	900.895	601.251	0.667394	-0.58339	0.00022414	0.00895689	CG14439
FBgn0005427	1703.2	1824.9	1216.39	0.666549	-0.585218	0.00349675	0.0760117	ewg	erect wing
FBgn0032694	920.577	986.465	657.022	0.666037	-0.586326	0.000210481	0.00848726	MESR3	Misexpression suppressor of ras 3
FBgn0020762	370.826	397.4	264.529	0.665648	-0.587169	0.00110977	0.0316497	Atet	ABC transporter expressed in trachea
FBgn0261862	1076.86	1154.43	766.562	0.664016	-0.590711	0.000166222	0.00693303	whd	withered
FBgn0039807	192.202	206.055	136.788	0.663839	-0.591095	0.00352268	0.0762147	CG15546
FBgn0025390	167.999	180.146	119.409	0.662844	-0.593259	0.00493471	0.095732	Mur2B	Mucin related 2B
FBgn0004635	219.246	235.197	155.439	0.660887	-0.597526	0.00245081	0.0581011	rho	rhomboid
FBgn0000489	387.663	415.919	274.639	0.660319	-0.598765	0.00323608	0.0718669	Pka-C3	cAMP-dependent protein kinase 3
FBgn0051915	207.067	222.172	146.649	0.660069	-0.599311	0.00283715	0.0646203	CG31915
FBgn0013469	1210.42	1298.99	856.12	0.659066	-0.601504	0.000113623	0.0049722	klu	klumpfuss
FBgn0004101	1871.78	2009.51	1320.87	0.657309	-0.605357	0.00032481	0.0121686	bs	blistered
FBgn0023531	510.69	548.289	360.295	0.657125	-0.605759	0.000325482	0.0121686	CG32809
FBgn0000578	3383.98	3633.43	2386.21	0.656737	-0.606613	0.00318378	0.0708233	ena	enabled
FBgn0038511	612.664	657.945	431.54	0.65589	-0.608474	0.00339855	0.0744834	CG5873
FBgn0027601	2321.7	2493.94	1632.71	0.654671	-0.611158	8.56106e-05	0.0040234	pdgy	pudgy
FBgn0020618	44032.9	47307.7	30933.7	0.653882	-0.612897	3.83549e-05	0.00205591	Rack1	Receptor of activated protein kinase C 1
FBgn0265187	163.677	175.874	114.886	0.653226	-0.614346	0.00377741	0.0792722	CG44252
FBgn0039938	688.907	742.211	475.69	0.640909	-0.641808	0.00293926	0.0663796	Sox102F	Sox102F
FBgn0262624	637.624	687.045	439.939	0.640335	-0.643101	8.26335e-05	0.00391103	Tmhs	Tetraspan membrane protein in hair cell stereocilia ortholog
FBgn0000180	2132.14	2297.53	1470.57	0.640064	-0.643711	1.83083e-05	0.00110072	bib	big brain
FBgn0261588	856.734	923.363	590.218	0.639205	-0.645648	5.9066e-05	0.00294162	pdm3	pou domain motif 3
FBgn0052365	183.025	197.316	125.859	0.637854	-0.648701	0.00160847	0.0425114	CG32365
FBgn0035767	950.911	1025.46	652.718	0.636513	-0.651738	2.92802e-05	0.00164986	CG8596
FBgn0051712	2291.75	2471.72	1571.84	0.635928	-0.653065	0.000446459	0.0155584	CG31712
FBgn0030737	345.382	372.525	236.809	0.635686	-0.653613	0.000232587	0.00921443	CG9914
FBgn0036317	1246.69	1344.92	853.751	0.634797	-0.655632	1.68352e-05	0.00102603	CG10948
FBgn0035232	2539.68	2741.18	1733.7	0.632465	-0.660943	7.06198e-06	0.000479003	CG12099
FBgn0029128	1038.45	1120.87	708.761	0.632332	-0.661245	0.00126728	0.0350921	tyn	trynity
FBgn0051092	3639.28	3928.64	2481.85	0.631732	-0.662616	0.00290043	0.065949	LpR2	Lipophorin receptor 2
FBgn0036169	103.548	111.817	70.4713	0.63024	-0.666028	0.00527788	0.0999204	Fuca	alpha-L-fucosidase
FBgn0000061	1175.28	1269.14	799.851	0.630231	-0.666047	8.15491e-05	0.00387344	al	aristaless
FBgn0263109	445.498	481.16	302.846	0.629408	-0.667932	0.00133227	0.0363635	CG43366
FBgn0060296	1201.72	1297.93	816.88	0.629373	-0.668013	0.000479136	0.0165246	pain	painless
FBgn0001319	677.202	731.835	458.668	0.626737	-0.674068	5.57812e-05	0.00280948	kn	knot
FBgn0031745	144.944	156.737	97.7709	0.623789	-0.68087	0.00177496	0.0460007	rau	rau
FBgn0085478	1533.63	1658.83	1032.84	0.622631	-0.683551	6.7662e-06	0.000465508	CG34449
FBgn0261705	147.949	160.046	99.5638	0.622096	-0.684791	0.0018903	0.0481486	CG42741
FBgn0010905	764.313	827.15	512.966	0.620161	-0.689285	0.000346292	0.0128388	Spn	Spinophilin
FBgn0030494	955.081	1033.63	640.885	0.620034	-0.689581	0.000107967	0.0047875	Cpr12A	Cuticular protein 12A
FBgn0034804	102.545	111.004	68.7082	0.618969	-0.692061	0.00357575	0.0764832	CG3831
FBgn0031885	2617.62	2834.49	1750.12	0.617437	-0.695635	0.000658294	0.0211208	Mnn1	Menin 1
FBgn0003651	471.806	511.164	314.374	0.615016	-0.701303	3.87713e-05	0.00206992	svp	seven up
FBgn0032400	7480.47	8105.3	4981.14	0.614553	-0.70239	3.1691e-05	0.0017551	CG6770
FBgn0052447	2667.69	2891.64	1771.88	0.612758	-0.70661	0.00134984	0.036768	CG32447
FBgn0030505	1895.07	2054.27	1258.26	0.612511	-0.707192	0.000716756	0.0225626	NFAT	NFAT homolog
FBgn0003093	1536.38	1667.1	1013.47	0.607924	-0.718038	0.000132227	0.00569299	Pkc98E	Protein C kinase 98E
FBgn0026086	2415.98	2622.03	1591.78	0.607079	-0.720044	0.00472144	0.092536	Adar	Adenosine deaminase acting on RNA
FBgn0259171	681.815	740.274	447.981	0.605156	-0.724621	7.19078e-06	0.000484724	Pde9	Phosphodiesterase 9
FBgn0000568	3418.1	3712.66	2239.87	0.603306	-0.729039	0.000597382	0.0196386	Eip75B	Ecdysone-induced protein 75B
FBgn0037831	1900.84	2064.77	1245.09	0.603015	-0.729733	0.0035735	0.0764832	Cap-H2	Chromosome associated protein H2
FBgn0261963	142.606	155.087	92.6859	0.59764	-0.742652	0.000918499	0.0275488	mid	midline
FBgn0040089	184.679	201.046	119.212	0.592959	-0.753995	0.00277805	0.0638823	meso18E	meso18E
FBgn0038610	3181.47	3463.43	2053.65	0.592954	-0.754008	3.91244e-07	3.50466e-05	CG7675
FBgn0011746	1210.13	1317.41	780.976	0.59281	-0.754358	5.76525e-06	0.000401362	ana	anachronism
FBgn0003218	177.466	193.332	114	0.58966	-0.762044	0.000279122	0.0107053	rdgB	retinal degeneration B
FBgn0002632	456.261	497.197	292.517	0.588332	-0.765298	0.00077232	0.0239578	E(spl)m6-BFM	Enhancer of split m6, Bearded family member
FBgn0035612	3035.04	3307.37	1945.69	0.588288	-0.765404	0.00129884	0.0355969	CG10625
FBgn0264574	915.891	998.55	585.256	0.586106	-0.770767	3.31025e-05	0.00180334	Glut1	Glucose transporter 1
FBgn0265011	1493.33	1628.19	953.861	0.58584	-0.771421	4.60292e-07	4.04178e-05	Np	Notopleural
FBgn0003499	427.023	465.666	272.448	0.585072	-0.773314	0.000731959	0.022933	sr	stripe
FBgn0025525	1010.82	1102.73	643.177	0.583258	-0.777795	0.000176938	0.00728887	bab2	bric a brac 2
FBgn0038179	149.246	162.862	94.78	0.581964	-0.780999	0.00183797	0.0471757	CG9312
FBgn0015558	87.2885	95.2674	55.3728	0.581235	-0.782806	0.00426025	0.0858937	tty	tweety
FBgn0036822	73.7491	80.5294	46.6276	0.579013	-0.788333	0.00362709	0.0770873	NijB	Ninjurin B
FBgn0003888	6704.89	7322.61	4233.98	0.578206	-0.790345	0.00390382	0.0815404	betaTub60D	beta-Tubulin at 60D
FBgn0035308	425.07	464.357	267.918	0.576964	-0.793447	0.00135417	0.0368107	CG15822
FBgn0264817	346.791	378.975	218.058	0.575388	-0.797392	0.00119969	0.0336392	pre-lola-G
FBgn0052845	231.298	252.811	145.246	0.574525	-0.799557	0.000766155	0.0238365	CG32845
FBgn0034965	229.225	250.645	143.543	0.572694	-0.804165	3.26476e-05	0.0017932	ppk29	pickpocket 29
FBgn0001226	47213	51626.8	29557.6	0.572524	-0.804592	0.000951072	0.0282675	Hsp27	Heat shock protein 27
FBgn0264443	167.918	183.625	105.091	0.572316	-0.805117	0.00104104	0.0301406	CG43861
FBgn0031976	104.487	114.341	65.0703	0.569088	-0.813275	0.000907854	0.0273086	CG7367
FBgn0002573	165.33	181.093	102.279	0.564788	-0.824219	0.000122688	0.00535136	sens	senseless
FBgn0036677	475.562	521.012	293.763	0.563831	-0.826665	5.86637e-05	0.00293253	CG13023
FBgn0042650	158.217	173.356	97.6592	0.563343	-0.827914	9.97545e-05	0.00452865	disco-r	disco-related
FBgn0036433	1965.7	2154.82	1209.18	0.561151	-0.833538	3.94613e-05	0.00208438	CG9628
FBgn0034974	1792.51	1965.18	1101.8	0.56066	-0.834801	3.55398e-08	4.05427e-06	CG16786
FBgn0036332	145.543	159.576	89.4087	0.560288	-0.835759	0.000216108	0.00868792	CG11261
FBgn0085409	1861.27	2040.74	1143.4	0.560285	-0.835766	0.000321616	0.012126	CG34380
FBgn0015229	1297.5	1423.19	794.769	0.558444	-0.840516	7.68932e-08	8.21035e-06	glec	gliolectin
FBgn0034075	81.4478	89.3391	49.8824	0.558349	-0.840762	0.00250622	0.0590998	Asph	Aspartyl beta-hydroxylase
FBgn0034636	613.395	673.287	373.827	0.555227	-0.848851	3.19294e-07	2.95946e-05	CG10440
FBgn0003319	1474.87	1620.12	893.842	0.551712	-0.858012	0.00231729	0.0558282	Sb	Stubble
FBgn0052694	106.464	116.953	64.5085	0.551574	-0.858373	0.00236173	0.0565926	CG32694
FBgn0036678	1106.88	1216.49	668.442	0.549486	-0.863844	0.000407964	0.0146373	CG11905
FBgn0029835	68.223	75.028	41.0032	0.546505	-0.871693	0.00485191	0.0945379	CG5921
FBgn0052843	328.672	361.483	197.424	0.546149	-0.872632	0.00398084	0.0826317	Dh31-R	Diuretic hormone 31 Receptor
FBgn0029843	233.438	256.819	139.916	0.544804	-0.876191	3.10957e-05	0.00172931	Nep1	Neprilysin 1
FBgn0266569	148.638	163.539	89.0331	0.544415	-0.877222	4.8546e-05	0.00249209	CG42259
FBgn0004606	658.79	725.157	393.323	0.542397	-0.882578	0.00440165	0.0875541	zfh1	Zn finger homeodomain 1
FBgn0035880	167.677	184.57	100.103	0.542359	-0.88268	0.000101494	0.00459202	CG17352
FBgn0001224	46766.1	51512.1	27782.3	0.539335	-0.890746	0.000232656	0.00921443	Hsp23	Heat shock protein 23
FBgn0033889	2282.27	2514.23	1354.43	0.538708	-0.892425	0.000102175	0.0046072	CG6701
FBgn0032233	69.4941	76.5982	41.0776	0.536274	-0.898957	0.00150285	0.0401171	dpr19	dpr19
FBgn0266521	10613.9	11705.6	6246.94	0.533671	-0.905977	0.000975777	0.0287499	stai	stathmin
FBgn0039431	1698.4	1873.68	997.275	0.532254	-0.909812	0.000368026	0.0135318	plum	plum
FBgn0013751	76.2131	84.0819	44.7379	0.532075	-0.910298	0.00105206	0.0303279	Awh	Arrowhead
FBgn0000210	27745.4	30610.4	16285.3	0.532019	-0.910451	0.000128349	0.00558005	br	broad
FBgn0034462	2877.56	3176.83	1680.48	0.528981	-0.918712	3.90287e-07	3.50466e-05	CG15905
FBgn0033785	1803.99	1994.13	1043.42	0.523245	-0.93444	7.62748e-07	6.44329e-05	Sans	Sans ortholog
FBgn0010453	231.178	255.554	133.674	0.523075	-0.934909	9.01171e-05	0.00419092	Wnt4	Wnt oncogene analog 4
FBgn0029939	382.054	422.658	219.639	0.51966	-0.94436	0.000109044	0.00480335	CG9650
FBgn0034438	2424.33	2684.49	1383.7	0.515441	-0.956121	0.000548002	0.0184701	CG9416
FBgn0002622	34185.8	37897.9	19337.4	0.510251	-0.970722	2.36638e-11	4.32658e-09	RpS3	Ribosomal protein S3
FBgn0002780	8590.09	9524.59	4852.11	0.509429	-0.973046	6.10369e-11	1.00575e-08	mod	modulo
FBgn0052698	50.6164	56.1229	28.5903	0.509423	-0.973065	0.00303622	0.0678801	CG32698
FBgn0004396	1966.5	2180.48	1110.56	0.509318	-0.973362	0.00198601	0.0500137	CrebA	Cyclic-AMP response element binding protein A
FBgn0032192	776.648	861.763	436.19	0.50616	-0.982335	9.90774e-05	0.00451744	CG5731
FBgn0038126	433.053	480.594	242.891	0.505398	-0.984509	7.13837e-05	0.00347722	CG8483
FBgn0000479	358.033	397.608	199.734	0.502339	-0.993268	7.23978e-05	0.0035138	dnc	dunce
FBgn0243486	1391.72	1546.22	773.745	0.500411	-0.998814	6.91234e-06	0.000473123	rdo	reduced ocelli
FBgn0037525	346.05	384.727	191.342	0.497345	-1.00768	1.72223e-06	0.000136015	CG17816
FBgn0052150	49.3344	54.8636	27.2177	0.496097	-1.0113	0.00228748	0.0554102	CG32150
FBgn0036316	2093.8	2329.03	1152.91	0.495016	-1.01445	1.94731e-05	0.00115747	CG10960
FBgn0000644	47.548	52.9886	25.7855	0.486624	-1.03912	0.00192125	0.0486584	Fcp3C	Follicle cell protein 3C
FBgn0035816	94.2925	105.084	51.1284	0.48655	-1.03934	0.00120883	0.0337537	CG13685
FBgn0001112	389.74	434.436	210.956	0.485587	-1.0422	0.00104903	0.030306	Gld	Glucose dehydrogenase
FBgn0003255	82.6037	92.0795	44.7007	0.485457	-1.04258	0.00298411	0.0669393	rk	rickets
FBgn0265140	1550.45	1728.44	838.481	0.485109	-1.04362	2.52148e-05	0.00145689	Meltrin	Meltrin
FBgn0029584	373.396	416.592	200.612	0.481554	-1.05423	0.0019008	0.0483237	CG11509
FBgn0024294	5635.45	6287.41	3027.6	0.481534	-1.05429	0.000967902	0.0285809	Spn43Aa	Serpin 43Aa
FBgn0250867	1962.58	2189.83	1053.58	0.481123	-1.05552	5.77369e-06	0.000401362	CG42238
FBgn0039479	996.506	1112.2	533.722	0.479879	-1.05926	2.19829e-07	2.17338e-05	CG14257
FBgn0051875	63.0163	70.4659	33.2177	0.471401	-1.08497	0.00252495	0.0594366	CG31875
FBgn0261526	184.624	206.562	96.8707	0.468967	-1.09244	2.74835e-05	0.00157435	NT1	Neurotrophin 1
FBgn0004108	1637.32	1833.17	853.91	0.46581	-1.10218	1.32051e-05	0.000819758	Nrt	Neurotactin
FBgn0058263	1016.57	1138.29	529.668	0.465319	-1.10371	0.00041325	0.0147477	MFS17	Major Facilitator Superfamily Transporter 17
FBgn0036428	385.416	431.909	199.444	0.461772	-1.11475	0.00094803	0.0282441	Gbs-70E
FBgn0051176	38.6784	43.3904	19.8302	0.457017	-1.12968	0.00217184	0.0534826	CG31176
FBgn0038291	205.841	231.017	105.136	0.455101	-1.13574	0.000514491	0.0175176	CG3984
FBgn0262738	2466.14	2769.04	1254.57	0.453072	-1.14219	2.82313e-06	0.000211687	norpA	no receptor potential A
FBgn0039941	104.891	117.836	53.1074	0.450688	-1.1498	5.53431e-06	0.000388771	CG17167
FBgn0025693	409.47	460.247	206.363	0.448374	-1.15723	7.03885e-05	0.00345395	ZnT41F	Zinc transporter 41F
FBgn0015773	438.597	492.992	221.015	0.448312	-1.15742	7.29982e-06	0.000489601	NetA	Netrin-A
FBgn0038652	691.234	777.026	348.064	0.447944	-1.15861	0.00247273	0.058517	CG7720
FBgn0039078	495.538	557.167	249.025	0.446948	-1.16182	4.80982e-06	0.000347009	CG4374
FBgn0041094	10493	11820.7	5181.78	0.438363	-1.1898	0.00478782	0.0935623	scyl	scylla
FBgn0036287	164.567	185.421	81.1508	0.437657	-1.19213	0.00370622	0.0780236	CG10663
FBgn0035246	33.7953	38.091	16.6126	0.436128	-1.19718	0.00280837	0.0641839	CG13928
FBgn0004865	1201.46	1354.59	588.943	0.434775	-1.20166	0.000289429	0.0110372	Eip78C	Ecdysone-induced protein 78C
FBgn0250869	420.078	473.949	204.592	0.431674	-1.21199	4.70102e-05	0.00243196	CG42240
FBgn0031461	97.6061	110.154	47.4161	0.430454	-1.21607	0.000422245	0.0149488	daw	dawdle
FBgn0085421	56.1314	63.3635	27.2028	0.429313	-1.2199	0.000644089	0.0208151	Epac	Exchange protein directly activated by cAMP ortholog (H. sapiens)
FBgn0040206	1666.03	1880.76	807.127	0.42915	-1.22045	6.67034e-05	0.00329737	krz	kurtz
FBgn0038290	371.57	419.931	178.126	0.424179	-1.23726	0.00524192	0.0996884	CG6912
FBgn0262867	73.9965	83.7485	34.9883	0.417778	-1.25919	1.0598e-05	0.000680053	Ptr	Patched-related
FBgn0023090	51.8309	58.6817	24.4278	0.416277	-1.26438	0.00367896	0.077572	dtr	defective transmitter release
FBgn0003089	484.033	548.037	228.019	0.416065	-1.26512	1.35141e-06	0.000109983	pip	pipe
FBgn0035429	30.7725	34.8862	14.3175	0.410405	-1.28488	0.00180039	0.0464793	CG12017
FBgn0033799	134.213	152.226	62.1613	0.40835	-1.29212	6.15969e-07	5.33854e-05	GLaz	Glial Lazarillo
FBgn0016061	221.717	251.567	102.316	0.406717	-1.2979	1.61309e-06	0.000128155	side	sidestep
FBgn0034030	176.738	200.864	80.2358	0.399454	-1.3239	5.49269e-08	5.96024e-06	CG8192
FBgn0031632	840.445	956.064	377.967	0.395337	-1.33885	9.76509e-11	1.5703e-08	CG15628
FBgn0029924	883.913	1007.55	389.368	0.386451	-1.37164	0.00129805	0.0355969	CG4586
FBgn0035522	1016.76	1159.59	445.433	0.384129	-1.38034	0.000862917	0.0262354	CG1273
FBgn0037409	133.96	152.812	58.5531	0.383171	-1.38394	8.85066e-06	0.000579068	Osi24	Osiris 24
FBgn0039283	25.4179	29.0067	11.0626	0.381383	-1.39069	0.00243271	0.0578132	danr	distal antenna-related
FBgn0041780	23.467	26.7969	10.1476	0.378685	-1.40093	0.00414855	0.0842781	Ssl2	Strictosidine synthase-like 2
FBgn0023023	354.606	405.212	152.184	0.375566	-1.41286	6.54321e-10	9.49264e-08	CRMP	Collapsin Response Mediator Protein
FBgn0037665	1055.47	1206.75	450.354	0.373196	-1.42199	0.00161696	0.0426513	St2	Sulfotransferase 2
FBgn0036529	40.0241	45.7664	17.0552	0.372658	-1.42408	0.00329118	0.0724874	pgant8	polypeptide GalNAc transferase 8
FBgn0051522	876.559	1002.76	371.755	0.370732	-1.43155	0.00325824	0.0719995	CG31522
FBgn0085440	64.6025	73.9394	27.2549	0.368612	-1.43983	0.0029983	0.0671449	CG34411
FBgn0031264	656.912	753.385	271.02	0.359737	-1.47499	6.47352e-05	0.00321197	CG11835
FBgn0036029	41.7795	47.955	17.0775	0.356116	-1.48958	4.85016e-05	0.00249209	CG16719
FBgn0023129	41.6746	47.8407	17.0105	0.355567	-1.49181	0.00355172	0.0763363	aay	astray
FBgn0052368	32.824	37.6924	13.3503	0.35419	-1.4974	0.000293548	0.0111306	CG32368
FBgn0001254	55399.6	63629.9	22478.4	0.353268	-1.50116	2.66177e-07	2.57576e-05	ImpE2	Ecdysone-inducible gene E2
FBgn0002645	5488.99	6307.25	2215.96	0.351336	-1.50908	0.00089508	0.0270899	Map205	Microtubule-associated protein 205
FBgn0004511	94.904	109.178	37.8079	0.346296	-1.52992	1.76742e-05	0.00107226	dy	dusky
FBgn0033130	90.5794	104.241	35.9331	0.344712	-1.53654	2.15101e-08	2.54067e-06	Tsp42Ei	Tetraspanin 42Ei
FBgn0034045	91.6611	105.711	35.4607	0.335449	-1.57584	9.27637e-09	1.1464e-06	CG8249
FBgn0050056	18.0269	20.8105	6.89275	0.331215	-1.59416	0.00391332	0.081589	CG30056
FBgn0259222	33.9214	39.1693	12.93	0.330106	-1.599	0.00033973	0.0126306	CG42322
FBgn0030051	120.483	139.307	45.188	0.324377	-1.62426	0.00516718	0.0987058	spirit	Serine Protease Immune Response Integrator
FBgn0264815	34.51	39.9106	12.9077	0.323414	-1.62855	6.84892e-05	0.00337316	Pde1c
FBgn0003388	40.9808	47.4198	15.2251	0.321071	-1.63904	0.000154214	0.00655508	shd	shade
FBgn0034145	307.815	356.409	113.439	0.318282	-1.65162	0.000652866	0.0210478	CG5065
FBgn0259224	49.3395	57.1725	18.0075	0.314968	-1.66672	0.00470175	0.0922857	CG42324
FBgn0032582	20.9845	24.3893	7.36517	0.301984	-1.72746	0.00220282	0.0541455	CG13258
FBgn0027556	402.811	468.608	139.622	0.297951	-1.74685	5.5369e-05	0.00279928	CG4928
FBgn0029814	283.324	330.01	96.5804	0.292659	-1.77271	0.000192311	0.00782553	CG15765
FBgn0001253	4924.05	5735.63	1677.71	0.292506	-1.77346	9.10764e-06	0.000592974	ImpE1	Ecdysone-inducible gene E1
FBgn0035817	17.8861	20.8502	6.0298	0.289196	-1.78988	0.00193329	0.0488704	CG7409
FBgn0035625	1499.79	1748.57	504.66	0.288613	-1.79279	0.00242675	0.0578132	Blimp-1	Blimp-1
FBgn0085387	15.2277	17.7653	5.07751	0.285811	-1.80687	0.00412885	0.0842781	shakB	shaking B
FBgn0032666	3432.17	4006.63	1134.3	0.283106	-1.82058	2.19546e-06	0.00016938	CG5758
FBgn0035293	73.8786	86.3501	23.9926	0.277853	-1.84761	1.55317e-09	2.15939e-07	CG5687
FBgn0051140	102.783	120.182	33.1879	0.276147	-1.85649	0.000442715	0.0155498	CG31140
FBgn0037902	20.1801	23.6126	6.45011	0.273164	-1.87216	0.000579693	0.0191514	CG5281
FBgn0032116	15.5408	18.2747	4.60509	0.251992	-1.98855	0.00129708	0.0355969	Mco1	Multicopper oxidase-1
FBgn0051785	51.7285	60.8599	15.2028	0.249799	-2.00116	0.00312823	0.0698203	CG31785
FBgn0045852	11.5576	13.6333	3.25483	0.23874	-2.06649	0.00524322	0.0996884	ham	hamlet
FBgn0259821	26.4491	31.2126	7.39495	0.236922	-2.07752	0.000184694	0.0075617	CG42402
FBgn0085384	390.439	462.41	102.558	0.22179	-2.17273	6.0141e-10	8.91891e-08	CG34355
FBgn0035179	35.737	42.365	9.22507	0.217752	-2.19924	0.000550936	0.0184757	CG12038
FBgn0039795	2906.8	3447.47	744.11	0.215842	-2.21195	0.00120243	0.0336455	Spn100A	Serpin 100A
FBgn0265597	13.1801	15.6671	3.2325	0.206324	-2.27701	0.0015308	0.0407816	rad	radish
FBgn0029170	91.0229	108.602	20.708	0.190679	-2.39078	3.03222e-05	0.00170046	TwdlT	TweedleT
FBgn0085447	19.5825	23.4413	4.14756	0.176934	-2.49872	0.000272511	0.0105122	sif	still life
FBgn0035300	13.4405	16.1106	2.76008	0.171321	-2.54523	0.000419417	0.0148882	CG1139
FBgn0263511	8.14376	9.83469	1.38004	0.140324	-2.83317	0.00435525	0.0870202	Vsx1	Visual system homeobox 1 ortholog
FBgn0004878	60.1839	72.9199	9.23996	0.126714	-2.98035	0.00111269	0.0316653	cas	castor
FBgn0000045	74.9687	90.9433	11.0701	0.121725	-3.0383	0.000162255	0.00681013	Act79B	Actin 79B
FBgn0004168	6.16405	7.58882	0.464976	0.0612712	-4.02865	0.00298232	0.0669393	5-HT1A	5-hydroxytryptamine (serotonin) receptor 1A
FBgn0003091	18.5202	22.8034	1.38748	0.0608454	-4.03871	1.09686e-05	0.000700471	Pkc53E	Protein C kinase 53E
FBgn0085250	7.30903	9.02005	0.464976	0.0515492	-4.27791	0.00366267	0.0774734	CG34221
FBgn0259246	8.76322	10.8396	0.457531	0.0422091	-4.5663	0.00164108	0.0431259	brp	bruchpilot
FBgn0036596	39.4184	48.9298	1.37259	0.0280523	-5.15574	1.26672e-06	0.000103723	CG13045
FBgn0052248	13.2072	16.3946	0.457531	0.0279074	-5.16321	0.000562572	0.0187248	CG32248
FBgn0050158	11.6289	14.5361	0	0		0.00423117	0.0855657	CG30158

## Sheet: RpS3starDE
Supplementary Data 1. List of genes differentially expressed by RNAseq between prospective loser cells and WT.
Flybase ID	Mean expression	WT expression	RpS3* expression	Fold change	log2(fold change)	pvalue	FDR	symbol	Fullname
FBgn0032551	1.42418	0	7.12091	Inf	Inf	0.000283635	0.00758893	CG18636
FBgn0026395	0.75836	0	3.7918	Inf	Inf	0.00563804	0.080583	Or23a	Odorant receptor 23a
FBgn0028856	70.2399	0.260309	350.158	1345.16	10.3936	2.09512e-70	2.54804e-67	CG18063
FBgn0030200	6.80372	0.130155	33.498	257.371	8.0077	5.88878e-19	1.07918e-16	RabX2	RabX2
FBgn0031367	11.4847	0.241993	56.4557	233.294	7.86601	2.15675e-30	7.21326e-28	c-cup	calcutta cup
FBgn0037850	91.0918	2.59253	445.089	171.681	7.42359	3.08515e-171	1.03183e-167	CG14695
FBgn0036690	67.8623	2.81523	328.051	116.527	6.86452	1.58711e-51	1.32702e-48	Ilp8	Insulin-like peptide 8
FBgn0038347	342.15	15.1016	1650.34	109.282	6.77192	1.85724e-200	8.28203e-197	CG18522
FBgn0063494	516.649	28.772	2468.16	85.7835	6.42263	5.91463e-235	7.91259e-231	GstE6	Glutathione S transferase E6
FBgn0051664	10.5488	0.594641	50.3655	84.699	6.40427	1.10102e-24	2.77913e-22	CG31664
FBgn0267163	22.3352	1.35191	106.268	78.6058	6.29656	5.27373e-48	3.71326e-45	CG45603
FBgn0011288	113.708	10.499	526.545	50.1517	5.64823	5.59872e-42	2.99599e-39	Snap25	Synaptosomal-associated protein 25kDa
FBgn0040904	1.23419	0.124574	5.67265	45.5364	5.50895	0.00152555	0.0300572	CG15577
FBgn0037579	1.13391	0.129942	5.14977	39.6314	5.30857	0.00275734	0.047782	CG18193
FBgn0034756	246.323	28.6977	1116.82	38.9169	5.28232	1.44138e-219	9.6414e-216	Cyp6d2	Cyp6d2
FBgn0039264	11.3988	1.48598	51.0501	34.3544	5.10242	1.95933e-18	3.40414e-16	CG11786
FBgn0085395	4.14172	0.586931	18.3609	31.2829	4.9673	2.12918e-08	1.57371e-06	Shawl	Shaw-like
FBgn0052625	27.5884	4.06369	121.687	29.945	4.90424	7.65364e-44	4.45175e-41	CG32625
FBgn0052255	58.2078	9.10421	254.622	27.9675	4.80568	9.77314e-24	2.37718e-21	Gr64f	Gustatory receptor 64f
FBgn0029766	2759.11	503.177	11782.8	23.4169	4.54948	6.25944e-115	1.67478e-111	CG15784
FBgn0051693	1.30994	0.241828	5.58237	23.0841	4.52882	0.00401062	0.0630483	CG31693
FBgn0031034	2.00119	0.385524	8.46384	21.9541	4.45642	0.000276734	0.00741912	CG14205
FBgn0037975	25.1412	5.09083	105.343	20.6927	4.37105	1.40516e-34	5.52888e-32	CG3397
FBgn0085414	10.0666	2.06642	42.0671	20.3575	4.34749	2.5479e-09	2.14376e-07	dpr12	dpr12
FBgn0038153	6.3537	1.33657	26.4222	19.7687	4.30514	3.16585e-10	3.06903e-08	Ir87a	Ionotropic receptor 87a
FBgn0259683	15.7145	3.41697	64.9045	18.9947	4.24753	2.39346e-22	5.24913e-20	Ir40a	Ionotropic receptor 40a
FBgn0030938	8.18064	1.86635	33.4378	17.9161	4.16319	2.98922e-12	3.70276e-10	CG15047
FBgn0022359	80.4597	19.0443	326.121	17.1243	4.09797	1.96718e-77	2.63169e-74	Sodh-2	Sorbitol dehydrogenase-2
FBgn0045476	71.1697	17.4926	285.878	16.3428	4.03059	6.79267e-18	1.15028e-15	Gr64e	Gustatory receptor 64e
FBgn0263988	43.4942	11.3912	171.906	15.0912	3.91563	1.12148e-45	7.14439e-43	Dic61B	Dynein intermediate chain at 61B
FBgn0031442	1.68603	0.454263	6.61308	14.5578	3.86372	0.00195774	0.0367331	Prosbeta4R1	Proteasome beta4 subunit-related 1
FBgn0035608	16.6508	4.49802	65.2618	14.509	3.85888	3.2551e-20	6.59798e-18	blanks	blanks
FBgn0063493	43.2632	11.8041	169.1	14.3256	3.84052	3.82047e-41	1.76242e-38	GstE7	Glutathione S transferase E7
FBgn0019650	276.302	76.0287	1077.4	14.1709	3.82486	1.28428e-18	2.26067e-16	toy	twin of eyeless
FBgn0037974	98.2985	27.5751	381.192	13.8238	3.78908	5.02441e-20	1.00323e-17	CG12224
FBgn0053510	4.26531	1.20034	16.5252	13.767	3.78315	3.836e-06	0.000178188	CG33510
FBgn0032914	4.52339	1.29912	17.4205	13.4094	3.74518	1.35824e-06	7.01565e-05	CG14397
FBgn0035486	56.3571	16.3004	216.584	13.287	3.73194	1.30656e-14	1.74792e-12	Gr64d	Gustatory receptor 64d
FBgn0036997	2.47771	0.746068	9.40426	12.6051	3.65594	0.000565372	0.0138527	CG5955
FBgn0034844	3.47057	1.05424	13.1359	12.46	3.63923	6.14461e-05	0.00211862	CG9861
FBgn0040837	1.87833	0.571443	7.10586	12.4349	3.63633	0.00385998	0.0613287	CG8620
FBgn0053511	1.99759	0.612376	7.53846	12.3102	3.62178	0.00233562	0.0422485	CG33511
FBgn0045477	66.0236	20.8752	246.617	11.8139	3.56241	2.04229e-11	2.35533e-09	Gr64c	Gustatory receptor 64c
FBgn0034720	36.0982	11.4311	134.767	11.7895	3.55943	3.20808e-31	1.15994e-28	Liprin-gamma	Liprin-gamma
FBgn0030723	19.1655	6.19697	71.0398	11.4636	3.51899	1.03542e-19	2.00751e-17	dpr18	dpr18
FBgn0045478	44.9476	14.5998	166.339	11.3932	3.5101	2.32854e-09	1.97159e-07	Gr64b	Gustatory receptor 64b
FBgn0038941	14.2736	4.69486	52.5886	11.2013	3.4856	9.95295e-15	1.35868e-12	CG7080
FBgn0043578	1.92252	0.634212	7.07577	11.1568	3.47985	0.0036092	0.058526	PGRP-SB1	PGRP-SB1
FBgn0029507	28.2894	9.37679	103.94	11.0848	3.47051	3.5797e-26	9.57785e-24	Tsp42Ed	Tetraspanin 42Ed
FBgn0032536	6.01555	2.00008	22.0774	11.0383	3.46444	1.49811e-07	9.54368e-06	Ance-3	Ance-3
FBgn0054002	23.2365	7.78537	85.0409	10.9232	3.44932	5.23888e-23	1.20837e-20	CG34002
FBgn0262018	7.24315	2.45967	26.3771	10.7238	3.42275	1.79333e-08	1.35543e-06	CadN2	Cadherin-N2
FBgn0045479	127.006	45.1033	454.617	10.0795	3.33335	5.47474e-08	3.75595e-06	Gr64a	Gustatory receptor 64a
FBgn0033928	251.52	90.7172	894.729	9.86284	3.302	7.50734e-99	1.43476e-95	Arc2	Arc2
FBgn0260006	63.3458	23.1338	224.194	9.69118	3.27667	9.57761e-45	5.82406e-42	drd	drop dead
FBgn0020639	2.29039	0.858941	8.01619	9.33264	3.22229	0.00330526	0.0548247	Lcp65Af	Lcp65Af
FBgn0034740	136.034	51.176	475.468	9.29084	3.21581	3.34907e-70	3.73365e-67	nsr	novel spermatogenesis regulator
FBgn0040038	62.4784	24.1316	215.865	8.94534	3.16114	1.94414e-41	9.28883e-39	klhl10
FBgn0050196	38.4493	15.0047	132.228	8.8124	3.13953	1.62631e-27	5.05971e-25	CG30196
FBgn0037424	6.91884	2.74832	23.6009	8.58742	3.10222	7.17614e-07	3.95072e-05	Osi15	Osiris 15
FBgn0063495	147.892	60.1829	498.731	8.28691	3.05083	2.70737e-42	1.50914e-39	GstE5	Glutathione S transferase E5
FBgn0039644	442.983	180.36	1493.48	8.28054	3.04973	6.10585e-104	1.3614e-100	CG11897
FBgn0030394	15.307	6.25084	51.5316	8.24394	3.04333	4.52044e-06	0.00020574	Cpr11A	Cuticular protein 11A
FBgn0040823	20.3533	8.51394	67.7107	7.95292	2.99148	9.40881e-16	1.3832e-13	dpr6	dpr6
FBgn0032956	5027.41	2128.14	16624.5	7.81176	2.96565	3.5212e-67	3.62358e-64	Cul2	Cullin 2
FBgn0031737	12.6518	5.42114	41.5744	7.66893	2.93903	2.50744e-06	0.000119802	obst-E	obstructor-E
FBgn0020637	4.76147	2.04813	15.6148	7.62393	2.93053	0.000177546	0.00525488	Lcp65Ag2	Lcp65Ag2
FBgn0052571	9.85085	4.28233	32.125	7.50175	2.90723	3.09026e-08	2.22266e-06	TwdlX	TweedleX
FBgn0000163	19417.9	8486.72	63142.8	7.44019	2.89534	1.23625e-65	1.18133e-62	baz	bazooka
FBgn0040279	145.61	64.3326	470.721	7.31699	2.87125	1.24465e-09	1.0883e-07	Osi14	Osiris 14
FBgn0026403	10.1012	4.47957	32.5876	7.27472	2.86289	1.00985e-07	6.72131e-06	Ndg	Nidogen/entactin
FBgn0003308	119.202	53.0296	383.893	7.23923	2.85584	1.78782e-06	8.99152e-05	ry	rosy
FBgn0010549	169.454	76.014	543.216	7.14627	2.83719	5.24788e-08	3.63762e-06	l(2)03659	lethal (2) 03659
FBgn0038958	3.68374	1.6602	11.7779	7.09426	2.82665	0.000806547	0.0181344	CG13857
FBgn0051286	3.54146	1.60931	11.2701	7.00303	2.80798	0.000839646	0.0186282	CG31286
FBgn0033405	28.8517	13.2066	91.432	6.92318	2.79143	3.18997e-18	5.4712e-16	CG13954
FBgn0033731	936.117	442.135	2912.04	6.58632	2.71947	3.43201e-14	4.50132e-12	Cpr49Ah	Cuticular protein 49Ah
FBgn0052572	133.95	63.3126	416.5	6.57847	2.71775	4.98971e-15	7.02656e-13	CG32572
FBgn0033980	6.89776	3.31914	21.2123	6.39088	2.67602	2.14947e-05	0.000835918	Cyp6a20	Cyp6a20
FBgn0053509	637.094	310.207	1944.64	6.26886	2.6482	1.40324e-17	2.28934e-15	CG33509
FBgn0085194	12.4753	6.08546	38.0346	6.25008	2.64387	1.94915e-08	1.45674e-06	CG34165
FBgn0011274	357.835	175.878	1085.66	6.1728	2.62592	7.63694e-19	1.38064e-16	Dif	Dorsal-related immunity factor
FBgn0033153	613.51	303.34	1854.19	6.11257	2.61178	2.34171e-83	3.48083e-80	Gadd45	Gadd45
FBgn0030926	30.025	14.9084	90.4916	6.06984	2.60166	2.5049e-16	3.85178e-14	psh	persephone
FBgn0026602	618.471	307.754	1861.34	6.04814	2.59649	5.78794e-27	1.72069e-24	Ady43A	Ady43A
FBgn0033598	6.74252	3.37524	20.2116	5.9882	2.58212	2.13701e-05	0.000833496	Cpr47Eb	Cuticular protein 47Eb
FBgn0033926	1309.02	675.693	3842.31	5.68647	2.50753	2.76777e-86	4.6284e-83	Arc1	Activity-regulated cytoskeleton associated protein 1
FBgn0053542	27.3385	14.2934	79.5187	5.56331	2.47594	5.29959e-14	6.88329e-12	upd3	unpaired 3
FBgn0262563	17.5339	9.20651	50.8432	5.52252	2.46533	1.26418e-09	1.09819e-07	CG43103
FBgn0053508	927.492	496.663	2650.81	5.33723	2.41609	1.82223e-13	2.32169e-11	ppk13	pickpocket 13
FBgn0039323	74.4868	40.6534	209.82	5.1612	2.36771	1.29891e-26	3.62018e-24	CG10559
FBgn0012036	569.204	310.783	1602.89	5.15758	2.36669	7.66441e-11	8.13766e-09	Aldh	Aldehyde dehydrogenase
FBgn0263030	15.5422	8.48968	43.7524	5.1536	2.36558	3.55258e-08	2.54152e-06	CG43325
FBgn0266758	299.55	165.87	834.271	5.02966	2.33046	4.91121e-09	3.98195e-07	Esyt2	Extended synaptotagmin-like protein 2 ortholog (H. sapiens)
FBgn0264911	12.5426	7.09117	34.3481	4.84379	2.27614	1.42587e-06	7.30853e-05	CG44102
FBgn0261046	4.4919	2.53968	12.3008	4.84344	2.27603	0.00232968	0.0422419	Dscam3	Down syndrome cell adhesion molecule 3
FBgn0263029	4.13787	2.33977	11.3303	4.84245	2.27574	0.00395338	0.0625123	CG43324
FBgn0010041	13.416	7.59707	36.6917	4.82971	2.27194	6.68558e-07	3.76687e-05	GstD5	Glutathione S transferase D5
FBgn0000075	356.26	203.064	969.045	4.77211	2.25463	1.34472e-26	3.67135e-24	amd	alpha methyl dopa-resistant
FBgn0020644	5.20539	2.97261	14.1365	4.75557	2.24962	0.00244719	0.043768	Lcp65Ab1	Lcp65Ab1
FBgn0261704	11.4514	6.55193	31.0491	4.73893	2.24456	4.48291e-06	0.000205385	CG42740
FBgn0020643	4.67092	2.67412	12.6581	4.73357	2.24293	0.0035727	0.0582873	Lcp65Ab2	Lcp65Ab2
FBgn0085452	13.3556	7.65612	36.1537	4.7222	2.23946	3.37361e-06	0.000157805	CG34423
FBgn0037973	848.095	486.925	2292.77	4.70868	2.23532	3.75385e-63	3.34793e-60	CG18547
FBgn0031451	9.05955	5.20414	24.4812	4.70417	2.23394	2.432e-05	0.000930334	CG9961
FBgn0034417	4.5776	2.66938	12.2105	4.57428	2.19355	0.00383302	0.0609968	CG15117
FBgn0028544	926.944	540.969	2470.85	4.56744	2.19139	3.34023e-07	2.00384e-05	CG16884
FBgn0036834	5.99257	3.50895	15.9271	4.53898	2.18237	0.00141594	0.0281882	CG6836
FBgn0063497	51.5799	30.3768	136.392	4.48999	2.16671	3.68813e-17	5.80468e-15	GstE3	Glutathione S transferase E3
FBgn0037513	6.55641	3.86297	17.3302	4.48623	2.16551	0.000585997	0.0142277	pyd3	pyd3
FBgn0263031	32.1992	19.0113	84.9506	4.46841	2.15976	4.69707e-12	5.66102e-10	CG43326
FBgn0038237	5.1627	3.06126	13.5685	4.43232	2.14806	0.00254557	0.0450457	Pde6	Phosphodiesterase 6
FBgn0035941	9.51326	5.64808	24.974	4.42167	2.14459	4.03453e-05	0.00145875	CG13313
FBgn0033397	16.5948	9.9023	43.3649	4.37928	2.13069	3.43878e-07	2.04462e-05	Cyp4p3	Cyp4p3
FBgn0025643	8.84096	5.27792	23.0931	4.37542	2.12942	0.00449851	0.06831	CG3588
FBgn0027544	11.9506	7.1497	31.1544	4.35745	2.12348	1.11727e-05	0.000468553	CG2217
FBgn0262524	264.522	158.404	688.99	4.34956	2.12087	1.59763e-41	7.91597e-39	ver	verrocchio
FBgn0033600	15.7683	9.48885	40.886	4.30884	2.1073	7.00807e-07	3.92276e-05	Cpr47Ec	Cuticular protein 47Ec
FBgn0031254	21.1252	12.7478	54.635	4.28585	2.09958	1.3881e-08	1.07341e-06	CG13692
FBgn0263873	1992.8	1202.71	5153.14	4.28461	2.09916	2.01379e-47	1.34702e-44	sick	sickie
FBgn0024912	218.731	132.066	565.388	4.28109	2.09798	3.5436e-37	1.52924e-34	agt	O-6-alkylguanine-DNA alkyltransferase
FBgn0039821	6.20778	3.75163	16.0324	4.27345	2.0954	0.00158085	0.0309643	CG15556
FBgn0032538	903.209	545.894	2332.47	4.27275	2.09516	8.88619e-07	4.79353e-05	CG16885
FBgn0052549	531.345	323.779	1361.61	4.20537	2.07223	2.31794e-49	1.82408e-46	CG32549
FBgn0039316	4.99355	3.05108	12.7635	4.18327	2.06463	0.00605213	0.0847559	CG11893
FBgn0039297	12.9525	7.94687	32.9751	4.14944	2.05292	7.12156e-05	0.00243042	CG11852
FBgn0014368	5.38208	3.30539	13.6888	4.14137	2.05011	0.00457168	0.0692417	nol	no optic lobe
FBgn0010039	1344.04	828.441	3406.43	4.11185	2.03979	1.1707e-36	4.89427e-34	GstD3	Glutathione S transferase D3
FBgn0039226	72.2363	44.7213	182.296	4.07626	2.02725	5.5171e-10	5.16138e-08	Ude	Uracil-DNA degrading factor
FBgn0033945	154.298	96.8488	384.096	3.96594	1.98766	1.16327e-28	3.70529e-26	CG12868
FBgn0040001	10.7495	6.80119	26.5426	3.90264	1.96445	0.00607618	0.0848509	CG17374
FBgn0037612	15.0611	9.53406	37.1694	3.89859	1.96295	6.29104e-06	0.000278681	CG8112
FBgn0038404	37.0457	23.4642	91.3718	3.8941	1.96129	1.45678e-05	0.000588785	CG8925
FBgn0035996	184.234	116.837	453.823	3.88424	1.95763	1.91394e-30	6.56532e-28	CG3448
FBgn0010040	22.6839	14.398	55.8275	3.87745	1.95511	7.16086e-08	4.86284e-06	GstD4	Glutathione S transferase D4
FBgn0030588	29.1518	18.6121	71.3106	3.8314	1.93787	5.78287e-05	0.00199905	CG9521
FBgn0063492	62.0397	39.6674	151.529	3.81999	1.93357	1.50921e-08	1.16036e-06	GstE8	Glutathione S transferase E8
FBgn0032913	13.8757	8.89963	33.7801	3.79568	1.92436	2.42171e-05	0.000930334	CG9259
FBgn0038405	77.3781	49.6552	188.27	3.79153	1.92278	3.98717e-07	2.33949e-05	CG8927
FBgn0002534	14.6994	9.44393	35.7211	3.78244	1.91932	3.15178e-05	0.00116799	Lcp3	Larval cuticle protein 3
FBgn0034568	10.3919	6.72379	25.0642	3.7277	1.89828	0.000870703	0.0189711	CG3216
FBgn0040251	934.341	606.037	2247.56	3.70862	1.89088	1.12694e-11	1.32248e-09	Ugt86Di	Ugt86Di
FBgn0051098	43.3508	28.166	104.09	3.6956	1.88581	7.88854e-12	9.3392e-10	CG31098
FBgn0031643	1700.68	1106.76	4076.38	3.68317	1.88095	1.30308e-48	9.68475e-46	CG3008
FBgn0053329	15.5746	10.1533	37.2597	3.66971	1.87567	1.30835e-05	0.000535264	Sp212	Serine-peptidase 212
FBgn0040257	9.06889	5.92115	21.6599	3.65806	1.87108	0.000577376	0.0140695	Ugt86Dc	Ugt86Dc
FBgn0011774	390.299	254.919	931.819	3.65536	1.87001	1.25994e-36	5.10771e-34	Irbp	Inverted repeat-binding protein
FBgn0039494	213.842	139.831	509.888	3.64646	1.8665	4.89141e-11	5.40804e-09	grass	Gram-positive Specific Serine protease
FBgn0039481	8.48529	5.54994	20.2267	3.64448	1.86571	0.000857957	0.0187545	Cpr97Eb	Cuticular protein 97Eb
FBgn0051864	469.978	308.214	1117.03	3.62422	1.85767	2.81462e-38	1.25513e-35	Qtzl	Quetzalcoatl
FBgn0030310	20.4266	13.4196	48.4545	3.61073	1.85229	7.45991e-07	4.09011e-05	PGRP-SA	Peptidoglycan recognition protein SA
FBgn0034733	10.721	7.05337	25.3915	3.59991	1.84796	0.000347438	0.00903461	CG4752
FBgn0034225	7.02878	4.6735	16.4499	3.51983	1.81551	0.0035804	0.0582941	veil	veil
FBgn0024984	31.2835	20.9344	72.6799	3.47179	1.79568	1.88713e-08	1.41832e-06	CG3457
FBgn0035480	428.473	287.341	993	3.45582	1.78903	3.74326e-11	4.17311e-09	CG14984
FBgn0022981	275.979	185.431	638.169	3.44154	1.78305	2.06053e-07	1.28213e-05	rpk	ripped pocket
FBgn0259708	37.2193	25.0918	85.7292	3.41662	1.77257	4.70588e-05	0.00166109	CG42362
FBgn0263316	43.4443	29.3465	99.8356	3.40196	1.76637	5.98157e-09	4.76318e-07	Mrp4	Multidrug resistance protein 4 ortholog
FBgn0038455	117.61	79.5669	269.782	3.39063	1.76155	6.02595e-20	1.18552e-17	CG14907
FBgn0033205	237.049	160.624	542.746	3.37898	1.75659	3.60061e-27	1.09475e-24	CG2064
FBgn0034605	13.5679	9.20135	31.0341	3.37277	1.75394	0.000106178	0.00338203	CG15661
FBgn0030904	12.372	8.41933	28.1827	3.34738	1.74303	0.000270166	0.00728685	upd2	unpaired 2
FBgn0036764	459.108	313.098	1043.15	3.33171	1.73626	6.29889e-27	1.83188e-24	CG5535
FBgn0034709	118.92	81.2858	269.455	3.3149	1.72897	1.34757e-19	2.53913e-17	Swim	Secreted Wg-interacting molecule
FBgn0051146	138.835	95.0338	314.042	3.30453	1.72445	8.15212e-21	1.70577e-18	Nlg1	Neuroligin 1
FBgn0032456	3428.72	2359.17	7706.9	3.26678	1.70787	1.30367e-41	6.70789e-39	MRP	Multidrug-Resistance like Protein 1
FBgn0028996	15.9464	10.9915	35.7663	3.25401	1.70222	7.22152e-05	0.00245271	onecut	onecut
FBgn0005660	44.1394	30.4392	98.9404	3.25043	1.70063	3.07545e-08	2.22266e-06	Ets21C	Ets at 21C
FBgn0259226	68.6003	47.49	153.041	3.2226	1.68822	0.00445016	0.0678839	CG42326
FBgn0036126	445.75	308.765	993.688	3.21827	1.68628	3.91827e-31	1.37944e-28	CG6272
FBgn0025726	7514.75	5205.66	16751.1	3.21786	1.6861	1.2292e-20	2.52987e-18	unc-13	unc-13
FBgn0038037	151.451	104.918	337.583	3.2176	1.68598	8.16035e-21	1.70577e-18	Cyp9f2	Cyp9f2
FBgn0033403	11.8924	8.24864	26.4674	3.20869	1.68199	0.000773085	0.017589	CG13739
FBgn0038727	120.875	84.0493	268.176	3.1907	1.67387	2.91905e-06	0.000138301	CG7432
FBgn0034335	459.872	322.057	1011.13	3.13961	1.65058	3.68495e-13	4.65068e-11	GstE1	Glutathione S transferase E1
FBgn0264489	259.12	181.944	567.822	3.12086	1.64194	6.12991e-07	3.48962e-05	CG43897
FBgn0030189	140.283	98.5983	307.023	3.11388	1.63871	1.03171e-18	1.8403e-16	CG2909
FBgn0086758	328.19	230.894	717.376	3.10695	1.6355	0.000228831	0.0064721	chinmo	Chronologically inappropriate morphogenesis
FBgn0263241	326.073	230.783	707.234	3.0645	1.61565	8.22055e-26	2.15636e-23	Mocs1	Molybdenum cofactor synthesis 1 ortholog
FBgn0032393	905.487	643.945	1951.66	3.03078	1.59969	7.1441e-32	2.65483e-29	CG12264
FBgn0051955	61.5035	43.8187	132.243	3.01795	1.59357	2.99679e-11	3.369e-09	CG31955
FBgn0041627	568.904	406.192	1219.75	3.00289	1.58635	5.01257e-29	1.63556e-26	Ku80	Ku80
FBgn0010038	16.1602	11.6132	34.3481	2.95769	1.56447	0.00023031	0.00650018	GstD2	Glutathione S transferase D2
FBgn0032805	140.739	101.162	299.048	2.95613	1.56371	6.60667e-07	3.74509e-05	CG10337
FBgn0034312	429.024	311.661	898.479	2.88288	1.52751	2.02662e-25	5.21386e-23	CG10916
FBgn0032284	24.6001	17.9237	51.3059	2.86246	1.51726	2.44429e-05	0.000931617	CG7294
FBgn0034861	38.6715	28.1795	80.6397	2.86165	1.51685	2.65861e-05	0.00100756	CG9815
FBgn0086711	127.695	93.4321	264.745	2.83355	1.50261	0.000820652	0.0182674	mol	moladietz
FBgn0261113	10115.5	7413.24	20924.5	2.82259	1.49702	1.54463e-32	5.90403e-30	Xrp1
FBgn0030828	42.3173	31.043	87.4145	2.81592	1.4936	7.32138e-05	0.00247337	CG5162
FBgn0030005	11.1962	8.2445	23.0028	2.79008	1.48031	0.00278573	0.0480428	CG2120
FBgn0259709	39.5554	29.1799	81.0572	2.77784	1.47396	0.000150161	0.00450416	CG42363
FBgn0031564	27.8382	20.5606	56.9484	2.76979	1.46978	1.44392e-05	0.000585357	CG2816
FBgn0015037	769.518	570.332	1566.26	2.74623	1.45745	1.25045e-05	0.00051631	Cyp4p1	Cytochrome P450-4p1
FBgn0037637	1101.03	819.305	2227.94	2.71931	1.44324	1.16425e-26	3.3139e-24	CG9836
FBgn0039131	704.178	526.167	1416.22	2.69158	1.42845	0.000145856	0.00439473	CG12268
FBgn0039108	14.9937	11.2225	30.0786	2.6802	1.42234	0.00114573	0.0239869	CG10232
FBgn0034915	2434.48	1825.39	4870.84	2.66838	1.41596	1.13498e-22	2.57353e-20	eIF6	eIF6
FBgn0038035	405.194	304.158	809.342	2.66093	1.41193	1.16851e-21	2.52135e-19	lig3	DNA ligase III
FBgn0266347	10.7064	8.07991	21.2123	2.62531	1.39249	0.00648807	0.0893075	nAChRalpha4	nicotinic Acetylcholine Receptor alpha4
FBgn0034406	37.6059	28.4264	74.3238	2.61461	1.38659	7.52557e-06	0.000326874	Jheh3	Juvenile hormone epoxide hydrolase 3
FBgn0032744	265.674	201.306	523.144	2.59875	1.37782	1.75672e-17	2.8315e-15	Ttc19	Tetratricopeptide repeat domain 19
FBgn0040496	294.885	223.64	579.863	2.59284	1.37453	2.66945e-10	2.62587e-08	CG17104
FBgn0029791	1616.18	1226.1	3176.5	2.59074	1.37336	3.3091e-15	4.70949e-13	CG4096
FBgn0002891	760.359	578.017	1489.73	2.57731	1.36587	5.05904e-23	1.18736e-20	mus205	mutagen-sensitive 205
FBgn0038725	24.2209	18.4127	47.4539	2.57724	1.36583	0.000161798	0.00481008	CG6184
FBgn0038470	528.707	402.234	1034.6	2.57214	1.36297	1.91259e-10	1.93838e-08	CG18213
FBgn0032076	79.889	61.0385	155.291	2.54414	1.34718	2.81261e-07	1.73397e-05	CG9510
FBgn0032587	117.968	90.2702	228.761	2.53418	1.34152	4.95211e-07	2.85558e-05	CG5953
FBgn0030912	89.3289	68.4052	173.023	2.52939	1.33879	2.22979e-06	0.00010808	CG6023
FBgn0038407	55.6869	42.7246	107.536	2.51695	1.33168	1.82065e-07	1.13816e-05	CG6126
FBgn0028540	1665.64	1280.11	3207.73	2.50582	1.32528	7.35439e-12	8.78456e-10	CG9008
FBgn0051547	78.9515	60.7366	151.811	2.4995	1.32164	5.35712e-06	0.000241305	CG31547
FBgn0038919	597	459.311	1147.76	2.49887	1.32127	2.46937e-06	0.000118406	CG17843
FBgn0036290	2812	2164.64	5401.47	2.49532	1.31923	2.30743e-24	5.71644e-22	CG10638
FBgn0263780	86.9557	67.0291	166.662	2.48642	1.31407	1.78651e-06	8.99152e-05	CG17684
FBgn0034729	28.9755	22.3406	55.5152	2.48495	1.31321	9.94789e-05	0.00319911	CG10344
FBgn0020388	1571.43	1212.17	3008.49	2.4819	1.31145	4.01595e-23	9.59382e-21	Gcn5	Gcn5 ortholog
FBgn0031645	545.268	420.758	1043.31	2.4796	1.3101	1.60914e-19	2.98987e-17	CG3036
FBgn0020270	1133.9	876.42	2163.82	2.46893	1.30388	2.1458e-22	4.78441e-20	mre11	meiotic recombination 11
FBgn0032897	240.742	186.118	459.24	2.46747	1.30303	0.000818872	0.0182674	CG9336
FBgn0030511	129.142	99.8964	246.125	2.4638	1.30088	2.9594e-11	3.35516e-09	CG11158
FBgn0034800	307.942	238.799	584.516	2.44774	1.29145	4.96775e-11	5.44742e-09	CG3788
FBgn0038957	23.0413	17.8824	43.6772	2.44247	1.28834	0.000541906	0.0134082	CG7059
FBgn0041713	291.416	226.199	552.286	2.44159	1.28782	6.71375e-16	1.00163e-13	yellow-c	yellow-c
FBgn0034117	38.0357	29.6653	71.5175	2.41082	1.26952	1.96966e-05	0.000772732	CG7997
FBgn0035710	2033.38	1587.81	3815.66	2.40309	1.26489	3.51198e-07	2.07281e-05	SP1173	SP1173
FBgn0032252	23.7202	18.5664	44.3354	2.38794	1.25576	0.000401832	0.0102983	loh	lonely heart
FBgn0034583	1194.39	934.966	2232.08	2.38733	1.2554	0.000523407	0.0130151	CG10527
FBgn0259711	135.785	106.752	251.914	2.35979	1.23866	5.02376e-11	5.46406e-09	CG42365
FBgn0052640	449.685	353.888	832.871	2.35349	1.2348	7.9733e-17	1.24031e-14	CG32640
FBgn0040259	1197.53	943.911	2212	2.34344	1.22863	1.07917e-19	2.06245e-17	Ugt86Da	Ugt86Da
FBgn0012034	112.215	88.579	206.758	2.33417	1.22291	1.3404e-09	1.1569e-07	AcCoAS	Acetyl Coenzyme A synthase
FBgn0085599	61.36	48.4835	112.866	2.32793	1.21905	0.000849732	0.0186608	CG41284
FBgn0038629	246.486	194.986	452.484	2.3206	1.2145	1.04235e-05	0.000444094	CG14304
FBgn0036282	23.5118	18.6012	43.1543	2.31997	1.21411	0.000880009	0.0190676	Smyd4	SET and MYND domain protein 4
FBgn0035501	320.764	253.846	588.436	2.31809	1.21293	1.03975e-14	1.40502e-12	CG1299
FBgn0037354	690.979	547.497	1264.91	2.31035	1.20811	3.27534e-17	5.21636e-15	CG12171
FBgn0033519	16.2017	12.8444	29.6309	2.30691	1.20596	0.00645623	0.0891346	CG11825
FBgn0052641	467.387	371.452	851.127	2.29135	1.1962	9.68135e-16	1.40779e-13	CG32641
FBgn0026319	472.411	375.595	859.674	2.28883	1.19461	6.73841e-16	1.00163e-13	Traf4	TNF-receptor-associated factor 4
FBgn0030263	1527.48	1217.93	2765.7	2.27083	1.18322	5.19579e-13	6.49619e-11	CG2076
FBgn0267339	20.2474	16.1626	36.5863	2.26364	1.17865	0.00266612	0.046624	p38c	p38c MAP kinase
FBgn0036670	16.2406	13.0087	29.1683	2.24221	1.16492	0.00629859	0.0873187	CG13029
FBgn0033226	457.451	366.735	820.319	2.23682	1.16145	7.56747e-15	1.04369e-12	CG1882
FBgn0265083	395.152	317.297	706.572	2.22685	1.155	1.17971e-09	1.04518e-07	CG44194
FBgn0033115	156.57	125.755	279.829	2.22519	1.15393	4.28672e-10	4.06722e-08	Spn42De	Serpin 42De
FBgn0260795	920.613	740.107	1642.64	2.21946	1.15021	7.09612e-07	3.9422e-05	CG42575
FBgn0038150	226.811	182.73	403.134	2.20617	1.14154	9.25519e-06	0.000398122	yellow-e3	yellow-e3
FBgn0039006	160.054	129.341	282.907	2.18729	1.12914	1.00307e-09	9.00609e-08	Cyp6d4	Cyp6d4
FBgn0030246	983.856	797.244	1730.3	2.17035	1.11793	3.47439e-16	5.28187e-14	CG1582
FBgn0034143	190.335	154.258	334.645	2.16939	1.11729	2.52726e-10	2.50442e-08	CG8303
FBgn0030569	148.015	120.013	260.024	2.16664	1.11546	0.000120168	0.00372994	CG9411
FBgn0001149	13975.5	11349.4	24480	2.15694	1.10898	8.05379e-18	1.33017e-15	GstD1	Glutathione S transferase D1
FBgn0002773	239.98	195.255	418.877	2.14528	1.10117	1.20985e-07	7.93404e-06	Mlc2	Myosin light chain 2
FBgn0001150	34.9406	28.4682	60.8305	2.13679	1.09545	0.000432001	0.0110503	gt	giant
FBgn0051973	219.023	178.524	381.019	2.13427	1.09374	0.001365	0.0274188	Cda5	Chitin deacetylase-like 5
FBgn0031975	33.639	27.4308	58.4719	2.13162	1.09195	0.00291535	0.050002	Tg	Transglutaminase
FBgn0038676	61.6385	50.2751	107.092	2.13012	1.09093	0.00541087	0.0783404	CG6026
FBgn0052281	151.062	123.398	261.721	2.12095	1.08471	5.79044e-09	4.63859e-07	CG32281
FBgn0010383	56.009	45.7661	96.9805	2.11905	1.08342	3.18797e-05	0.00117489	Cyp18a1	Cytochrome P450-18a1
FBgn0001977	1455.46	1190.85	2513.88	2.111	1.07792	1.43655e-15	2.06647e-13	CIAPIN1	CIAPIN1 ortholog
FBgn0033134	66.3069	54.2636	114.48	2.1097	1.07704	1.06518e-05	0.00045189	Tsp42El	Tetraspanin 42El
FBgn0260932	75.817	62.0726	130.794	2.10712	1.07527	3.51279e-06	0.000163742	cuff	cutoff
FBgn0032228	30.5865	25.0634	52.6789	2.10183	1.07165	0.00129247	0.0262311	CG5367
FBgn0032022	89.8298	73.6997	154.35	2.09431	1.06648	0.000890323	0.0192419	CG14275
FBgn0038107	382.011	313.629	655.537	2.09017	1.06362	6.22052e-09	4.92415e-07	CG17327
FBgn0263256	391.653	321.785	671.126	2.08564	1.06049	1.71611e-08	1.31189e-06	CG43394
FBgn0032452	20.3756	16.7667	34.8108	2.07618	1.05393	0.0072568	0.097276	CG15484
FBgn0004956	165.402	136.141	282.444	2.07464	1.05286	8.15564e-09	6.38047e-07	os	outstretched
FBgn0085474	36.4951	30.0491	62.2788	2.07257	1.05142	0.00224492	0.0411879	CG34445
FBgn0022160	125.57	103.398	214.259	2.07218	1.05115	0.0012412	0.0253895	Gpo-1	Glycerophosphate oxidase-1
FBgn0037853	317.732	261.648	542.065	2.07173	1.05084	2.18665e-05	0.000847913	CG14696
FBgn0010247	1956.35	1613.82	3326.47	2.06124	1.04351	0.000180948	0.005332	Parp	Poly-(ADP-ribose) polymerase
FBgn0050383	90.823	74.9449	154.335	2.05932	1.04216	2.00094e-06	9.87769e-05	CG30383
FBgn0260997	79.3209	65.5045	134.586	2.05461	1.03887	0.00368893	0.0595302	CG42598
FBgn0041711	169.89	140.334	288.116	2.05308	1.03779	1.49515e-07	9.54368e-06	yellow-e	yellow-e
FBgn0051103	29.5313	24.4159	49.9931	2.04757	1.03391	0.00238265	0.0427853	CG31103
FBgn0033033	979.526	810.749	1654.63	2.04087	1.02918	0.000142174	0.00432272	scaf	scarface
FBgn0028424	59.2156	49.023	99.9861	2.03958	1.02827	0.000517792	0.0128995	JhI-26	Juvenile hormone-inducible protein 26
FBgn0051549	635.052	525.915	1071.6	2.03759	1.02687	1.49855e-05	0.000603842	CG31549
FBgn0038349	526.653	436.57	886.984	2.03171	1.02269	0.00077981	0.0176749	CG6045
FBgn0038344	1112.78	922.777	1872.8	2.02952	1.02114	7.96091e-14	1.02405e-11	CG5205
FBgn0010173	4056.33	3367.77	6810.57	2.02228	1.01598	5.49353e-15	7.65546e-13	RpA-70	Replication Protein A 70
FBgn0023507	188.156	156.855	313.361	1.99777	0.998393	1.1124e-05	0.000467979	CG3835
FBgn0026737	676.277	564.097	1125	1.99433	0.995908	3.3082e-12	4.06028e-10	CG6171
FBgn0035398	699.978	584.352	1162.48	1.98935	0.9923	0.00403592	0.0633715	Cht7	Cht7
FBgn0038893	367.44	307.062	608.952	1.98316	0.987801	2.13356e-10	2.14608e-08	CG6353
FBgn0038804	207.507	173.711	342.688	1.97274	0.980202	8.8915e-06	0.000384953	CG10877
FBgn0030932	78.3742	65.713	129.019	1.96337	0.973332	3.10743e-05	0.00115475	Ggt-1	gamma-glutamyl transpeptidase
FBgn0037011	684.464	574.031	1126.19	1.96191	0.972255	1.47085e-11	1.71105e-09	CG4858
FBgn0035113	27.7354	23.2723	45.5881	1.9589	0.970046	0.00605671	0.0847559	pyx	pyrexia
FBgn0263046	164.377	138.305	268.665	1.94255	0.957954	2.35937e-07	1.46128e-05	CG43341
FBgn0015541	2431.36	2048.62	3962.29	1.93413	0.951681	1.00943e-06	5.33761e-05	sda	slamdance
FBgn0038302	378.678	319.069	617.115	1.93411	0.951673	6.99762e-10	6.41193e-08	CG4210
FBgn0053080	75.2599	63.5778	121.988	1.91873	0.940148	0.00371881	0.0598679	CG33080
FBgn0260745	2691.42	2274.45	4359.29	1.91664	0.938576	0.000652058	0.0154121	mfas	midline fasciclin
FBgn0086370	483.488	409.108	781.005	1.90904	0.932849	3.98274e-10	3.80579e-08	sra	sarah
FBgn0037531	190.485	161.346	307.042	1.90301	0.92828	1.67707e-07	1.06331e-05	CG10445
FBgn0032597	748.504	634.223	1205.63	1.90096	0.926725	8.36676e-11	8.81343e-09	CG17904
FBgn0051370	40.9554	34.7105	65.9352	1.89957	0.925675	0.00554606	0.0797798	CG31370
FBgn0027552	139.572	118.438	224.107	1.89219	0.920055	0.00175764	0.0336391	CG10863
FBgn0030878	1064.73	903.648	1709.06	1.89129	0.919373	2.2169e-09	1.88902e-07	CG6769
FBgn0002719	530.436	450.659	849.543	1.88511	0.914651	8.37497e-10	7.62179e-08	Men	Malic enzyme
FBgn0010397	1012.82	860.513	1622.05	1.88498	0.914547	5.53816e-05	0.00191942	LamC	Lamin C
FBgn0032793	291.641	247.834	466.869	1.8838	0.913645	2.41508e-08	1.76551e-06	CG10189
FBgn0259718	185.062	157.273	296.219	1.88347	0.913396	4.54637e-07	2.6444e-05	CG42372
FBgn0031678	1424.95	1211.63	2278.22	1.88029	0.910954	0.000685906	0.016042	CG31918
FBgn0001257	1501.05	1276.66	2398.64	1.87885	0.909849	2.20898e-06	0.000107853	ImpL2	Ecdysone-inducible gene L2
FBgn0032781	1247.09	1063.16	1982.79	1.865	0.899175	3.97737e-09	3.28452e-07	CG9987
FBgn0037151	75.2324	64.1631	119.509	1.86259	0.897308	0.00013803	0.00422555	CG7130
FBgn0004652	2437.56	2079.62	3869.3	1.86058	0.895751	0.00674004	0.0921966	fru	fruitless
FBgn0033446	2046.01	1748.35	3236.62	1.85124	0.888491	1.70574e-05	0.000679149	CG1648
FBgn0016031	824.864	704.967	1304.45	1.85037	0.887814	1.04584e-07	6.92639e-06	lama	lamina ancestor
FBgn0038953	1165.71	997.363	1839.1	1.84396	0.882807	1.60968e-10	1.65648e-08	CG18596
FBgn0032026	1595.33	1365.93	2512.91	1.83971	0.879477	1.29434e-10	1.35279e-08	CG7627
FBgn0031629	264.416	226.461	416.24	1.83802	0.878156	0.000505039	0.0127	Clect27	C-type lectin 27kD
FBgn0040309	6321.42	5416.17	9942.41	1.83569	0.876324	7.82662e-08	5.26153e-06	Jafrac1	thioredoxin peroxidase 1
FBgn0260477	33.8242	28.9873	53.1717	1.83431	0.875238	0.00597803	0.0840947	CG30283
FBgn0053158	973.259	834.088	1529.94	1.83427	0.875205	3.63019e-10	3.49386e-08	CG33158
FBgn0037345	90.5278	77.6248	142.14	1.83111	0.872721	7.66455e-05	0.00256983	rev7	rev7
FBgn0041184	1364.95	1170.71	2141.91	1.82957	0.871507	1.72753e-10	1.76419e-08	Socs36E	Suppressor of cytokine signaling at 36E
FBgn0032869	44.9539	38.6713	70.0843	1.81231	0.857829	0.00420315	0.0652317	CG17470
FBgn0037391	709.759	611.097	1104.41	1.80726	0.853803	4.15005e-09	3.4061e-07	CG2017
FBgn0032791	109.719	94.5826	170.262	1.80014	0.848112	4.59887e-05	0.00164063	CG18094
FBgn0030610	297.105	256.672	458.838	1.78764	0.838056	1.42777e-05	0.000580568	CG9065
FBgn0038601	1023.81	884.56	1580.8	1.7871	0.837623	9.62407e-10	8.69938e-08	CG18600
FBgn0031435	88.418	76.3982	136.497	1.78665	0.837261	0.000699226	0.0163058	Elba2	Early boundary activity 2
FBgn0011706	340.308	294.284	524.404	1.78196	0.833468	1.94273e-06	9.62586e-05	rpr	reaper
FBgn0036702	2083.34	1801.62	3210.25	1.78187	0.83339	5.16068e-10	4.86194e-08	CG6512
FBgn0050100	181.145	156.736	278.784	1.77869	0.830812	6.12936e-06	0.000274243	CG30100
FBgn0035714	557.064	482.156	856.698	1.77681	0.829287	1.74963e-08	1.32992e-06	CG8549
FBgn0001258	265.426	229.807	407.9	1.77497	0.827793	0.000515123	0.0128995	ImpL3	Ecdysone-inducible gene L3
FBgn0037503	205.372	177.823	315.566	1.7746	0.827494	2.18149e-06	0.000106901	CG14598
FBgn0039328	306.88	265.743	471.424	1.77398	0.826992	3.20855e-07	1.93351e-05	CHKov2	CHKov2
FBgn0038020	343.365	298.136	524.28	1.75852	0.814365	2.95899e-07	1.80755e-05	GstD9	Glutathione S transferase D9
FBgn0038972	313.391	272.317	477.684	1.75414	0.810768	4.52141e-06	0.00020574	CG7054
FBgn0260817	566.019	492.278	860.979	1.74897	0.806503	5.19331e-08	3.61855e-06	gkt	glaikit
FBgn0011703	4295.06	3738.12	6522.82	1.74494	0.803181	1.10659e-09	9.86927e-08	RnrL	Ribonucleoside diphosphate reductase large subunit
FBgn0051673	358.509	312.154	543.931	1.74251	0.801167	9.5449e-05	0.00308434	CG31673
FBgn0260985	2054.13	1789.74	3111.71	1.73864	0.797961	5.12256e-09	4.12829e-07	RfC4	Replication factor C subunit 4
FBgn0053099	130.031	113.327	196.85	1.73702	0.796611	0.00304687	0.0517929	CG33099
FBgn0031114	636.637	554.973	963.29	1.73574	0.795551	5.45576e-08	3.75595e-06	cactin	cactin
FBgn0014469	175.544	153.06	265.479	1.73447	0.794495	0.000223979	0.00636175	Cyp4e2	Cytochrome P450-4e2
FBgn0085354	122.882	107.29	185.253	1.72666	0.787982	0.000108782	0.00344038	CG34325
FBgn0039464	82.2628	71.8283	124.001	1.72635	0.787726	0.000516552	0.0128995	CG6330
FBgn0042712	1084.05	947.169	1631.59	1.72259	0.784581	2.02905e-08	1.50804e-06	HBS1	HBS1
FBgn0032032	368.37	322.01	553.809	1.71985	0.782284	7.53793e-07	4.11602e-05	CG17294
FBgn0031115	658.279	575.618	988.922	1.71802	0.780745	1.12006e-07	7.38138e-06	CG11710
FBgn0038581	185.899	162.559	279.258	1.71789	0.780634	1.29446e-05	0.000531206	CG14314
FBgn0030218	100.42	87.9818	150.171	1.70684	0.771329	0.00393574	0.0624582	CG1628
FBgn0035309	56.6118	49.6681	84.3863	1.699	0.764688	0.0054254	0.078466	CG15879
FBgn0027571	887.695	778.888	1322.92	1.69847	0.764238	0.000958926	0.0204928	CG3523
FBgn0037972	1325.21	1163.63	1971.53	1.69429	0.760681	3.76257e-08	2.67743e-06	CG10005
FBgn0032391	417.937	367.089	621.328	1.69258	0.759225	1.09509e-06	5.76778e-05	escl	escl
FBgn0038144	54.8217	48.1998	81.3092	1.68692	0.754391	0.00472291	0.0706746	CG8870
FBgn0029942	229.967	202.208	341.002	1.6864	0.753944	1.23743e-05	0.00051252	CG2059
FBgn0032390	955.57	840.527	1415.74	1.68435	0.752194	1.26097e-07	8.22893e-06	dgt2	dim gamma-tubulin 2
FBgn0028855	445.951	392.376	660.251	1.6827	0.750778	0.000117622	0.0036833	CG15282
FBgn0032906	1826.52	1607.22	2703.75	1.68226	0.750397	4.87274e-08	3.41296e-06	RPA2	Replication protein A2
FBgn0032346	548.934	483.151	812.069	1.68078	0.74913	7.10173e-07	3.9422e-05	Csl4	Csl4
FBgn0033777	477.374	420.234	705.933	1.67985	0.748337	9.2236e-07	4.95556e-05	CG17574
FBgn0037518	163.156	143.656	241.155	1.6787	0.747341	0.000329478	0.0086938	CG2641
FBgn0003130	235.605	207.465	348.165	1.67819	0.746902	1.15334e-05	0.000482166	Poxn	Pox neuro
FBgn0016054	212.863	187.498	314.324	1.67642	0.745379	0.000672244	0.0157777	phr6-4	(6-4)-photolyase
FBgn0262720	43534.6	38361.3	64228	1.67429	0.743552	1.81e-07	1.13681e-05	CG43164
FBgn0000216	534.369	471.216	786.979	1.6701	0.739936	1.92463e-06	9.57165e-05	Brd	Bearded
FBgn0037796	1749.88	1545.62	2566.94	1.66078	0.731864	0.000248141	0.00687294	CG12814
FBgn0036117	176.493	155.936	258.723	1.65916	0.730451	8.31472e-05	0.00273976	CG6321
FBgn0040319	420.841	372.056	615.979	1.65561	0.727362	1.51019e-06	7.65279e-05	Gclc	Glutamate-cysteine ligase catalytic subunit
FBgn0034940	254.207	224.821	371.75	1.65354	0.725557	1.85974e-05	0.000733912	CG16787
FBgn0035206	891.482	788.708	1302.58	1.65154	0.72381	3.4179e-07	2.04128e-05	CG9186
FBgn0035157	200.781	177.696	293.12	1.64956	0.72208	0.000227263	0.00644136	CG13894
FBgn0030805	1024.78	907.937	1492.17	1.64347	0.716744	3.06031e-07	1.86095e-05	wus	wurst
FBgn0033427	715.071	633.73	1040.43	1.64176	0.715247	8.15794e-07	4.43646e-05	CG1868
FBgn0031381	136.032	120.574	197.866	1.64103	0.714606	0.00358619	0.0582941	Npc2a	Niemann-Pick type C-2a
FBgn0026666	155.731	138.115	226.195	1.63773	0.711695	0.000189368	0.00554342	l(1)G0136	lethal (1) G0136
FBgn0011236	793.433	703.797	1151.98	1.6368	0.71088	0.00689718	0.0940575	ken	ken and barbie
FBgn0033480	354.284	314.324	514.127	1.63566	0.709874	0.00176575	0.033746	mRpL42	mitochondrial ribosomal protein L42
FBgn0031068	349.095	309.872	505.983	1.63288	0.707415	3.22511e-05	0.00118207	Alr	Augmenter of liver regeneration
FBgn0050373	215.253	191.088	311.909	1.63228	0.706886	0.000103077	0.00329109	CG30373
FBgn0050000	898.163	797.535	1300.67	1.63087	0.705639	9.88411e-07	5.24721e-05	GstT1	Glutathione S transferase T1
FBgn0041588	660.523	586.768	955.544	1.62849	0.703533	1.80961e-06	9.06703e-05	ligatin	ligatin
FBgn0032819	556.2	494.699	802.206	1.6216	0.697422	2.94073e-06	0.000138525	CG10463
FBgn0034365	66.1473	58.8895	95.1786	1.61623	0.692628	0.00421867	0.0653967	CG5335
FBgn0038038	433.156	385.632	623.25	1.61618	0.692586	0.000139427	0.00425856	CG5167
FBgn0035802	1216.44	1083	1750.2	1.61607	0.692487	8.39878e-07	4.54894e-05	CG33275
FBgn0028411	969.985	863.62	1395.45	1.61581	0.692258	1.3041e-06	6.76214e-05	Nxt1	NTF2-related export protein 1
FBgn0031255	73.3257	65.3063	105.403	1.61398	0.69062	0.00484562	0.0720275	BBS8	Bardet-Biedl syndrome 8 ortholog (H. sapiens)
FBgn0038582	118.28	105.348	170.006	1.61376	0.690427	0.000810268	0.0181875	CG7988
FBgn0035146	127.848	113.938	183.488	1.61043	0.687444	0.00066649	0.0156977	CG13893
FBgn0027493	2491	2223.03	3562.9	1.60273	0.680527	4.50385e-07	2.63111e-05	AdSS	Adenylosuccinate Synthetase
FBgn0013432	518.652	463.913	737.606	1.58997	0.668996	1.22946e-05	0.000512391	bcn92	bcn92
FBgn0035165	3007.13	2690.99	4271.69	1.58741	0.666671	6.70142e-07	3.76687e-05	CG13887
FBgn0030506	279.142	249.96	395.871	1.58373	0.66333	5.44422e-05	0.00189921	Lig4	Ligase4
FBgn0031022	196.568	176.024	278.742	1.58354	0.663158	0.000274881	0.00738425	CG12204
FBgn0041100	152.87	136.961	216.509	1.58081	0.660661	0.00231183	0.0420214	park	parkin
FBgn0260431	103.664	92.93	146.601	1.57754	0.65768	0.00214763	0.0397386	CG42526
FBgn0030251	524.96	470.631	742.275	1.57719	0.657356	0.000232032	0.0065318	CG2145
FBgn0011227	576.598	517.116	814.526	1.57513	0.655473	0.000495119	0.012474	ox	oxen
FBgn0011638	5335.26	4785.36	7534.85	1.57456	0.654952	9.40598e-07	5.03333e-05	La	La autoantigen-like
FBgn0030460	325.086	291.61	458.988	1.57398	0.654417	7.87946e-05	0.00263125	CG2453
FBgn0036556	2577.13	2312.28	3636.53	1.5727	0.653245	0.0044941	0.06831	CG5830
FBgn0031959	413.905	371.424	583.828	1.57186	0.652477	3.06262e-05	0.00114127	spz3	spatzle 3
FBgn0000346	254.277	228.304	358.167	1.56882	0.649676	0.000117985	0.0036833	comt	comatose
FBgn0000409	1256.06	1127.89	1768.74	1.56819	0.649098	6.26311e-06	0.000278365	Cyt-c-p	Cytochrome c proximal
FBgn0053054	208.42	187.179	293.383	1.56739	0.648367	0.000262965	0.00715028	CG33054
FBgn0010278	4908.02	4409.88	6900.56	1.5648	0.645975	1.23636e-06	6.48629e-05	Ssrp	Structure specific recognition protein
FBgn0034793	709.804	637.944	997.243	1.56321	0.644515	0.00102753	0.0217505	asrij	asrij
FBgn0020545	556.187	499.924	781.242	1.56272	0.644062	2.43397e-05	0.000930334	kraken	kraken
FBgn0047114	446.026	401.362	624.68	1.5564	0.638211	3.05035e-05	0.00113988	CG31142
FBgn0033982	105.108	94.6524	146.932	1.55233	0.634439	0.0031761	0.0533123	Cyp317a1	Cyp317a1
FBgn0039802	1422.53	1281.46	1986.85	1.55046	0.632696	0.00744722	0.0991332	dj-1beta	dj-1beta
FBgn0015393	2907.13	2621.59	4049.28	1.54459	0.627223	0.00085625	0.0187478	hoip	hoi-polloi
FBgn0050187	127.985	115.434	178.192	1.54367	0.626369	0.00224864	0.0411879	CG30187
FBgn0039301	515.066	464.647	716.74	1.54255	0.625315	4.67046e-05	0.00165733	Nup37	Nucleoporin 37kD
FBgn0000109	191.875	173.1	266.976	1.54232	0.625103	0.000622834	0.0148083	Aprt	Adenine phosphoribosyltransferase
FBgn0030799	294.356	265.689	409.025	1.53949	0.622452	0.00338493	0.0559748	CG4872
FBgn0031418	1312.89	1185.7	1821.65	1.53635	0.619507	0.00016876	0.00500594	CG3609
FBgn0032833	3089.55	2790.26	4286.74	1.53632	0.619481	3.42263e-05	0.00124763	CoIV	Cytochrome c oxidase subunit IV
FBgn0010222	843.59	761.963	1170.1	1.53564	0.61884	0.00173051	0.0333105	Nmdmc	NAD-dependent methylenetetrahydrofolate dehydrogenase
FBgn0039930	256.563	231.862	355.364	1.53265	0.616031	0.00141428	0.0281882	CG11077
FBgn0031021	655.813	593.078	906.751	1.52889	0.612485	3.99002e-05	0.00144657	CG12203
FBgn0039218	720.211	651.34	995.697	1.52869	0.612297	2.81055e-05	0.00105617	Rpb10	Rpb10
FBgn0034194	454.475	411.041	628.212	1.52835	0.611971	7.29668e-05	0.00247127	CG15611
FBgn0003231	1826.23	1651.77	2524.09	1.52811	0.611752	7.45802e-06	0.000324995	ref(2)P	refractory to sigma P
FBgn0027334	568.731	514.634	785.12	1.52559	0.609367	0.000347371	0.00903461	l(1)G0004	lethal (1) G0004
FBgn0038017	210.709	190.672	290.859	1.52544	0.609224	0.000830042	0.0184457	CG4115
FBgn0261674	269.729	244.095	372.262	1.52507	0.608875	0.00123528	0.025346	CG42709
FBgn0024920	1206.63	1092.28	1664	1.52341	0.607306	0.000152919	0.00456641	Ts	Ts
FBgn0016715	97.8829	88.6074	134.985	1.52341	0.6073	0.00488535	0.0725373	Reg-2	Rhythmically expressed gene 2
FBgn0260653	2728.34	2470.04	3761.56	1.52288	0.606798	9.07682e-06	0.000391709	serp	serpentine
FBgn0024558	1652.93	1497.21	2275.83	1.52004	0.604113	1.52298e-05	0.000611845	Dph5	Diphthamide methyltransferase
FBgn0034728	1214.69	1100.91	1669.81	1.51674	0.600978	1.23331e-05	0.000512397	rad50	rad50
FBgn0029915	1183.51	1072.73	1626.66	1.51638	0.600628	7.61164e-05	0.00255851	CG14434
FBgn0085736	668.732	606.572	917.371	1.51239	0.596826	0.000156552	0.00466449	CG40472
FBgn0033101	605.957	549.641	831.22	1.5123	0.596741	0.0012719	0.0259382	CG9436
FBgn0034725	653.915	593.232	896.647	1.51146	0.595943	9.44686e-05	0.00306748	CG6044
FBgn0030241	2921.66	2650.84	4004.95	1.51082	0.595335	1.27558e-05	0.000525066	feo	fascetto
FBgn0034797	1607.41	1458.75	2202.04	1.50954	0.594105	0.000144158	0.00437311	nahoda	nahoda
FBgn0260468	500.618	454.327	685.781	1.50944	0.594018	0.000119046	0.0037037	CG7950
FBgn0029892	161.232	146.349	220.763	1.50847	0.593082	0.00226003	0.0412517	CG3184
FBgn0035336	402.078	365.177	549.683	1.50525	0.590005	0.000113311	0.0035584	CG9004
FBgn0029718	934.596	849.306	1275.75	1.50211	0.586991	5.45145e-05	0.00189921	mRpL30	mitochondrial ribosomal protein L30
FBgn0026619	399.735	363.386	545.131	1.50014	0.585101	0.000186409	0.00547674	Taz	Tafazzin
FBgn0085346	248.826	226.305	338.911	1.49758	0.582636	0.000849566	0.0186608	CG34317
FBgn0020272	487.479	443.379	663.881	1.49732	0.582384	0.000189781	0.00554342	mst	misato
FBgn0020909	726.377	660.778	988.772	1.49637	0.581471	7.88706e-05	0.00263125	Rtc1	Rtc1
FBgn0050159	1392.9	1267.99	1892.57	1.49258	0.577806	4.13023e-05	0.00148933	CG30159
FBgn0040931	420.619	382.971	571.211	1.49153	0.57679	0.00691108	0.0941512	CG9034
FBgn0024491	1232.02	1121.79	1672.97	1.49134	0.576609	4.6896e-05	0.00165972	Bin1	Bicoid interacting protein 1
FBgn0031713	795.288	724.609	1078.01	1.48771	0.573092	8.29116e-05	0.00273874	CG7277
FBgn0039854	220.287	200.724	298.536	1.4873	0.572693	0.0012941	0.0262311	CG1635
FBgn0037852	391.407	356.827	529.727	1.48455	0.570024	0.00032782	0.00866715	Tpc1	Thiamine pyrophosphate carrier protein 1
FBgn0264691	1770.13	1613.93	2394.96	1.48394	0.569428	3.32754e-05	0.00121628	Lst8
FBgn0029999	768.494	700.946	1038.69	1.48183	0.567384	0.000101173	0.00324579	CG1575
FBgn0030000	767.427	699.978	1037.22	1.48179	0.567343	0.000108401	0.00343647	CG2260
FBgn0034527	546.884	498.935	738.682	1.48052	0.566103	0.000235621	0.00658066	CG9945
FBgn0264442	2942.93	2686.77	3967.55	1.4767	0.562377	3.22477e-05	0.00118207	ab	abrupt
FBgn0260401	242.937	221.795	327.505	1.47661	0.562288	0.0012216	0.0251687	MED9	Mediator complex subunit 9
FBgn0035591	343.145	313.376	462.223	1.47498	0.560697	0.000558579	0.0137365	CG4611
FBgn0032130	207.396	189.478	279.07	1.47283	0.558596	0.00437552	0.0670921	CG3838
FBgn0036892	1483.65	1356.64	1991.71	1.46812	0.55397	5.4885e-05	0.00190715	Lon	Lon protease
FBgn0033162	2710.23	2478.21	3638.31	1.46812	0.553969	0.000180722	0.005332	CG1707
FBgn0033781	497.131	454.627	667.15	1.46747	0.553327	0.0047663	0.0712442	CG13319
FBgn0037846	247.506	226.557	331.301	1.46233	0.548265	0.00572968	0.0814576	CG6574
FBgn0039627	636.65	582.867	851.785	1.46137	0.547324	0.00023357	0.00653703	CG11837
FBgn0038903	215.454	197.27	288.192	1.4609	0.546857	0.00727591	0.0973372	RpI12	RpI12
FBgn0035151	200.191	183.516	266.889	1.45431	0.540335	0.00263634	0.0462848	CG17129
FBgn0043002	495.833	454.79	660.002	1.45122	0.53727	0.000526398	0.0130652	Chrac-14	Chromatin accessibility complex 14kD protein
FBgn0024973	1088.66	998.839	1447.93	1.44961	0.535666	0.000780825	0.0176749	CG2701
FBgn0027903	576.543	529.025	766.613	1.44911	0.535162	0.00107085	0.0225604	CG12018
FBgn0032290	365.608	335.599	485.644	1.44709	0.533158	0.000936183	0.0200388	CG6443
FBgn0038425	231.049	212.088	306.891	1.447	0.533062	0.00256649	0.045239	CG14881
FBgn0021874	775.226	711.825	1028.83	1.44535	0.531416	0.000253543	0.00692972	Nle	Notchless
FBgn0005696	506.755	465.359	672.341	1.44478	0.530849	0.000556205	0.0137033	DNApol-alpha73	DNA polymerase alpha 73kD
FBgn0034997	998.394	917.092	1323.6	1.44326	0.52933	0.000218671	0.00622423	CG3376
FBgn0051694	2077.09	1907.96	2753.62	1.44323	0.529302	8.75917e-05	0.00286504	CG31694
FBgn0015351	195.505	179.678	258.813	1.44043	0.526495	0.00395784	0.0625123	CG14906
FBgn0027596	2440.62	2243.21	3230.27	1.44002	0.526087	0.000761332	0.0173511	CG10249
FBgn0000244	570.831	524.691	755.388	1.43968	0.525749	0.000573953	0.0140116	by	blistery
FBgn0011769	179.353	164.863	237.315	1.43947	0.525538	0.0049965	0.0736969	Fdxh	Ferredoxin
FBgn0037082	594.526	546.727	785.722	1.43714	0.5232	0.000366904	0.0094575	CG5664
FBgn0037942	225.128	207.065	297.382	1.43618	0.522233	0.00320996	0.0537457	CG14721
FBgn0020653	6350.52	5845.79	8369.46	1.43171	0.517737	0.000121588	0.00376529	Trxr-1	Thioredoxin reductase-1
FBgn0040666	292.837	269.584	385.846	1.43126	0.517287	0.00278667	0.0480428	CG12848
FBgn0000395	999.995	920.63	1317.45	1.43104	0.517059	0.000186679	0.00547674	cv-2	crossveinless 2
FBgn0037955	838.018	771.528	1103.98	1.4309	0.516926	0.000355874	0.00920867	CG6950
FBgn0263510	1776.13	1635.26	2339.6	1.43072	0.516743	0.000214221	0.00613652	nclb	no child left behind
FBgn0042125	390.199	359.34	513.634	1.42938	0.515391	0.00120161	0.0249319	CG18787
FBgn0036689	191.753	176.622	252.275	1.42833	0.514332	0.00456213	0.0691975	CG7730
FBgn0260747	1238.39	1140.68	1629.26	1.42832	0.514323	0.00313203	0.0527712	CG5010
FBgn0033507	751.158	691.948	987.997	1.42785	0.513842	0.000444921	0.0112944	CG12909
FBgn0032889	2116.08	1949.53	2782.28	1.42715	0.513139	0.000906792	0.0195033	CG9331
FBgn0030026	377.779	348.276	495.789	1.42355	0.509495	0.00141076	0.0281688	sni	sniffer
FBgn0259676	520.869	480.204	683.528	1.42341	0.509353	0.00239354	0.0429234	DNApol-alpha60	DNA polymerase alpha 60kD
FBgn0266570	1526.15	1407.17	2002.04	1.42274	0.508676	0.000233161	0.00653703	CG2982
FBgn0051216	197.746	182.36	259.291	1.42186	0.50778	0.00440393	0.0673324	Naam	Nicotinamide amidase
FBgn0030611	392.111	361.704	513.74	1.42033	0.50623	0.00339162	0.0560162	CG15027
FBgn0261547	2323.27	2145.33	3035.04	1.41472	0.500518	0.000252746	0.00692877	Exn	Ephexin
FBgn0266284	1575.48	1455.04	2057.23	1.41387	0.499646	0.00195418	0.0367177	Ns3	Nucleostemin ortholog (H. sapiens) 3
FBgn0038983	1040.85	961.684	1357.52	1.4116	0.497335	0.000594881	0.0143912	CG5326
FBgn0266421	1324.35	1223.67	1727.1	1.41142	0.497144	0.000570249	0.0139466	RPA3	Replication protein A3
FBgn0035063	555.037	513.06	722.943	1.40908	0.494754	0.00130326	0.026337	Eap	Exu-associated protein
FBgn0015221	3682.45	3404.31	4795.01	1.40851	0.494175	0.000340937	0.00892575	Fer2LCH	Ferritin 2 light chain homologue
FBgn0260648	525.948	486.243	684.766	1.40828	0.493932	0.00158393	0.0309792	Rrp40
FBgn0027585	3444.74	3184.85	4484.3	1.40801	0.493659	0.000323762	0.00859004	CG8740
FBgn0038400	1959.37	1812.39	2547.3	1.40549	0.491074	0.00119306	0.0248223	CG5903
FBgn0039219	1077.34	996.617	1400.22	1.40498	0.490546	0.000699621	0.0163058	CG13630
FBgn0261353	810.302	749.718	1052.64	1.40405	0.489589	0.000902048	0.0194639	Ccdc56	Coiled-coil domain containing 56
FBgn0030177	1049.97	971.482	1363.92	1.40395	0.489495	0.000585792	0.0142277	CG2972
FBgn0022338	1099.41	1017.42	1427.36	1.40292	0.488431	0.000677213	0.0158665	dnk	deoxyribonucleoside kinase
FBgn0038272	812.955	752.366	1055.31	1.40266	0.488164	0.000878415	0.0190676	CG7265
FBgn0050290	289.227	267.799	374.94	1.40008	0.485511	0.00398583	0.0627492	Ppcdc	Phosphopantothenoylcysteine decarboxylase
FBgn0030679	403.979	374.087	523.55	1.39954	0.484956	0.0027462	0.0477125	CG8206
FBgn0029831	260.973	241.681	338.14	1.39911	0.484514	0.00464238	0.0700178	CG5966
FBgn0023527	811.065	751.178	1050.61	1.39862	0.484	0.000842306	0.0186562	CG3071
FBgn0032224	480.562	445.206	621.987	1.39708	0.48241	0.00165293	0.0321043	Sps2	Selenophosphate synthetase 2
FBgn0014028	1614.56	1496.1	2088.41	1.39591	0.481202	0.00105213	0.022201	SdhB	Succinate dehydrogenase B
FBgn0024804	2720.36	2520.86	3518.35	1.39569	0.480981	0.00065435	0.015439	Dbp80	Dead box protein 80
FBgn0051287	306.469	284.02	396.265	1.3952	0.480474	0.0049217	0.0728346	CG31287
FBgn0265137	1107.98	1026.87	1432.44	1.39496	0.48022	0.000803858	0.0181247	Spn42Da	Serpin 42Da
FBgn0034576	972.125	901.121	1256.14	1.39397	0.479202	0.00145641	0.0287797	CG9350
FBgn0038426	344.667	319.502	445.326	1.39381	0.479034	0.00303834	0.0517137	mRpS33	mitochondrial ribosomal protein S33
FBgn0051793	340.82	315.965	440.24	1.39332	0.478523	0.00309866	0.0524069	CG31793
FBgn0030946	1286.75	1193.12	1661.28	1.39239	0.47756	0.000721671	0.0166693	CG6659
FBgn0037882	270.63	251.12	348.672	1.38847	0.473496	0.00586655	0.0827877	CG17187
FBgn0000326	469.32	435.529	604.487	1.38794	0.472943	0.00248401	0.0443082	clt	cricklet
FBgn0032923	1444.97	1341.04	1860.69	1.3875	0.472487	0.000742309	0.0170336	CG9248
FBgn0037815	468.2	434.561	602.757	1.38705	0.472018	0.00255714	0.0451908	Rrp46	Rrp46
FBgn0021875	457.79	424.916	589.286	1.38683	0.471791	0.00242662	0.0434582	Zfrp8	Zinc finger protein RP-8
FBgn0087035	6773.95	6287.52	8719.67	1.38682	0.471782	0.000298282	0.00794905	AGO2	Argonaute 2
FBgn0001098	4951.81	4597.09	6370.69	1.38581	0.470731	0.000512008	0.0128511	Gdh	Glutamate dehydrogenase
FBgn0026576	227.138	210.875	292.19	1.38561	0.47052	0.00716964	0.0964944	CG5991
FBgn0033127	957.136	888.622	1231.19	1.38551	0.470412	0.00122297	0.0251687	Tsp42Ef	Tetraspanin 42Ef
FBgn0038912	306.21	284.32	393.771	1.38496	0.469845	0.00408462	0.063762	CG6656
FBgn0025720	1105.96	1027.04	1421.65	1.38422	0.46907	0.00116746	0.0243655	Ate1	Ate1
FBgn0034879	806.779	749.239	1036.94	1.38399	0.468829	0.00180057	0.0342956	Rrp4	Rrp4
FBgn0004926	6144.84	5706.69	7897.45	1.38389	0.468734	0.000517214	0.0128995	eIF-2beta	Eukaryotic initiation factor 2beta
FBgn0261381	812.345	754.627	1043.21	1.38242	0.4672	0.00159788	0.0312066	mtTFB1	Mitochondrial Transcription Factor B1
FBgn0028434	300.582	279.368	385.439	1.37969	0.464339	0.00556304	0.0798523	Ercc1	Ercc1
FBgn0031764	882.222	820.011	1131.07	1.37933	0.463967	0.00166045	0.0321934	CG9107
FBgn0035046	655.783	609.584	840.579	1.37894	0.46356	0.00215656	0.0398488	NDUFA8	NADH dehydrogenase (ubiquinone) 1 alpha subcomplex, 8
FBgn0260755	263.388	244.862	337.493	1.3783	0.462886	0.00646473	0.08916	CG42553
FBgn0260388	1158.9	1077.46	1484.65	1.37791	0.462483	0.00127455	0.0259527	CG42514
FBgn0030507	441.937	410.958	565.854	1.37692	0.46144	0.00379839	0.0607834	CG11164
FBgn0263599	4801.46	4465.6	6144.93	1.37606	0.460543	0.000607994	0.014629	l(3)72Ab	lethal (3) 72Ab
FBgn0036460	1219.4	1134.1	1560.59	1.37606	0.460539	0.00113469	0.023793	CG5114
FBgn0036187	647.078	601.828	828.079	1.37594	0.460418	0.00186886	0.0353629	RIOK1	RIO kinase 1
FBgn0034496	836.891	778.455	1070.63	1.37533	0.45978	0.00153842	0.0302661	CG9143
FBgn0038869	772.409	718.477	988.14	1.37533	0.459773	0.00210965	0.039144	CG3353
FBgn0028622	3754.5	3492.94	4800.76	1.37442	0.45882	0.000761263	0.0173511	qsm	quasimodo
FBgn0037327	2276.25	2117.75	2910.27	1.37423	0.458621	0.000709969	0.0164895	PEK	pancreatic eIF-2alpha kinase
FBgn0025832	808.096	751.872	1032.99	1.37389	0.458267	0.00192921	0.0363506	Fen1	Flap endonuclease 1
FBgn0023542	1203.52	1119.94	1537.83	1.37313	0.457471	0.00143665	0.0285156	Nmd3	Nonsense-mediated mRNA 3
FBgn0024556	2268.31	2111.18	2896.85	1.37215	0.456436	0.00257051	0.0452477	EfTuM	Elongation factor Tu mitochondrial
FBgn0028527	600.946	559.35	767.328	1.37182	0.45609	0.00470248	0.0705267	CG18507
FBgn0035164	496.537	462.262	633.637	1.37073	0.454946	0.00365112	0.059134	CG13901
FBgn0005655	5816.67	5416.27	7418.3	1.36963	0.453791	0.000816712	0.0182674	PCNA	Proliferating cell nuclear antigen
FBgn0015270	595.804	554.885	759.477	1.36871	0.452816	0.00278675	0.0480428	Orc2	Origin recognition complex subunit 2
FBgn0039233	774.273	721.103	986.951	1.36867	0.452773	0.00294759	0.0504757	CG7006
FBgn0046763	9871.46	9193.83	12582	1.36853	0.452624	0.000646213	0.015301	CG17278
FBgn0034908	482.927	449.856	615.212	1.36757	0.451619	0.00311654	0.0525764	CG5543
FBgn0039828	1439.48	1341.01	1833.37	1.36716	0.451178	0.00130223	0.026337	CG1542
FBgn0058002	1571.73	1464.25	2001.68	1.36704	0.451056	0.00130966	0.0264263	CG40002
FBgn0035878	1264.78	1178.43	1610.18	1.36637	0.45035	0.00151101	0.0298146	CG7182
FBgn0030740	1896	1766.58	2413.68	1.3663	0.450272	0.000905664	0.0195033	CG9917
FBgn0010770	809.04	753.878	1029.69	1.36585	0.449803	0.00225059	0.0411879	ppan	peter pan
FBgn0039417	427.62	398.469	544.225	1.36579	0.449734	0.0048209	0.0718996	CG6073
FBgn0042127	318.99	297.254	405.937	1.36562	0.44956	0.00670997	0.0919733	CG18789
FBgn0028399	1261.76	1176.22	1603.92	1.36362	0.447442	0.00165345	0.0321043	TMS1	TMS1
FBgn0001179	904.013	842.983	1148.13	1.36199	0.445714	0.0018905	0.0356716	hay	haywire
FBgn0027330	1444.7	1347.38	1834.01	1.36117	0.44485	0.00143325	0.0284903	l(1)G0020	lethal (1) G0020
FBgn0032487	506.95	472.949	642.954	1.35946	0.443031	0.00468405	0.0704873	Ski6	Ski6
FBgn0002641	651.645	608.153	825.615	1.35758	0.441035	0.00306093	0.0519001	mal	maroon-like
FBgn0264694	2006.99	1873.95	2539.12	1.35496	0.438245	0.00198571	0.0371017	mgr	merry-go-round
FBgn0038585	1222.69	1142.42	1543.77	1.35131	0.434362	0.00252911	0.0449329	Non3
FBgn0030855	920.059	859.695	1161.52	1.35108	0.434113	0.00245682	0.0438816	CG5800
FBgn0040294	1472.39	1376.25	1856.93	1.34927	0.432175	0.0020157	0.0375049	POSH	Plenty of SH3s
FBgn0028744	2172.6	2030.75	2739.98	1.34924	0.43215	0.00177737	0.0339196	CG5033
FBgn0031657	671.31	627.511	846.504	1.34899	0.431875	0.00436108	0.0669833	CG3756
FBgn0030061	1598.68	1494.56	2015.17	1.34833	0.431176	0.00201088	0.0374673	CG1785
FBgn0039407	414.612	387.687	522.309	1.34724	0.43001	0.00693081	0.0943238	CG14544
FBgn0029755	1005.05	939.859	1265.84	1.34684	0.429579	0.00287357	0.0494162	Sas10	Something about silencing 10 ortholog (S. cerevisiae)
FBgn0034646	1290.92	1207.3	1625.37	1.34628	0.428978	0.00489758	0.0726384	Rae1	Rae1
FBgn0026361	682.097	637.954	858.666	1.34597	0.428643	0.00441875	0.0674817	2001-08-31	Septin 5
FBgn0261564	1835.94	1717.27	2310.6	1.3455	0.428146	0.00222207	0.0409462	CG42678
FBgn0031479	622.819	582.613	783.646	1.34505	0.427665	0.0051413	0.0752519	Prx6005	Peroxiredoxin 6005
FBgn0026373	994.941	930.966	1250.84	1.34359	0.426094	0.00555959	0.0798523	RpII33	RNA polymerase II 33kD subunit
FBgn0028342	2810.49	2629.96	3532.6	1.34321	0.425689	0.00223971	0.0411577	l(1)G0230	lethal (1) G0230
FBgn0023001	2265.45	2120.02	2847.17	1.34299	0.425449	0.00226024	0.0412517	melt	melted
FBgn0031660	741.228	693.647	931.549	1.34297	0.425428	0.00395337	0.0625123	mRpL28	mitochondrial ribosomal protein L28
FBgn0022029	1618.33	1514.52	2033.61	1.34275	0.425185	0.00237476	0.0427584	l(2)k01209	lethal (2) k01209
FBgn0032408	913.7	855.357	1147.07	1.34104	0.423357	0.00398691	0.0627492	CG6712
FBgn0034422	569.05	532.751	714.242	1.34067	0.422952	0.00459116	0.0694018	CG7137
FBgn0040529	3185.47	2982.9	3995.71	1.33954	0.421735	0.00253497	0.0449773	CG9603
FBgn0034065	467.083	437.442	585.645	1.33879	0.420934	0.007151	0.0963405	Rrp42	Rrp42
FBgn0038307	757.466	709.801	948.126	1.33576	0.417666	0.00557055	0.0798744	mRpS10	mitochondrial ribosomal protein S10
FBgn0030629	539.979	506.031	675.771	1.33544	0.41731	0.00649257	0.0893075	CG9123
FBgn0034184	695.324	651.722	869.732	1.33451	0.416314	0.0050408	0.0741053	CG9646
FBgn0005613	2377.33	2228.42	2972.97	1.33411	0.415882	0.0031443	0.0529113	Sox15	Sox box protein 15
FBgn0036557	507.686	475.89	634.874	1.33408	0.415844	0.00649546	0.0893075	mRpS31	mitochondrial ribosomal protein S31
FBgn0035871	2368.45	2220.31	2961.01	1.33361	0.415333	0.00268683	0.0468637	BI-1	Bax Inhibitor-1
FBgn0029148	2082.76	1952.52	2603.7	1.3335	0.415222	0.00517049	0.0755139	NHP2	NHP2
FBgn0036772	600.379	562.967	750.027	1.33228	0.413892	0.00531253	0.0772511	CG5290
FBgn0003463	1167.89	1095.15	1458.89	1.33214	0.413745	0.00254197	0.0450417	sog	short gastrulation
FBgn0035321	457.977	429.721	571	1.32877	0.41009	0.00738733	0.0985321	CG1275
FBgn0030081	642.66	603.058	801.066	1.32834	0.409624	0.00684965	0.0935047	CG7246
FBgn0267001	5211.1	4890.02	6495.41	1.3283	0.40958	0.00353369	0.0577918	Ten-a	Tenascin accessory
FBgn0034399	957.605	898.683	1193.3	1.32783	0.409067	0.00586294	0.0827877	CG15083
FBgn0261284	1222.43	1147.53	1522.02	1.32635	0.40746	0.0042512	0.0657643	bou	boudin
FBgn0029868	1269.29	1191.71	1579.6	1.32549	0.406531	0.00619611	0.0861659	CG3446
FBgn0040075	2399.85	2253.27	2986.17	1.32526	0.406276	0.0063607	0.0880885	rept	reptin
FBgn0034537	1054.4	990.047	1311.82	1.32501	0.406005	0.00466265	0.0702443	DMAP1	DMAP1
FBgn0022288	1491.81	1400.87	1855.55	1.32457	0.405526	0.00373732	0.0600214	l(2)09851	lethal (2) 09851
FBgn0031310	735.838	691.05	914.986	1.32405	0.404958	0.00704801	0.0957242	Vps29	Vacuolar protein sorting 29
FBgn0029818	1387.16	1302.84	1724.46	1.32362	0.404491	0.00381522	0.0609798	GAA1	Glycosylphosphatidylinositol anchor attachment 1 ortholog (H. sapiens)
FBgn0037001	1913.03	1796.88	2377.63	1.3232	0.404029	0.00406676	0.0636317	CG6020
FBgn0039125	1382.5	1298.71	1717.66	1.32258	0.40336	0.0045754	0.0692417	Ndc1	Ndc1 ortholog (S. cerevisiae)
FBgn0036211	853.814	802.079	1060.75	1.3225	0.40327	0.0060383	0.0846754	CG5946
FBgn0037555	1096.34	1030.12	1361.21	1.32141	0.402079	0.00502988	0.0740262	Ada2b	transcriptional Adaptor 2b
FBgn0017566	1950.03	1832.26	2421.12	1.32138	0.402049	0.00383453	0.0609968	ND75	NADH:ubiquinone reductase 75kD subunit precursor
FBgn0030749	2051.29	1927.4	2546.83	1.32138	0.402045	0.0031805	0.0533191	AnxB11	Annexin B11
FBgn0032444	8040.37	7555.19	9981.05	1.32108	0.401723	0.0029667	0.0506877	CG5525
FBgn0038146	1388.37	1305.04	1721.68	1.31925	0.399718	0.00425222	0.0657643	CG9799
FBgn0027280	981.2	922.861	1214.56	1.31608	0.396244	0.00751704	0.0997648	l(1)G0193	lethal (1) G0193
FBgn0036899	772.036	726.358	954.751	1.31444	0.394444	0.00736577	0.0983426	tey	teyrha-meyrha
FBgn0086912	986.855	928.574	1219.98	1.31382	0.39377	0.00652024	0.0895563	mbm	mushroom body miniature
FBgn0026566	1294.42	1217.98	1600.18	1.3138	0.393745	0.00683087	0.0933436	CG1307
FBgn0004055	1103.75	1038.59	1364.4	1.31371	0.39365	0.00539365	0.0781757	uzip	unzipped
FBgn0030067	1041.3	980.032	1286.38	1.31259	0.392415	0.00618199	0.0860589	Rbm13	RNA-binding motif protein 13
FBgn0043903	2754.94	2593.2	3401.92	1.31186	0.391615	0.00433843	0.066712	dome	domeless
FBgn0003346	3944.06	3712.8	4869.07	1.31143	0.391137	0.00404494	0.0634387	RanGAP	Ran GTPase activating protein
FBgn0027343	1142.17	1075.23	1409.93	1.31129	0.390986	0.00711081	0.0961854	fz3	frizzled 3
FBgn0035207	1870.29	1760.8	2308.24	1.3109	0.390563	0.00480429	0.071732	CG9153
FBgn0050349	1713.43	1613.86	2111.72	1.30849	0.387902	0.00567308	0.0809463	CG30349
FBgn0013987	2662.91	2510.21	3273.69	1.30415	0.383111	0.00428217	0.0660749	MAPk-Ak2	MAP kinase activated protein-kinase-2
FBgn0026079	1243.68	1172.78	1527.25	1.30224	0.380998	0.00711256	0.0961854	Nsun2	NOP2-Sun domain family, member 2 ortholog
FBgn0259937	8116.62	7664.34	9925.73	1.29505	0.373012	0.00557817	0.0798963	Nop60B	Nucleolar protein at 60B
FBgn0027094	6231.09	5893.19	7582.68	1.28669	0.36366	0.00672281	0.0920551	Aats-ala	Alanyl-tRNA synthetase
FBgn0000414	1665.11	1750.54	1323.41	0.756004	-0.403534	0.00706577	0.0957709	Dab	Disabled
FBgn0034258	11548.5	12146.6	9156.03	0.753794	-0.407757	0.00438484	0.0671172	eIF3-S8	eIF3-S8
FBgn0039690	1961.4	2063.45	1553.18	0.752709	-0.409836	0.00525741	0.0765327	CG1969
FBgn0020621	2999.09	3155.98	2371.54	0.751442	-0.412266	0.00558402	0.0798963	Pkn	Protein kinase related to protein kinase N
FBgn0015766	11703.8	12317.7	9248.25	0.750809	-0.413482	0.00383342	0.0609968	Msr-110	Msr-110
FBgn0024238	2411.91	2539.57	1901.26	0.748654	-0.417628	0.00578328	0.0820453	Fim	Fimbrin
FBgn0037234	1161.31	1222.91	914.933	0.748163	-0.418575	0.00629844	0.0873187	CG9795
FBgn0030349	2137.92	2251.54	1683.4	0.747665	-0.419537	0.0039629	0.0625185	CG10353
FBgn0002733	2473.64	2605.83	1944.89	0.746361	-0.422055	0.00405869	0.0635799	E(spl)mbeta-HLH	Enhancer of split mbeta, helix-loop-helix
FBgn0039704	3484.5	3671.12	2738.04	0.745833	-0.423075	0.00469803	0.0705267	neo	neyo
FBgn0036547	2822.63	2974.36	2215.75	0.744951	-0.424782	0.00577414	0.0820025	CG17032
FBgn0036305	1707.93	1799.81	1340.44	0.744767	-0.425138	0.00449312	0.06831	CG10984
FBgn0036684	872.689	919.973	683.554	0.743016	-0.428535	0.0063736	0.0881758	CG3764
FBgn0033853	810.789	854.896	634.363	0.742035	-0.430441	0.00554034	0.0797798	CG6145
FBgn0051224	2666.95	2813.63	2080.23	0.739342	-0.435687	0.00379575	0.0607834	CG31224
FBgn0052676	2339.05	2468.56	1821.01	0.737682	-0.438929	0.00348023	0.057057	CG32676
FBgn0261238	2926.03	3088.44	2276.38	0.737065	-0.440135	0.00287381	0.0494162	Alh	Alhambra
FBgn0004598	3736.17	3943.69	2906.12	0.736905	-0.44045	0.00233696	0.0422485	Fur2	Furin 2
FBgn0029114	4060.05	4286.61	3153.81	0.735737	-0.442738	0.0054593	0.0787859	Tollo	Tollo
FBgn0003090	1765.07	1863.94	1369.63	0.734803	-0.444571	0.00265417	0.0464758	pk	prickle
FBgn0035283	526.929	556.499	408.649	0.734321	-0.445518	0.00702377	0.0954919	CG12024
FBgn0024222	602.655	636.523	467.181	0.733958	-0.446231	0.0062593	0.0869542	ird5	immune response deficient 5
FBgn0028979	1502.15	1586.78	1163.61	0.733312	-0.447501	0.00372831	0.0599487	tio	tiptop
FBgn0010408	33365.6	35249.2	25831.3	0.732818	-0.448472	0.00121198	0.0250602	RpS9	Ribosomal protein S9
FBgn0046704	1389.98	1468.53	1075.76	0.73254	-0.44902	0.00469643	0.0705267	Liprin-alpha	Liprin-alpha
FBgn0000256	1628.26	1720.45	1259.46	0.732053	-0.44998	0.00265029	0.0464686	capu	cappuccino
FBgn0036032	562.53	594.708	433.815	0.729458	-0.455103	0.00601765	0.084527	CG16711
FBgn0266918	976.739	1032.63	753.184	0.729385	-0.455247	0.00311418	0.0525764	CG32486
FBgn0085478	1561.25	1650.72	1203.35	0.728986	-0.456036	0.00226991	0.0413718	CG34449
FBgn0004367	623.488	659.254	480.422	0.728736	-0.456531	0.00513032	0.0751735	mei-41	meiotic 41
FBgn0037440	1111.68	1175.66	855.735	0.727875	-0.458237	0.00269899	0.0470144	CG1041
FBgn0027835	11797.5	12479.7	9068.86	0.726691	-0.460586	0.00183175	0.0347591	Dp1	Dodeca-satellite-binding protein 1
FBgn0003423	2156.2	2281.18	1656.27	0.726061	-0.461837	0.00237983	0.0427853	slgA	sluggish A
FBgn0263258	2354.43	2491.39	1806.58	0.72513	-0.463688	0.00175316	0.0336391	chas	chascon
FBgn0034644	2174.17	2300.65	1668.26	0.725126	-0.463696	0.00188127	0.0355476	CG10082
FBgn0031952	800.717	847.404	613.97	0.724531	-0.464881	0.00570731	0.081226	cdc14	cdc14
FBgn0030703	2667.58	2824.64	2039.35	0.721986	-0.469958	0.00731879	0.0978129	MSBP	membrane steroid binding protein
FBgn0259749	583.018	617.393	445.517	0.721611	-0.470708	0.00430008	0.0661985	mmy	mummy
FBgn0002609	1168.49	1237.49	892.495	0.721215	-0.471498	0.0021194	0.0392705	E(spl)m3-HLH	Enhancer of split m3, helix-loop-helix
FBgn0266111	772.895	818.559	590.242	0.721074	-0.47178	0.00323768	0.0539371	ana3	anastral spindle 3
FBgn0003513	618.753	655.542	471.597	0.7194	-0.475133	0.00383367	0.0609968	ss	spineless
FBgn0025639	3548.47	3760.45	2700.54	0.718141	-0.47766	0.00128945	0.0262163	Hmt4-20	Histone methyltransferase 4-20
FBgn0034261	593.971	629.545	451.675	0.717463	-0.479024	0.00341725	0.0562313	HPS4	Hermansky-Pudlak Syndrome 4 ortholog (H. sapiens)
FBgn0261954	4305.79	4564.95	3269.12	0.716133	-0.4817	0.00724672	0.0972384	east	enhanced adult sensory threshold
FBgn0261641	4515.52	4787.8	3426.41	0.715653	-0.482668	0.00519849	0.0758402	CG42724
FBgn0031814	565.965	600.222	428.936	0.714628	-0.484735	0.00379466	0.0607834	retm	real-time
FBgn0029508	1845.51	1957.67	1396.86	0.713533	-0.486949	0.00295052	0.0504757	Tsp42Ea	Tetraspanin 42Ea
FBgn0086706	5403.86	5732.49	4089.34	0.713361	-0.487295	0.000819832	0.0182674	pix	pixie
FBgn0052137	855.877	908.17	646.709	0.712101	-0.489846	0.00204727	0.0380394	CG32137
FBgn0029911	634.475	673.805	477.153	0.708147	-0.497878	0.00252796	0.0449329	CG14435
FBgn0038286	1389.46	1475.64	1044.73	0.707986	-0.498207	0.00139041	0.0278107	CG6966
FBgn0032202	538.681	572.174	404.711	0.707321	-0.499562	0.00427433	0.06603	CG18619
FBgn0043070	1003.05	1065.67	752.563	0.706187	-0.501878	0.00137977	0.027674	MESK2	Misexpression suppressor of KSR 2
FBgn0026263	3258.47	3462.37	2442.86	0.705546	-0.503188	0.000724319	0.016678	bip1	bip1
FBgn0034786	811.763	862.676	608.11	0.704911	-0.504488	0.00166655	0.032265	CG13531
FBgn0015776	1460.05	1551.8	1093.05	0.704377	-0.50558	0.00614756	0.0856688	nrv1	nervana 1
FBgn0026428	1376.25	1463.09	1028.88	0.70322	-0.507952	0.000760165	0.0173511	HDAC6	HDAC6
FBgn0032817	1773.52	1885.53	1325.47	0.70297	-0.508465	0.00471057	0.0705688	CG10631
FBgn0039590	1315.28	1398.99	980.443	0.700824	-0.512876	0.00298437	0.0509246	CG10011
FBgn0038755	834.63	888.039	620.993	0.699286	-0.516044	0.00579992	0.0821072	Hs6st	Heparan sulfate 6-O-sulfotransferase
FBgn0003447	6491.83	6912.4	4809.56	0.695787	-0.523282	0.00712511	0.0961854	sn	singed
FBgn0262730	1419.53	1511.57	1051.35	0.695533	-0.52381	0.00525385	0.0765327	CG14446
FBgn0261808	220.624	234.988	163.171	0.694383	-0.526195	0.00596123	0.0840352	cu	curled
FBgn0053993	530.05	564.671	391.567	0.693443	-0.52815	0.00154374	0.0303262	CG33993
FBgn0010473	2493.66	2656.8	1841.09	0.692976	-0.529123	0.000361927	0.00934723	tutl	turtle
FBgn0013334	1102.39	1174.75	812.965	0.692034	-0.531085	0.00124665	0.0254621	Sap47	Synapse-associated protein 47kD
FBgn0014002	25310.3	26982.5	18621.3	0.690127	-0.535067	0.000206763	0.00596136	Pdi	Protein disulfide isomerase
FBgn0037445	1196.24	1275.41	879.566	0.689635	-0.536094	0.000711999	0.0164978	CG9727
FBgn0028509	545.978	582.306	400.663	0.688062	-0.53939	0.00490325	0.072642	CenG1A	Centaurin gamma 1A
FBgn0036842	2062.71	2200.17	1512.87	0.687614	-0.540329	0.000339791	0.00892575	CG3797
FBgn0265623	721.103	769.355	528.094	0.686412	-0.542854	0.00446334	0.0680075	Su(z)2	Suppressor of zeste 2
FBgn0029503	530.326	565.839	388.276	0.686195	-0.54331	0.00107336	0.0225778	CHORD	CHORD
FBgn0040297	309.219	329.952	226.285	0.685813	-0.544113	0.00726703	0.0973156	Nhe2	Na[+]/H[+] hydrogen exchanger 2
FBgn0020618	44114.3	47082	32243.7	0.684842	-0.546156	0.000245587	0.00681632	Rack1	Receptor of activated protein kinase C 1
FBgn0001259	774.383	826.519	565.836	0.684601	-0.546666	0.000610846	0.0146375	in	inturned
FBgn0265180	389.866	416.247	284.34	0.683103	-0.549824	0.00123991	0.0253895	CG44245
FBgn0037541	2289.91	2444.95	1669.76	0.682943	-0.550164	0.00216874	0.0400184	CG2747
FBgn0259878	596.517	636.908	434.955	0.682916	-0.55022	0.000746166	0.0170928	Fs	Follistatin
FBgn0004854	194.4	207.581	141.673	0.682496	-0.551108	0.00745699	0.0991646	B-H2	BarH2
FBgn0000061	1182.56	1262.99	860.817	0.68157	-0.553066	0.00181986	0.0345825	al	aristaless
FBgn0025525	1027.23	1097.23	747.21	0.680995	-0.554283	0.00723607	0.097193	bab2	bric a brac 2
FBgn0036317	1253.05	1338.45	911.461	0.680985	-0.554305	0.000248973	0.00687387	CG10948
FBgn0261588	859.912	918.789	624.405	0.679596	-0.557251	0.000547635	0.0135171	pdm3	pou domain motif 3
FBgn0035574	683.19	730.017	495.883	0.679276	-0.55793	0.00345958	0.0567881	RhoGEF64C	Rho guanine nucleotide exchange factor at 64C
FBgn0000180	2139.49	2286.29	1552.31	0.678964	-0.558593	0.000205053	0.00592504	bib	big brain
FBgn0024187	835.518	893.049	605.394	0.677895	-0.560865	0.00366589	0.0592298	syd	sunday driver
FBgn0038610	3224.51	3446.73	2335.62	0.677633	-0.561423	0.00014457	0.00437571	CG7675
FBgn0266418	2186.24	2337.22	1582.36	0.677027	-0.562715	0.000796564	0.0180007	wake
FBgn0039897	182.485	195.117	131.957	0.676296	-0.564274	0.00705776	0.0957593	CG1674
FBgn0001319	680.972	728.178	492.148	0.675862	-0.5652	0.000995194	0.0211665	kn	knot
FBgn0052451	2541.92	2718.36	1836.18	0.675473	-0.56603	0.000542222	0.0134082	SPoCk	Secretory Pathway Calcium atpase
FBgn0023510	735.267	786.497	530.348	0.674316	-0.568503	0.00223109	0.0410558	Rbcn-3B	Rabconnectin-3B
FBgn0020503	1350.97	1445.25	973.819	0.673805	-0.569597	0.00120205	0.0249319	CLIP-190	Cytoplasmic linker protein 190
FBgn0265998	3261.22	3489.01	2350.05	0.673559	-0.570123	0.0071506	0.0963405	Doa	Darkener of apricot
FBgn0040321	3634.98	3890.48	2612.97	0.67163	-0.574261	8.20322e-05	0.0027164	GNBP3	Gram-negative bacteria binding protein 3
FBgn0029082	1251.25	1339.4	898.66	0.670943	-0.575738	0.00120658	0.0249871	hbs	hibris
FBgn0250907	18205.4	19492.2	13058.3	0.669924	-0.577931	0.00351081	0.0574879	Cht3	Chitinase 3
FBgn0083978	1755.7	1880.66	1255.84	0.667765	-0.582588	0.00235428	0.0424723	CG17672
FBgn0026575	4863.99	5211.53	3473.84	0.666569	-0.585175	0.00315587	0.0530392	hang	hangover
FBgn0003301	1246.57	1335.86	889.432	0.665814	-0.586809	0.000563825	0.0138401	rut	rutabaga
FBgn0010053	205.105	219.806	146.304	0.665606	-0.58726	0.00256663	0.045239	Jheh1	Juvenile hormone epoxide hydrolase 1
FBgn0031118	1777.25	1905.28	1265.11	0.664	-0.590744	0.00233028	0.0422419	RhoGAP19D	Rho GTPase activating protein at 19D
FBgn0002592	1115.56	1195.95	794.013	0.66392	-0.590918	0.000210848	0.00605305	E(spl)m2-BFM	Enhancer of split m2, Bearded family member
FBgn0026144	4491.71	4815.71	3195.73	0.663606	-0.591601	0.000817867	0.0182674	CBP	sarcoplasmic calcium-binding protein
FBgn0036769	392.711	421.353	278.144	0.660122	-0.599196	0.000596656	0.0144081	Tsp74F	Tetraspanin 74F
FBgn0040551	582.694	625.36	412.031	0.65887	-0.601934	0.000620042	0.014786	CG11686
FBgn0264707	1045.63	1122.34	738.784	0.658254	-0.603284	0.000125881	0.00388027	RhoGEF3	Rho guanine nucleotide exchange factor 3
FBgn0000578	3367.89	3615.14	2378.88	0.658032	-0.603771	0.0032946	0.0547518	ena	enabled
FBgn0036801	607.268	651.986	428.394	0.65706	-0.605902	0.00394087	0.0624655	MYPT-75D	MYPT-75D
FBgn0002732	2530.44	2718.13	1779.66	0.654736	-0.611015	0.00231047	0.0420214	E(spl)malpha-BFM	Enhancer of split malpha, Bearded family member
FBgn0000719	388.444	417.288	273.066	0.654382	-0.611796	0.0014436	0.0286111	fog	folded gastrulation
FBgn0051997	2974.94	3196.69	2087.93	0.653156	-0.614501	0.00235569	0.0424723	CG31997
FBgn0003285	1059.81	1139.47	741.161	0.650443	-0.620505	0.00185266	0.0351061	rst	roughest
FBgn0050015	1704.58	1832.76	1191.87	0.650314	-0.620793	0.000140192	0.0042722	CG30015
FBgn0014427	2519.07	2709.1	1758.95	0.649273	-0.623102	3.16314e-05	0.00116896	CG11899
FBgn0024179	1439.89	1548.74	1004.52	0.648608	-0.624582	0.000195442	0.00568396	wit	wishful thinking
FBgn0264449	472.935	508.863	329.221	0.646973	-0.628223	0.000257249	0.00700912	CG43867
FBgn0029898	833.13	896.519	579.573	0.646471	-0.629343	0.000101927	0.00326214	CG14439
FBgn0039774	449.928	484.237	312.695	0.645749	-0.630954	0.00020506	0.00592504	CDase	Ceramidase
FBgn0263934	2857.95	3076.45	1983.95	0.644884	-0.632888	2.74679e-05	0.00103804	esn	espinas
FBgn0011758	161.55	173.99	111.79	0.642509	-0.638212	0.0033186	0.0549458	B-H1	BarH1
FBgn0030505	1897.73	2044.18	1311.94	0.641793	-0.63982	0.00198326	0.0371017	NFAT	NFAT homolog
FBgn0052654	2210.43	2381.77	1525.08	0.640314	-0.643149	0.00260735	0.045836	Sec16	Sec16 ortholog (S. cerevisiae)
FBgn0003942	37561.1	40472.9	25913.9	0.640277	-0.643232	6.40186e-06	0.000282654	RpS27A	Ribosomal protein S27A
FBgn0046258	2776.33	2991.75	1914.65	0.639977	-0.643907	0.000611628	0.0146375	CG12880
FBgn0037239	572.37	616.992	393.884	0.638395	-0.64748	8.58582e-05	0.00282214	CG11739
FBgn0034804	102.495	110.485	70.532	0.638383	-0.647507	0.00670046	0.0919372	CG3831
FBgn0033212	2647.31	2853.96	1820.72	0.637964	-0.648453	0.000611154	0.0146375	CG1399
FBgn0030494	953.682	1028.56	654.153	0.635986	-0.652933	0.000201455	0.00584614	Cpr12A	Cuticular protein 12A
FBgn0025879	182.767	197.131	125.314	0.635688	-0.65361	0.00122022	0.0251687	Timp	Tissue inhibitor of metalloproteases
FBgn0261963	143.027	154.318	97.8645	0.634174	-0.657049	0.00340519	0.0561018	mid	midline
FBgn0052354	120.719	130.255	82.5769	0.633964	-0.657527	0.00548224	0.0790317	CG32354
FBgn0030114	2693.17	2905.95	1842.05	0.633891	-0.657693	8.90742e-05	0.00289935	CG17754
FBgn0032694	909.572	981.549	621.667	0.633353	-0.658918	3.94063e-05	0.00143255	MESR3	Misexpression suppressor of ras 3
FBgn0037721	1564.81	1689.16	1067.42	0.631923	-0.662178	0.00581587	0.082246	CG9427
FBgn0032350	3871.58	4179.66	2639.25	0.631449	-0.663261	0.0049962	0.0736969	CG6287
FBgn0021800	634.503	685.137	431.968	0.630484	-0.665469	0.000722692	0.0166693	Reph	Regulator of eph expression
FBgn0014163	36440.8	39350	24803.9	0.63034	-0.665799	0.00512179	0.0751493	fax	failed axon connections
FBgn0046874	1139.73	1231.09	774.302	0.628958	-0.668965	0.00579555	0.0821072	Pif1B	PFTAIRE-interacting factor 1B
FBgn0004635	216.646	234.02	147.15	0.628794	-0.669341	0.000880831	0.0190676	rho	rhomboid
FBgn0013469	1196.2	1292.59	810.659	0.627158	-0.6731	2.65405e-05	0.00100756	klu	klumpfuss
FBgn0010905	761.702	823.09	516.151	0.627089	-0.673257	0.000712791	0.0164978	Spn	Spinophilin
FBgn0051055	308.397	333.469	208.113	0.624084	-0.680187	0.000489431	0.012354	CG31055
FBgn0000459	114.821	124.173	77.4121	0.62342	-0.681723	0.00535124	0.0777295	disco	disconnected
FBgn0053087	3076.97	3328.39	2071.28	0.622306	-0.684303	0.00119199	0.0248223	LRP1	LDL receptor protein 1
FBgn0030420	360.583	390.232	241.987	0.62011	-0.689404	0.000149219	0.00448595	CG12717
FBgn0262624	631.501	683.644	422.932	0.618644	-0.692818	2.755e-05	0.00103821	Tmhs	Tetraspan membrane protein in hair cell stereocilia ortholog
FBgn0038662	283.171	306.651	189.251	0.617155	-0.696295	0.000192932	0.00562319	Mpc1	Mitochondrial pyruvate carrier
FBgn0032161	164.751	178.424	110.06	0.616846	-0.697017	0.000917135	0.0196941	CG4594
FBgn0003651	469.637	508.648	313.595	0.616526	-0.697767	4.57869e-05	0.0016378	svp	seven up
FBgn0029092	1629.9	1765.57	1087.25	0.615805	-0.699454	7.25748e-06	0.00031833	ced-6	ced-6
FBgn0031745	143.832	155.982	95.2351	0.610553	-0.711811	0.00132221	0.0266394	rau	rau
FBgn0085376	853.24	925.931	562.476	0.607471	-0.719112	0.00139074	0.0278107	CG34347
FBgn0037525	352.623	382.787	231.969	0.606001	-0.722608	0.000348472	0.00903461	CG17816
FBgn0265187	161.203	175.001	106.012	0.605783	-0.723127	0.000868417	0.0189522	CG44252
FBgn0002633	691.374	750.927	453.161	0.603469	-0.728647	7.42556e-06	0.000324638	E(spl)m7-HLH	Enhancer of split m7, helix-loop-helix
FBgn0001227	5127.55	5569.88	3358.24	0.602929	-0.72994	0.000308332	0.00820052	Hsp67Ba	Heat shock gene 67Ba
FBgn0037323	364.413	395.917	238.394	0.602132	-0.731849	0.00156404	0.03068	CG2663
FBgn0035880	169.039	183.687	110.447	0.601279	-0.733893	0.000987755	0.0210417	CG17352
FBgn0036678	1113	1210.63	722.511	0.596806	-0.744666	0.0036632	0.0592298	CG11905
FBgn0086674	1677.77	1825.25	1087.87	0.596011	-0.74659	0.00739516	0.0985382	Tango13	Transport and Golgi organization 13
FBgn0042185	522.259	568.384	337.76	0.594245	-0.750869	0.000848198	0.0186608	CG18769
FBgn0039754	418.752	456.226	268.857	0.589306	-0.762912	0.00288883	0.0496107	CG9747
FBgn0035767	936.622	1020.52	601.045	0.588962	-0.763755	1.40125e-06	7.20998e-05	CG8596
FBgn0030653	583.879	636.632	372.868	0.585688	-0.771795	0.00483914	0.0720111	CG7860
FBgn0020762	362.666	395.464	231.473	0.585319	-0.772705	9.65986e-05	0.00311397	Atet	ABC transporter expressed in trachea
FBgn0262737	5506.21	6005.01	3511.01	0.584681	-0.774279	0.00168399	0.0325555	mub	mushroom-body expressed
FBgn0053531	197.173	215.048	125.675	0.584404	-0.774963	0.0011499	0.0240365	Ddr	Discoidin domain receptor
FBgn0027601	2274.26	2481.55	1445.11	0.582342	-0.780061	3.51718e-07	2.07281e-05	pdgy	pudgy
FBgn0040089	183.298	200.088	116.135	0.58042	-0.784831	0.00102199	0.0216674	meso18E	meso18E
FBgn0003891	6592.92	7201.57	4158.3	0.577416	-0.792317	0.00195048	0.0366997	tud	tudor
FBgn0000210	27874.5	30456.6	17546.2	0.576104	-0.795598	0.000670855	0.0157728	br	broad
FBgn0036463	847.947	926.977	531.826	0.573721	-0.801579	0.000150704	0.00451032	Reck	Reversion-inducing-cysteine-rich protein with kazal motifs
FBgn0038511	598.323	654.78	372.492	0.56888	-0.813803	0.000232407	0.0065318	CG5873
FBgn0027570	1850.3	2026.86	1144.04	0.564441	-0.825105	7.29332e-08	4.92778e-06	Nep2	Neprilysin 2
FBgn0003499	422.672	463.37	259.881	0.56085	-0.834313	0.000400447	0.0102825	sr	stripe
FBgn0036436	2673.92	2931.44	1643.87	0.560774	-0.834509	0.00251027	0.0447168	CG4914
FBgn0265313	97.9564	107.395	60.2023	0.56057	-0.835034	0.000880115	0.0190676	CG44286
FBgn0039804	649.992	712.684	399.222	0.560167	-0.836071	1.27634e-06	6.66989e-05	CG15544
FBgn0264574	906.247	993.692	556.465	0.559998	-0.836507	1.84596e-05	0.000730628	Glut1	Glucose transporter 1
FBgn0250867	1987.05	2178.86	1219.83	0.559849	-0.83689	0.0002186	0.00622423	CG42238
FBgn0014135	90.4798	99.2359	55.455	0.55882	-0.839544	0.00164824	0.0320962	bnl	branchless
FBgn0045761	951.356	1044.37	579.284	0.55467	-0.850297	2.93493e-07	1.80108e-05	CHKov1	CHKov1
FBgn0013725	62.9983	69.1649	38.3318	0.554208	-0.851499	0.00495016	0.0731748	phyl	phyllopod
FBgn0001226	46784.2	51374.6	28422.6	0.553243	-0.854014	0.000934901	0.0200388	Hsp27	Heat shock protein 27
FBgn0032192	780.108	857.477	470.631	0.548855	-0.865503	0.000464523	0.0117697	CG5731
FBgn0029939	382.502	420.53	230.389	0.547855	-0.868134	0.000298096	0.00794905	CG9650
FBgn0003053	149.865	164.817	90.0552	0.546395	-0.871985	0.00175567	0.0336391	peb	pebbled
FBgn0263109	435.369	478.833	261.514	0.546148	-0.872636	4.35685e-05	0.00156262	CG43366
FBgn0035865	207.67	228.479	124.433	0.544617	-0.876686	0.000109511	0.00345211	CG7201
FBgn0051075	3475.36	3833.1	2044.42	0.533361	-0.906817	3.98783e-06	0.000184599	CG31075
FBgn0058263	1026.17	1132.41	601.177	0.530881	-0.913539	0.00275573	0.047782	MFS17	Major Facilitator Superfamily Transporter 17
FBgn0029843	231.566	255.574	135.538	0.530329	-0.915041	4.46102e-06	0.000205084	Nep1	Neprilysin 1
FBgn0259171	667.46	736.663	390.646	0.53029	-0.915145	3.07933e-08	2.22266e-06	Pde9	Phosphodiesterase 9
FBgn0022382	665.443	734.481	389.291	0.530022	-0.915875	0.000624492	0.0148129	Pka-R2	cAMP-dependent protein kinase R2
FBgn0015229	1282.81	1416.1	749.64	0.529369	-0.917656	6.57262e-09	5.17227e-07	glec	gliolectin
FBgn0051092	3540.93	3909.09	2068.29	0.529098	-0.918392	6.63126e-05	0.00227469	LpR2	Lipophorin receptor 2
FBgn0029584	375.25	414.466	218.386	0.526909	-0.924374	0.00567556	0.0809463	CG11509
FBgn0031885	2551.63	2820.17	1477.49	0.523903	-0.932629	1.0674e-05	0.00045189	Mnn1	Menin 1
FBgn0002632	447.621	494.784	258.971	0.523402	-0.934008	8.73268e-05	0.00286338	E(spl)m6-BFM	Enhancer of split m6, Bearded family member
FBgn0035232	2467.21	2727.8	1424.81	0.522328	-0.936971	5.65925e-10	5.2576e-08	CG12099
FBgn0002780	8565.84	9476.61	4922.77	0.519465	-0.9449	2.28715e-10	2.2834e-08	mod	modulo
FBgn0017581	9026.29	9987.55	5181.25	0.51877	-0.946832	5.08226e-06	0.000229698	Lk6	Lk6
FBgn0027790	2076.86	2299.65	1185.69	0.515594	-0.955693	0.000264889	0.00717344	GV1	GV1
FBgn0262738	2487.65	2755.39	1416.67	0.514144	-0.959756	8.18089e-05	0.0027164	norpA	no receptor potential A
FBgn0034438	2410.77	2671.25	1368.84	0.512434	-0.964561	0.00162037	0.0315996	CG9416
FBgn0010453	229.465	254.321	130.042	0.511332	-0.967669	0.000263854	0.00715991	Wnt4	Wnt oncogene analog 4
FBgn0085409	1831.89	2030.4	1037.87	0.511167	-0.968134	4.28806e-05	0.00154209	CG34380
FBgn0265011	1461.87	1620.3	828.158	0.511113	-0.968285	2.65975e-09	2.21007e-07	Np	Notopleural
FBgn0052372	1827.47	2026.11	1032.89	0.509787	-0.972033	0.000474661	0.0120038	ltl	larval translucida
FBgn0039217	72.8997	80.8326	41.1681	0.509301	-0.97341	0.000618766	0.0147819	CG13627
FBgn0028955	66.1193	73.3305	37.2747	0.508312	-0.976215	0.000804761	0.0181247	CG8788
FBgn0033785	1787.74	1984.48	1000.81	0.504317	-0.987598	2.24602e-06	0.000108474	Sans	Sans ortholog
FBgn0039938	665.173	738.497	371.878	0.503561	-0.98976	1.86808e-05	0.000735036	Sox102F	Sox102F
FBgn0037636	7157.75	7947.74	3997.77	0.503006	-0.991351	0.00640365	0.0885	CG9821
FBgn0266801	121.716	135.203	67.7709	0.501254	-0.996387	0.00100311	0.021301	CG45263
FBgn0033889	2251.33	2502.04	1248.51	0.498996	-1.0029	1.7714e-05	0.000703199	CG6701
FBgn0265140	1547.57	1720.03	857.721	0.498667	-1.00385	8.19544e-05	0.0027164	Meltrin	Meltrin
FBgn0060296	1161.8	1291.59	642.642	0.497559	-1.00706	9.67176e-07	5.15493e-05	pain	painless
FBgn0051414	52.8748	58.7977	29.1833	0.496334	-1.01062	0.00173378	0.0333254	CG31414
FBgn0002622	33914.6	37715.7	18709.8	0.496075	-1.01137	4.41354e-12	5.36767e-10	RpS3	Ribosomal protein S3
FBgn0035308	415.523	462.135	229.073	0.495684	-1.01251	9.47079e-05	0.0030678	CG15822
FBgn0264443	164.301	182.757	90.4728	0.495043	-1.01437	0.000109669	0.00345211	CG43861
FBgn0030796	97.4111	108.404	53.4388	0.492959	-1.02046	7.36728e-05	0.00248261	CG4829
FBgn0036433	1926.55	2144.11	1056.34	0.492669	-1.02131	2.63398e-06	0.0001254	CG9628
FBgn0032400	7246.97	8065.72	3971.96	0.492449	-1.02195	9.52047e-09	7.40493e-07	CG6770
FBgn0003312	76.4084	85.0464	41.8565	0.492161	-1.0228	0.000240631	0.00669264	sad	shadow
FBgn0021776	42.8251	47.6687	23.4505	0.491946	-1.02343	0.00412788	0.0642195	mira	miranda
FBgn0034860	199.256	221.817	109.014	0.49146	-1.02485	5.96134e-07	3.40815e-05	CG9812
FBgn0085421	56.624	63.0629	30.8686	0.489488	-1.03065	0.00516145	0.0754644	Epac	Exchange protein directly activated by cAMP ortholog (H. sapiens)
FBgn0034974	1755.89	1955.66	956.805	0.48925	-1.03136	7.17997e-11	7.68429e-09	CG16786
FBgn0263236	1942.44	2164.46	1054.35	0.487118	-1.03766	0.00512305	0.0751493	SP1029	SP1029
FBgn0266521	10438.1	11646.5	5604.44	0.481211	-1.05526	0.000144942	0.00437706	stai	stathmin
FBgn0031530	309.58	345.82	164.62	0.476027	-1.07088	0.00044187	0.0112383	pgant2	polypeptide GalNAc transferase 2
FBgn0051755	259.64	290.049	138.002	0.475788	-1.07161	0.00544043	0.0785983	SoYb	Sister of Yb
FBgn0002573	161.169	180.205	85.0221	0.471807	-1.08373	1.28463e-06	6.68707e-05	sens	senseless
FBgn0250869	421	471.535	218.86	0.464144	-1.10736	4.98652e-05	0.00175552	CG42240
FBgn0001224	45749.6	51261.4	23702.1	0.462377	-1.11286	1.08092e-05	0.000456167	Hsp23	Heat shock protein 23
FBgn0042650	153.839	172.529	79.0823	0.458372	-1.12541	4.878e-07	2.82501e-05	disco-r	disco-related
FBgn0039941	104.504	117.247	53.5291	0.456549	-1.13116	1.0032e-05	0.000428778	CG17167
FBgn0035246	33.7794	37.8993	17.3001	0.456475	-1.13139	0.00536512	0.0778466	CG13928
FBgn0029866	355.669	399.078	182.033	0.456133	-1.13247	0.000592855	0.0143681	CG3842
FBgn0030737	330.375	370.725	168.976	0.455798	-1.13353	1.50106e-09	1.28726e-07	CG9914
FBgn0033866	151.225	169.745	77.145	0.454476	-1.13773	5.45095e-07	3.12974e-05	CG6280
FBgn0004108	1623.8	1824.17	822.309	0.450786	-1.14949	1.41706e-05	0.000577971	Nrt	Neurotactin
FBgn0030900	270.36	303.887	136.253	0.448366	-1.15725	0.000850881	0.0186608	Him	Holes in muscle
FBgn0052843	319.971	359.718	160.986	0.447534	-1.15993	0.000433123	0.0110579	Dh31-R	Diuretic hormone 31 Receptor
FBgn0037409	135.241	152.08	67.8875	0.446394	-1.16361	0.000214673	0.00613652	Osi24	Osiris 24
FBgn0243486	1368.19	1538.65	686.383	0.446096	-1.16457	1.48696e-06	7.59259e-05	rdo	reduced ocelli
FBgn0036677	460.926	518.548	230.438	0.444392	-1.1701	2.40011e-06	0.000115499	CG13023
FBgn0038652	687.346	773.297	343.541	0.444256	-1.17054	0.00308936	0.0523157	CG7720
FBgn0038291	204.17	229.91	101.209	0.440209	-1.18374	0.000344469	0.00900061	CG3984
FBgn0034462	2804.76	3161.71	1376.96	0.43551	-1.19922	4.79041e-09	3.90769e-07	CG15905
FBgn0035293	76.2183	85.9326	37.3613	0.434774	-1.20166	2.92865e-05	0.00109746	CG5687
FBgn0041094	10424.9	11759.4	5086.75	0.432569	-1.209	0.00407551	0.0636942	scyl	scylla
FBgn0003888	6457.41	7287.34	3137.69	0.430567	-1.21569	5.18815e-05	0.00181694	betaTub60D	beta-Tubulin at 60D
FBgn0050197	52.2918	59.0131	25.4066	0.430524	-1.21583	0.000273524	0.00736258	CG30197
FBgn0036316	2053.28	2317.41	996.731	0.430105	-1.21724	2.92564e-06	0.000138301	CG10960
FBgn0035737	183.227	206.879	88.622	0.428377	-1.22305	0.00720004	0.0968062	Cpr65Ec	Cuticular protein 65Ec
FBgn0034045	93.1554	105.189	45.0201	0.427991	-1.22435	4.20807e-06	0.000194123	CG8249
FBgn0036287	163.417	184.529	78.9657	0.42793	-1.22455	0.00305671	0.0518942	CG10663
FBgn0000489	366.443	413.899	176.616	0.426712	-1.22867	9.56194e-08	6.39598e-06	Pka-C3	cAMP-dependent protein kinase 3
FBgn0023023	356.969	403.25	171.846	0.426152	-1.23056	4.74486e-08	3.35856e-06	CRMP	Collapsin Response Mediator Protein
FBgn0039078	490.618	554.427	235.381	0.424548	-1.236	5.77648e-06	0.000259321	CG4374
FBgn0039102	71.6363	80.981	34.2578	0.423036	-1.24115	2.22809e-05	0.000861487	SPE	Spatzle-Processing Enzyme
FBgn0035816	92.4905	104.559	44.2151	0.422871	-1.24171	0.000135326	0.00415227	CG13685
FBgn0028899	67.4068	76.2574	32.0046	0.419692	-1.2526	0.00410314	0.0639765	CG31817
FBgn0013751	73.846	83.6575	34.6002	0.413593	-1.27372	1.54053e-05	0.000617041	Awh	Arrowhead
FBgn0000153	46.6595	52.9394	21.5395	0.406871	-1.29736	0.000266121	0.00719225	b	black
FBgn0035522	1017.09	1154.04	469.258	0.40662	-1.29825	0.00299475	0.0510366	CG1273
FBgn0039283	25.4421	28.8694	11.7328	0.406408	-1.299	0.00483868	0.0720111	danr	distal antenna-related
FBgn0037870	22.4757	25.5159	10.3146	0.404241	-1.30671	0.00711807	0.0961854	CG18577
FBgn0000137	31.9849	36.3538	14.5089	0.399102	-1.32517	0.00170525	0.0328715	ase	asense
FBgn0038126	420.616	478.299	189.883	0.396997	-1.3328	1.50021e-06	7.63109e-05	CG8483
FBgn0024294	5502.33	6257.73	2480.75	0.396431	-1.33486	0.000118114	0.0036833	Spn43Aa	Serpin 43Aa
FBgn0036428	377.759	429.702	169.988	0.395594	-1.33791	0.000122703	0.00379104	Gbs-70E
FBgn0052150	47.993	54.5988	21.5696	0.395056	-1.33987	0.000133004	0.00409042	CG32150
FBgn0051875	61.6127	70.1009	27.6598	0.394571	-1.34164	0.000348331	0.00903461	CG31875
FBgn0033799	133.108	151.481	59.6193	0.393577	-1.34528	1.4222e-07	9.14723e-06	GLaz	Glial Lazarillo
FBgn0039827	168.446	191.798	75.0385	0.391237	-1.35389	9.7615e-06	0.000418555	CG1544
FBgn0038179	142.342	162.082	63.381	0.391043	-1.3546	2.39073e-08	1.75732e-06	CG9312
FBgn0264815	34.8733	39.7142	15.5095	0.390528	-1.3565	0.000704765	0.0163971	Pde1c
FBgn0029863	850.009	968.88	374.523	0.386552	-1.37126	0.00597336	0.0840947	CG3823
FBgn0034999	26.4641	30.1658	11.6575	0.386449	-1.37165	0.00322878	0.0538587	CG3394
FBgn0029804	261.524	298.126	115.116	0.386131	-1.37284	2.22757e-06	0.00010808	CG3097
FBgn0039479	970.819	1106.9	426.491	0.385302	-1.37594	1.2369e-09	1.0883e-07	CG14257
FBgn0040206	1638.14	1871.04	706.523	0.37761	-1.40503	6.51118e-06	0.000286535	krz	kurtz
FBgn0015773	429.235	490.569	183.898	0.374868	-1.41555	1.72337e-07	1.08751e-05	NetA	Netrin-A
FBgn0052694	101.75	116.376	43.2446	0.371593	-1.42821	3.12601e-06	0.000146736	CG32694
FBgn0031461	95.8208	109.6	40.7054	0.371401	-1.42895	6.22266e-05	0.00214002	daw	dawdle
FBgn0031264	655.462	749.748	278.317	0.371214	-1.42968	0.000324262	0.00859004	CG11835
FBgn0085440	64.3034	73.5838	27.1821	0.369403	-1.43673	0.00322338	0.0538356	CG34411
FBgn0027654	23.4554	26.8488	9.882	0.368061	-1.44198	0.00267428	0.0467056	jdp	jdp
FBgn0000557	2177.14	2492.31	916.438	0.367706	-1.44338	0.003582	0.0582941	Ef1alpha100E	Elongation factor 1alpha100E
FBgn0032132	1649.64	1888.96	692.327	0.366511	-1.44807	3.11677e-07	1.8867e-05	CG4382
FBgn0031632	830.781	951.352	348.499	0.36632	-1.44882	2.93925e-11	3.35516e-09	CG15628
FBgn0033145	119.486	136.83	50.1097	0.36622	-1.44922	0.00170029	0.0328231	CG12828
FBgn0003255	79.9375	91.6151	33.2271	0.362682	-1.46322	0.000107426	0.00341363	rk	rickets
FBgn0002645	5474.6	6274.35	2275.57	0.362678	-1.46324	0.00113366	0.023793	Map205	Microtubule-associated protein 205
FBgn0033875	480.006	550.465	198.17	0.360005	-1.47391	7.14719e-07	3.95072e-05	CG6357
FBgn0029924	874.008	1002.75	359.021	0.358035	-1.48183	0.0014483	0.0286619	CG4586
FBgn0262867	72.6402	83.3408	29.8378	0.358022	-1.48188	1.91595e-06	9.56402e-05	Ptr	Patched-related
FBgn0037697	37.557	43.1028	15.3741	0.356684	-1.48728	0.00602139	0.084527	GstZ2	Glutathione S transferase Z2
FBgn0029750	46.8019	53.8078	18.7784	0.348991	-1.51874	4.64922e-05	0.00165418	CG3323
FBgn0046253	39.514	45.5189	15.4945	0.340396	-1.55471	0.000340407	0.00892575	CG3502
FBgn0004242	49.3869	56.9084	19.3013	0.339165	-1.55994	0.00500763	0.0737798	Syt1	Synaptotagmin 1
FBgn0034145	307.71	354.652	119.938	0.338185	-1.56411	0.00122476	0.0251687	CG5065
FBgn0029932	70.7577	81.5886	27.4341	0.33625	-1.5724	0.00097734	0.020853	CG4607
FBgn0261526	177.746	205.588	66.379	0.322874	-1.63096	4.77586e-08	3.36271e-06	NT1	Neurotrophin 1
FBgn0259224	49.1489	56.8723	18.2556	0.320992	-1.63939	0.00568612	0.0810106	CG42324
FBgn0003089	471.103	545.412	173.87	0.318786	-1.64934	2.60995e-09	2.18224e-07	pip	pipe
FBgn0034030	172.581	199.907	63.2756	0.316525	-1.65961	2.72141e-10	2.65745e-08	CG8192
FBgn0001254	54661.7	63321.2	20023.6	0.316222	-1.66099	1.34238e-07	8.67551e-06	ImpE2	Ecdysone-inducible gene E2
FBgn0039678	202.574	234.693	74.0981	0.315724	-1.66327	0.00437819	0.0670921	Obp99a	Odorant-binding protein 99a
FBgn0051361	18.0274	20.8923	6.56794	0.314371	-1.66946	0.00354369	0.0578846	dpr17	dpr17
FBgn0031918	27.62	32.0732	9.80676	0.305762	-1.70952	0.000252308	0.00692877	CG6055
FBgn0029814	282.443	328.485	98.2783	0.299187	-1.74088	0.000238143	0.00663726	CG15765
FBgn0032666	3427.43	3987.31	1187.93	0.297928	-1.74696	6.1506e-06	0.000274276	CG5758
FBgn0023129	40.891	47.6172	13.986	0.293718	-1.7675	0.00104949	0.0221803	aay	astray
FBgn0044047	41.4422	48.295	14.0312	0.29053	-1.78324	6.71743e-05	0.00229836	Ilp6	Insulin-like peptide 6
FBgn0039806	14.0504	16.3913	4.68708	0.28595	-1.80617	0.00607583	0.0848509	CG15545
FBgn0040842	70.9289	82.9066	23.0179	0.277636	-1.84873	1.64701e-05	0.000657721	CG15212
FBgn0040359	46.0662	53.8474	14.9415	0.277478	-1.84955	0.00321973	0.0538356	CG11380
FBgn0031735	20.4361	23.8956	6.59803	0.27612	-1.85664	0.000606097	0.0146097	CG11029
FBgn0033635	59.4855	69.6698	18.7483	0.269103	-1.89377	0.00343982	0.0565331	CG7777
FBgn0027556	398.007	466.289	124.877	0.267811	-1.90071	2.0649e-05	0.000807725	CG4928
FBgn0003388	40.2122	47.1938	12.2857	0.260325	-1.94162	2.28662e-05	0.000881567	shd	shade
FBgn0016061	213.292	250.333	65.1264	0.260159	-1.94253	6.3085e-11	6.80606e-09	side	sidestep
FBgn0027611	565.259	664.961	166.452	0.250318	-1.99817	4.88872e-06	0.000221699	LM408	Lysosomal alpha-mannosidase
FBgn0032785	66.3743	78.1801	19.1508	0.244958	-2.02939	7.22357e-05	0.00245271	CG10026
FBgn0265726	58.2552	68.6915	16.5101	0.240352	-2.05678	0.00412833	0.0642195	NnaD	Drosophila Nna1 ortholog
FBgn0053302	61.5004	72.5317	17.3753	0.239555	-2.06157	1.32609e-07	8.61183e-06	Cpr31A	Cuticular protein 31A
FBgn0039807	173.84	205.06	48.9586	0.238753	-2.06641	7.58949e-18	1.26915e-15	CG15546
FBgn0036493	16.7486	19.7602	4.70213	0.23796	-2.07121	0.000844445	0.0186608	CG7255
FBgn0004511	91.9944	108.641	25.4066	0.233857	-2.0963	5.95657e-08	4.06566e-06	dy	dusky
FBgn0032582	20.5446	24.2738	5.62751	0.231834	-2.10883	0.000434541	0.0110729	CG13258
FBgn0264740	10.6058	12.5482	2.83633	0.226034	-2.14539	0.00614116	0.0856688	CG43998
FBgn0038260	32.6417	38.6974	8.4187	0.217552	-2.20057	0.00272229	0.0473586	CG14855
FBgn0085384	387.477	460.113	96.9354	0.210677	-2.24689	1.42374e-10	1.47649e-08	CG34355
FBgn0039795	2888.75	3431.49	717.794	0.209178	-2.2572	0.0013305	0.0267662	Spn100A	Serpin 100A
FBgn0003435	347.152	412.417	86.0941	0.208755	-2.26012	0.00750716	0.0997326	sm	smooth
FBgn0051140	100.681	119.631	24.8837	0.208004	-2.26532	5.13576e-05	0.00180331	CG31140
FBgn0035636	15.9178	18.9606	3.74666	0.197603	-2.33933	0.00033115	0.00872073	Cralbp	Cellular retinaldehyde binding protein
FBgn0051785	50.8162	60.572	11.7929	0.194693	-2.36073	0.000848745	0.0186608	CG31785
FBgn0033130	87.0066	103.743	20.0612	0.193374	-2.37054	2.03135e-14	2.69063e-12	Tsp42Ei	Tetraspanin 42Ei
FBgn0037665	1005.41	1201.05	222.866	0.185559	-2.43005	2.01748e-06	9.92271e-05	St2	Sulfotransferase 2
FBgn0037114	182.023	217.696	39.3324	0.180676	-2.46852	0.00429181	0.0661473	Cpr78E	Cuticular protein 78E
FBgn0032116	15.2028	18.1863	3.26892	0.179747	-2.47596	0.000249202	0.00687387	Mco1	Multicopper oxidase-1
FBgn0004880	15.443	18.4828	3.28397	0.177677	-2.49267	0.000775866	0.0176223	scrt	scratch
FBgn0037003	11.2578	13.4864	2.34354	0.173771	-2.52474	0.00197928	0.0370852	CG18281
FBgn0029930	11.4582	13.7406	2.3285	0.169461	-2.56097	0.00330718	0.0548247	CG12541
FBgn0030051	115.597	138.664	23.3301	0.168249	-2.57133	8.81613e-05	0.00287664	spirit	Serine Protease Immune Response Integrator
FBgn0264741	9.24483	11.0896	1.86581	0.168248	-2.57134	0.00418837	0.0650778	CG43999
FBgn0035300	13.2983	16.037	2.34354	0.146134	-2.77464	0.000253817	0.00692972	CG1139
FBgn0045852	11.2333	13.5677	1.8959	0.139736	-2.83922	0.000726087	0.01669	ham	hamlet
FBgn0003091	18.7148	22.6995	2.77614	0.1223	-3.03151	0.000209705	0.0060332	Pkc53E	Protein C kinase 53E
FBgn0036596	40.07	48.6844	5.61246	0.115283	-3.11675	0.0002514	0.00692023	CG13045
FBgn0031220	28.2629	34.392	3.74666	0.10894	-3.1984	0.000386495	0.00994332	CG4822
FBgn0261584	7.47355	9.10308	0.955473	0.104962	-3.25207	0.00371798	0.0598679	CG42694
FBgn0243514	56.7182	69.3714	6.10525	0.0880081	-3.50622	0.00277602	0.0480428	eater	eater
FBgn0033949	26.5238	32.457	2.79119	0.0859964	-3.53958	0.00360715	0.058526	CG10131
FBgn0029170	87.5043	108.097	5.13473	0.0475012	-4.39589	6.56861e-10	6.06033e-08	TwdlT	TweedleT
FBgn0036587	28.2234	34.9322	1.38807	0.0397361	-4.65341	0.00339711	0.0560376	CG4950
FBgn0028396	23.5782	29.2414	0.92538	0.0316462	-4.98182	0.00200124	0.0373397	TotA	Turandot A
FBgn0032665	10.7002	13.3753	0	0		0.000623194	0.0148083	CG15152
FBgn0267252	9.30491	11.6311	0	0		0.00324155	0.0539371	Ggamma30A
FBgn0036323	6.09177	7.61471	0	0		0.0018022	0.0342956	CG14118
FBgn0265669	4.55683	5.69604	0	0		0.00463564	0.069995	CG44476
