# Supplementary material for: Chronic activation of JNK JAK/STAT and oxidative stress signalling causes the loser cell status
Source: Nat Commun. 2017 Jul 26;8:136. doi: 10.1038/s41467-017-00145-y (PMC5526992; doi:10.1038/s41467-017-00145-y)
Supplement: Supplementary file 3 — Supplementary Data 2 [file 41467_2017_145_MOESM3_ESM.xlsx]

## Sheet: CORres.csv
Supplementary Data 2. The prospective loser cell signature.
Flybase ID	mahj Fold change	mahj FDR	RpS3 Fold change	RpS3 FDR	RpS3star Fold change	RpS3star FDR	symbol	Full name
FBgn0000061	0.591657	0.00106835	0.630231	0.00387344	0.68157	0.0345825	al	aristaless
FBgn0000075	3.19524	1.36743e-07	2.22205	0.00563049	4.77211	3.67135e-24	amd	alpha methyl dopa-resistant
FBgn0000157	0.700232	0.0323438	0.728602	0.076543	0.776438	0.226286	Dll	Distal-less
FBgn0000163	7.91507	7.11507e-08	5.75853	1.60979e-18	7.44019	1.18133e-62	baz	bazooka
FBgn0000180	0.694335	0.0108177	0.640064	0.00110072	0.678964	0.00592504	bib	big brain
FBgn0000216	1.83837	0.00149038	1.37464	0.147849	1.6701	9.57165e-05	Brd	Bearded
FBgn0000244	1.55874	0.00100697	1.33977	0.107803	1.43968	0.0140116	by	blistery
FBgn0000326	1.5447	0.0019627	1.37995	0.0639069	1.38794	0.0443082	clt	cricklet
FBgn0000346	1.73328	0.000173674	1.38739	0.104276	1.56882	0.0036833	comt	comatose
FBgn0000395	1.89059	8.85958e-09	1.0962	0.890181	1.43104	0.00547674	cv-2	crossveinless 2
FBgn0000459	0.590319	0.051329	0.631666	0.110701	0.62342	0.0777295	disco	disconnected
FBgn0000489	0.498162	0.000263624	0.660319	0.0718669	0.426712	6.39598e-06	Pka-C3	cAMP-dependent protein kinase 3
FBgn0001098	1.45327	0.00183003	1.29137	0.119014	1.38581	0.0128511	Gdh	Glutamate dehydrogenase
FBgn0001112	0.524621	0.0516084	0.485587	0.030306	0.590772	0.13306	Gld	Glucose dehydrogenase
FBgn0001150	2.10494	0.0239311	1.00225	1	2.13679	0.0110503	gt	giant
FBgn0001224	0.486706	0.000712182	0.539335	0.00921443	0.462377	0.000456167	Hsp23	Heat shock protein 23
FBgn0001226	0.615529	0.0741778	0.572524	0.0282675	0.553243	0.0200388	Hsp27	Heat shock protein 27
FBgn0001227	0.561161	0.000533781	0.744549	0.222688	0.602929	0.00820052	Hsp67Ba	Heat shock gene 67Ba
FBgn0001253	0.451495	0.076627	0.292506	0.000592974	0.510425	0.171816	ImpE1	Ecdysone-inducible gene E1
FBgn0001254	0.300985	2.3473e-06	0.353268	2.57576e-05	0.316222	8.67551e-06	ImpE2	Ecdysone-inducible gene E2
FBgn0001257	1.75576	0.00255387	1.29535	0.698979	1.87885	0.000107853	ImpL2	Ecdysone-inducible gene L2
FBgn0001258	4.16386	3.23884e-28	1.09458	1	1.77497	0.0128995	ImpL3	Ecdysone-inducible gene L3
FBgn0001977	1.76264	3.00572e-07	1.94788	3.03572e-10	2.111	2.06647e-13	CIAPIN1	CIAPIN1 ortholog
FBgn0001978	1.67234	2.92204e-06	1.36127	0.0322092	1.16353	0.507801	stc	shuttle craft
FBgn0002573	0.402933	2.69069e-06	0.564788	0.00535136	0.471807	6.68707e-05	sens	senseless
FBgn0002592	0.665381	0.00582343	0.728832	0.066105	0.66392	0.00605305	E(spl)m2-BFM	Enhancer of split m2, Bearded family member
FBgn0002632	0.518705	0.00167226	0.588332	0.0239578	0.523402	0.00286338	E(spl)m6-BFM	Enhancer of split m6, Bearded family member
FBgn0002633	0.690425	0.0197826	0.743537	0.118337	0.603469	0.000324638	E(spl)m7-HLH	Enhancer of split m7, helix-loop-helix
FBgn0002641	1.55211	0.00074352	1.45179	0.01011	1.35758	0.0519001	mal	maroon-like
FBgn0002719	3.46308	5.42055e-10	1.71788	2.15469e-05	1.88511	7.62179e-08	Men	Malic enzyme
FBgn0002732	0.641955	0.0291839	0.729035	0.230489	0.654736	0.0420214	E(spl)malpha-BFM	Enhancer of split malpha, Bearded family member
FBgn0002773	3.51281	9.50587e-25	2.31764	2.97443e-05	2.14528	7.93404e-06	Mlc2	Myosin light chain 2
FBgn0002891	2.18646	4.85923e-13	1.76852	1.13846e-06	2.57731	1.18736e-20	mus205	mutagen-sensitive 205
FBgn0003089	0.440262	0.000324981	0.416065	0.000109983	0.318786	2.18224e-07	pip	pipe
FBgn0003091	0.250292	0.06506	0.0608454	0.000700471	0.1223	0.0060332	Pkc53E	Protein C kinase 53E
FBgn0003231	1.37042	0.0216082	1.19907	0.445106	1.52811	0.000324995	ref(2)P	refractory to sigma P
FBgn0003308	20.1171	6.88893e-34	3.48967	0.325483	7.23923	8.99152e-05	ry	rosy
FBgn0003423	0.728697	0.0451338	0.743155	0.091643	0.726061	0.0427853	slgA	sluggish A
FBgn0003463	1.42335	0.00590946	1.01494	1	1.33214	0.0450417	sog	short gastrulation
FBgn0004055	1.35454	0.0365145	1.13024	0.768883	1.31371	0.0781757	uzip	unzipped
FBgn0004101	0.637267	0.0108073	0.657309	0.0121686	0.720542	0.120439	bs	blistered
FBgn0004511	0.392686	0.00722316	0.346296	0.00107226	0.233857	4.06566e-06	dy	dusky
FBgn0004635	0.679502	0.0921725	0.660887	0.0581011	0.628794	0.0190676	rho	rhomboid
FBgn0004652	2.25134	0.00114151	1.44532	0.484151	1.86058	0.0921966	fru	fruitless
FBgn0004698	1.53159	0.000205973	1.34856	0.0311881	1.24584	0.166204	mus210	mutagen-sensitive 210
FBgn0004865	0.524483	0.0838355	0.434775	0.0110372	0.522349	0.107733	Eip78C	Ecdysone-induced protein 78C
FBgn0004878	0.155559	0.0469921	0.126714	0.0316653	0.198052	0.100389	cas	castor
FBgn0004956	1.78029	0.00222046	1.1701	0.820941	2.07464	6.38047e-07	os	outstretched
FBgn0005660	8.74955	0.00373338	1.42047	0.777867	3.25043	2.22266e-06	Ets21C	Ets at 21C
FBgn0010039	2.33855	1.51297e-05	1.29457	0.760215	4.11185	4.89427e-34	GstD3	Glutathione S transferase D3
FBgn0010041	2.99621	0.0716766	0.848764	1	4.82971	3.76687e-05	GstD5	Glutathione S transferase D5
FBgn0010173	1.83062	3.4215e-09	1.72707	2.9201e-07	2.02228	7.65546e-13	RpA-70	Replication Protein A 70
FBgn0010247	2.15569	0.00263408	2.05358	0.0110688	2.06124	0.005332	Parp	Poly-(ADP-ribose) polymerase
FBgn0010278	1.72525	2.1711e-07	1.28942	0.123739	1.5648	6.48629e-05	Ssrp	Structure specific recognition protein
FBgn0010397	2.14614	0.000326743	1.88687	5.04492e-06	1.88498	0.00191942	LamC	Lamin C
FBgn0010453	0.386783	1.51916e-05	0.523075	0.00419092	0.511332	0.00715991	Wnt4	Wnt oncogene analog 4
FBgn0010549	6.88737	5.72866e-06	5.86743	0.000157842	7.14627	3.63762e-06	l(2)03659	lethal (2) 03659
FBgn0011274	4.58627	1.86746e-05	3.65285	9.37729e-08	6.1728	1.38064e-16	Dif	Dorsal-related immunity factor
FBgn0011288	51.2369	1.94664e-116	33.0788	6.00677e-97	50.1517	2.99599e-39	Snap25	Synaptosomal-associated protein 25kDa
FBgn0011638	1.4445	0.00255468	1.48833	0.00115747	1.57456	5.03333e-05	La	La autoantigen-like
FBgn0011703	1.45871	0.00344166	1.43542	0.00451744	1.74494	9.86927e-08	RnrL	Ribonucleoside diphosphate reductase large subunit
FBgn0011706	1.97046	0.0024539	1.16839	0.807343	1.78196	9.62586e-05	rpr	reaper
FBgn0011746	0.378623	9.59978e-13	0.59281	0.000401362	0.77486	0.224207	ana	anachronism
FBgn0011774	3.59927	9.69431e-25	3.29817	4.75267e-28	3.65536	5.10771e-34	Irbp	Inverted repeat-binding protein
FBgn0012034	2.86479	0.0140754	1.54186	0.0829435	2.33417	1.1569e-07	AcCoAS	Acetyl Coenzyme A synthase
FBgn0012036	4.13579	0.000439717	4.27763	2.92835e-05	5.15758	8.13766e-09	Aldh	Aldehyde dehydrogenase
FBgn0013432	1.35729	0.0841296	1.38989	0.0560859	1.58997	0.000512391	bcn92	bcn92
FBgn0013469	0.635392	0.00154213	0.659066	0.0049722	0.627158	0.00100756	klu	klumpfuss
FBgn0013725	0.484779	0.0265149	0.644157	0.299791	0.554208	0.0731748	phyl	phyllopod
FBgn0013751	0.572813	0.09087	0.532075	0.0303279	0.413593	0.000617041	Awh	Arrowhead
FBgn0014427	0.696125	0.00859107	0.861696	0.634459	0.649273	0.00116896	CG11899
FBgn0015040	2.52062	8.89661e-07	1.71893	0.0218509	1.57058	0.155615	Cyp9c1	Cytochrome P450-9c1
FBgn0015221	1.40415	0.0192806	1.21499	0.383044	1.40851	0.00892575	Fer2LCH	Ferritin 2 light chain homologue
FBgn0015229	0.722591	0.0420801	0.558444	8.21035e-06	0.529369	5.17227e-07	glec	gliolectin
FBgn0015351	1.69857	0.00305187	1.15264	0.852202	1.44043	0.0625123	CG14906
FBgn0015541	2.11546	0.000266578	1.34388	0.265832	1.93413	5.33761e-05	sda	slamdance
FBgn0015558	0.272321	6.40776e-07	0.581235	0.0858937	0.675214	0.260052	tty	tweety
FBgn0015773	0.493608	0.00927941	0.448312	0.000489601	0.374868	1.08751e-05	NetA	Netrin-A
FBgn0016031	1.75328	4.98602e-06	1.48344	0.00661326	1.85037	6.92639e-06	lama	lamina ancestor
FBgn0016061	0.483623	0.00361239	0.406717	0.000128155	0.260159	6.80606e-09	side	sidestep
FBgn0020270	2.09932	9.7763e-09	2.7666	7.42885e-26	2.46893	4.78441e-20	mre11	meiotic recombination 11
FBgn0020388	2.13127	1.33181e-13	2.14009	8.06392e-14	2.4819	9.59382e-21	Gcn5	Gcn5 ortholog
FBgn0020545	1.40682	0.032458	1.63531	0.000186172	1.56272	0.000930334	kraken	kraken
FBgn0020637	19.2107	8.64018e-10	5.38443	0.0791656	7.62393	0.00525488	Lcp65Ag2	Lcp65Ag2
FBgn0022029	1.30966	0.0835585	1.17791	0.55591	1.34275	0.0427584	l(2)k01209	lethal (2) k01209
FBgn0022160	1.93988	0.00323487	1.63991	0.180374	2.07218	0.0253895	Gpo-1	Glycerophosphate oxidase-1
FBgn0022359	15.7557	2.96033e-10	12.9792	4.90656e-42	17.1243	2.63169e-74	Sodh-2	Sorbitol dehydrogenase-2
FBgn0023023	0.542323	0.0100714	0.375566	9.49264e-08	0.426152	3.35856e-06	CRMP	Collapsin Response Mediator Protein
FBgn0023090	0.185305	0.00010775	0.416277	0.077572	0.755831	0.851726	dtr	defective transmitter release
FBgn0023507	1.97453	9.78938e-05	1.29083	0.557632	1.99777	0.000467979	CG3835
FBgn0024804	1.56626	9.61389e-05	1.49781	0.00164986	1.39569	0.015439	Dbp80	Dead box protein 80
FBgn0024912	3.47336	1.32177e-21	3.99854	9.12944e-31	4.28109	1.52924e-34	agt	O-6-alkylguanine-DNA alkyltransferase
FBgn0025390	0.623835	0.0417305	0.662844	0.095732	0.885512	0.938357	Mur2B	Mucin related 2B
FBgn0025643	7.06414	2.8606e-05	1.56691	1	4.37542	0.06831	CG3588
FBgn0025726	3.92606	7.44083e-56	2.31187	3.53065e-05	3.21786	2.52987e-18	unc-13	unc-13
FBgn0026263	0.707045	0.0157662	0.734737	0.0600042	0.705546	0.016678	bip1	bip1
FBgn0026319	2.44938	2.12546e-14	1.70191	4.59041e-05	2.28883	1.00163e-13	Traf4	TNF-receptor-associated factor 4
FBgn0026576	1.43333	0.05995	1.2975	0.311394	1.38561	0.0964944	CG5991
FBgn0026737	1.76546	1.91886e-06	1.55645	0.000831202	1.99433	4.06028e-10	CG6171
FBgn0027280	1.60629	9.73978e-05	1.27381	0.228923	1.31608	0.0997648	l(1)G0193	lethal (1) G0193
FBgn0027343	1.73481	1.01621e-06	1.17048	0.627699	1.31129	0.0961854	fz3	frizzled 3
FBgn0027493	1.6508	5.12104e-06	1.55553	0.000174146	1.60273	2.63111e-05	AdSS	Adenylosuccinate Synthetase
FBgn0027570	0.543201	3.91307e-06	0.667718	0.00370263	0.564441	4.92778e-06	Nep2	Neprilysin 2
FBgn0027586	4.74582	0.0445899	4.49894	0.0637847	2.50921	0.609625	CG5867
FBgn0027596	2.03684	3.81586e-09	1.2312	0.315521	1.44002	0.0173511	CG10249
FBgn0028424	4.41247	0.000703008	1.49847	0.28465	2.03958	0.0128995	JhI-26	Juvenile hormone-inducible protein 26
FBgn0028434	1.43212	0.0426332	1.36702	0.12127	1.37969	0.0798523	Ercc1	Ercc1
FBgn0028527	1.85662	9.61969e-07	1.47446	0.00702309	1.37182	0.0705267	CG18507
FBgn0028856	2680.17	5.53666e-83	1.77282	1	1345.16	2.54804e-67	CG18063
FBgn0028886	5.40978	0.0165953	1.94714	0.0287619	1.76853	0.123905	CG15279
FBgn0029082	0.703703	0.0889626	0.738232	0.147849	0.670943	0.0249871	hbs	hibris
FBgn0029507	14.0082	0.000263042	4.75113	5.76518e-06	11.0848	9.57785e-24	Tsp42Ed	Tetraspanin 42Ed
FBgn0029766	14.5616	2.68191e-22	21.7864	4.78616e-51	23.4169	1.67478e-111	CG15784
FBgn0029791	2.27112	6.58918e-09	2.44397	4.28853e-11	2.59074	4.70949e-13	CG4096
FBgn0029831	1.66836	0.0637719	1.20513	0.610933	1.39911	0.0700178	CG5966
FBgn0029835	0.435073	0.00610422	0.546505	0.0945379	0.565225	0.104573	CG5921
FBgn0029843	0.633273	0.0216768	0.544804	0.00172931	0.530329	0.000205084	Nep1	Neprilysin 1
FBgn0029898	0.593992	0.000173674	0.667394	0.00895689	0.646471	0.00326214	CG14439
FBgn0029932	0.461679	0.0943638	0.473082	0.137757	0.33625	0.020853	CG4607
FBgn0029939	0.609602	0.0511593	0.51966	0.00480335	0.547855	0.00794905	CG9650
FBgn0029942	1.69973	0.000637599	1.6025	0.00376167	1.6864	0.00051252	CG2059
FBgn0030026	1.60393	0.000751443	1.27216	0.30738	1.42355	0.0281688	sni	sniffer
FBgn0030189	4.61918	1.38491e-23	2.13198	3.7028e-06	3.11388	1.8403e-16	CG2909
FBgn0030241	1.39747	0.0193404	1.34364	0.0514515	1.51082	0.000525066	feo	fascetto
FBgn0030246	2.42254	3.33944e-18	1.99778	8.93262e-11	2.17035	5.28187e-14	CG1582
FBgn0030263	1.75322	0.000629233	1.98427	2.61297e-06	2.27083	6.49619e-11	CG2076
FBgn0030310	4.48841	0.00701163	2.90527	0.00362306	3.61073	4.09011e-05	PGRP-SA	Peptidoglycan recognition protein SA
FBgn0030479	0.637837	0.00874934	0.692298	0.0638579	0.726602	0.109291	Rbp1-like	Rbp1-like
FBgn0030506	1.77997	3.63228e-05	1.45657	0.0289964	1.58373	0.00189921	Lig4	Ligase4
FBgn0030569	2.9573	0.000344378	1.72364	0.14204	2.16664	0.00372994	CG9411
FBgn0030588	4.53817	8.91836e-05	1.85499	0.56768	3.8314	0.00199905	CG9521
FBgn0030740	1.3661	0.0198515	1.33172	0.0551257	1.3663	0.0195033	CG9917
FBgn0030749	1.3438	0.032458	1.25921	0.199461	1.32138	0.0533191	AnxB11	Annexin B11
FBgn0030805	1.6729	8.81755e-06	1.39196	0.0239578	1.64347	1.86095e-05	wus	wurst
FBgn0030855	1.39254	0.0203913	1.36604	0.0438827	1.35108	0.0438816	CG5800
FBgn0030904	7.70091	0.000217074	1.64193	0.773595	3.34738	0.00728685	upd2	unpaired 2
FBgn0030926	3.62496	0.0796902	2.46583	0.0307043	6.06984	3.85178e-14	psh	persephone
FBgn0030954	2.27322	1.8682e-10	1.51792	0.0164499	1.10474	0.952484	CCKLR-17D3	Cholecystokinin-like receptor at 17D3
FBgn0031114	1.59019	0.000333744	1.56152	0.000831202	1.73574	3.75595e-06	cactin	cactin
FBgn0031115	1.59384	0.000336084	1.68519	2.88769e-05	1.71802	7.38138e-06	CG11710
FBgn0031254	6.46636	5.72866e-06	4.1832	3.63477e-05	4.28585	1.07341e-06	CG13692
FBgn0031255	1.75127	0.0322972	1.58916	0.109951	1.61398	0.0720275	BBS8	Bardet-Biedl syndrome 8 ortholog (H. sapiens)
FBgn0031264	0.389349	0.00996283	0.359737	0.00321197	0.371214	0.00859004	CG11835
FBgn0031381	1.80069	0.00270058	1.5299	0.12291	1.64103	0.0582941	Npc2a	Niemann-Pick type C-2a
FBgn0031418	1.59251	0.00164846	1.36531	0.159382	1.53635	0.00500594	CG3609
FBgn0031435	1.66483	0.0481135	1.43618	0.377464	1.78665	0.0163058	Elba2	Early boundary activity 2
FBgn0031530	0.518818	0.0347089	0.725748	0.647528	0.476027	0.0112383	pgant2	polypeptide GalNAc transferase 2
FBgn0031629	3.97941	0.000392047	2.19043	2.58817e-05	1.83802	0.0127	Clect27	C-type lectin 27kD
FBgn0031632	0.599902	0.003471	0.395337	1.5703e-08	0.36632	3.35516e-09	CG15628
FBgn0031643	4.40972	9.17196e-35	3.58308	1.25936e-43	3.68317	9.68475e-46	CG3008
FBgn0031645	2.82433	4.55827e-23	2.17125	4.81649e-09	2.4796	2.98987e-17	CG3036
FBgn0031713	1.61195	0.00010832	1.61357	0.000124145	1.48771	0.00273874	CG7277
FBgn0031737	10.136	8.6695e-06	3.81276	0.0261627	7.66893	0.000119802	obst-E	obstructor-E
FBgn0031918	0.241156	0.00269256	0.800379	0.986468	0.305762	0.00692877	CG6055
FBgn0031959	1.53044	0.00374636	1.15012	0.778542	1.57186	0.00114127	spz3	spatzle 3
FBgn0031975	2.45791	0.062256	1.37238	0.820804	2.13162	0.050002	Tg	Transglutaminase
FBgn0032026	1.8372	9.13449e-05	1.63008	0.000350511	1.83971	1.35279e-08	CG7627
FBgn0032032	2.2317	1.60147e-11	1.57825	0.00186256	1.71985	4.11602e-05	CG17294
FBgn0032130	1.46518	0.0906426	1.25461	0.567977	1.47283	0.0670921	CG3838
FBgn0032192	0.610101	0.0584226	0.50616	0.00451744	0.548855	0.0117697	CG5731
FBgn0032224	1.37552	0.0516084	1.32241	0.137757	1.39708	0.0321043	Sps2	Selenophosphate synthetase 2
FBgn0032233	0.264272	2.3473e-06	0.536274	0.0401171	0.729301	0.469969	dpr19	dpr19
FBgn0032252	4.09388	1.07128e-07	0.865729	1	2.38794	0.0102983	loh	lonely heart
FBgn0032305	0.712465	0.0347089	0.709287	0.0324706	0.787675	0.215661	CG6700
FBgn0032350	0.547848	0.00734172	0.728699	0.340543	0.631449	0.0736969	CG6287
FBgn0032390	1.50273	0.00175094	1.6587	2.6552e-05	1.68435	8.22893e-06	dgt2	dim gamma-tubulin 2
FBgn0032391	1.47507	0.0121706	1.44448	0.0247758	1.69258	5.76778e-05	escl	escl
FBgn0032393	2.79021	7.39098e-24	2.67645	2.69943e-22	3.03078	2.65483e-29	CG12264
FBgn0032456	2.11476	3.44423e-14	2.41866	3.43077e-11	3.26678	6.70789e-39	MRP	Multidrug-Resistance like Protein 1
FBgn0032495	1.82023	0.000834453	1.54682	0.0465828	1.08134	1	CG16820
FBgn0032538	2.34992	0.0611658	2.91448	0.0155498	4.27275	4.79353e-05	CG16885
FBgn0032582	0.148344	0.00131857	0.301984	0.0541455	0.231834	0.0110729	CG13258
FBgn0032587	5.73768	1.65146e-13	1.75963	0.134182	2.53418	2.85558e-05	CG5953
FBgn0032597	1.6711	2.68253e-05	1.80308	3.93109e-07	1.90096	8.81343e-09	CG17904
FBgn0032666	0.474083	0.0379785	0.283106	0.00016938	0.297928	0.000274276	CG5758
FBgn0032694	0.635042	0.00163261	0.666037	0.00848726	0.633353	0.00143255	MESR3	Misexpression suppressor of ras 3
FBgn0032744	1.68546	0.00100892	2.54519	2.19904e-14	2.59875	2.8315e-15	Ttc19	Tetratricopeptide repeat domain 19
FBgn0032781	1.58216	0.000153182	2.09175	1.59208e-12	1.865	3.28452e-07	CG9987
FBgn0032785	0.356688	0.0282719	0.528406	0.320511	0.244958	0.00245271	CG10026
FBgn0032791	1.67434	0.0172403	1.30165	0.516334	1.80014	0.00164063	CG18094
FBgn0032793	1.97548	7.29224e-07	1.66908	0.000556032	1.8838	1.76551e-06	CG10189
FBgn0032805	3.76433	1.41777e-08	1.99116	0.00411799	2.95613	3.74509e-05	CG10337
FBgn0032819	1.37507	0.05126	1.46315	0.0105762	1.6216	0.000138525	CG10463
FBgn0032869	1.8442	0.0534402	1.37766	0.703807	1.81231	0.0652317	CG17470
FBgn0032897	2.57632	0.0169253	2.2663	0.00574541	2.46747	0.0182674	CG9336
FBgn0032956	8.16532	1.01378e-86	3.90096	1.16865e-16	7.81176	3.62358e-64	Cul2	Cullin 2
FBgn0033033	1.67628	0.0775483	1.65	0.062765	2.04087	0.00432272	scaf	scarface
FBgn0033101	2.49084	1.54321e-14	1.29277	0.41723	1.5123	0.0259382	CG9436
FBgn0033130	0.203378	1.82583e-10	0.344712	2.54067e-06	0.193374	2.69063e-12	Tsp42Ei	Tetraspanin 42Ei
FBgn0033134	1.83872	0.0198796	1.83424	0.0148782	2.1097	0.00045189	Tsp42El	Tetraspanin 42El
FBgn0033153	4.71569	2.10982e-53	4.43444	7.1053e-51	6.11257	3.48083e-80	Gadd45	Gadd45
FBgn0033205	6.55972	1.42349e-12	3.43025	4.53621e-14	3.37898	1.09475e-24	CG2064
FBgn0033226	2.22761	6.3132e-12	2.06507	6.56138e-10	2.23682	1.04369e-12	CG1882
FBgn0033339	0.515096	1.64975e-08	0.729251	0.0348852	0.787883	0.148938	Sec31	Sec31 ortholog (S. cerevisiae)
FBgn0033405	3.88708	0.000577851	2.92276	0.00451744	6.92318	5.4712e-16	CG13954
FBgn0033427	1.51179	0.00181128	1.3152	0.128008	1.64176	4.43646e-05	CG1868
FBgn0033446	2.25215	2.66646e-05	1.62908	0.00768125	1.85124	0.000679149	CG1648
FBgn0033598	6.1171	0.00181128	0.408961	1	5.9882	0.000833496	Cpr47Eb	Cuticular protein 47Eb
FBgn0033600	2.94824	0.0371607	5.43326	0.00172197	4.30884	3.92276e-05	Cpr47Ec	Cuticular protein 47Ec
FBgn0033731	3.61424	0.0225518	2.85134	0.0558282	6.58632	4.50132e-12	Cpr49Ah	Cuticular protein 49Ah
FBgn0033777	2.24442	1.04612e-12	1.462	0.0143086	1.67985	4.95556e-05	CG17574
FBgn0033785	0.56997	0.00141669	0.523245	6.44329e-05	0.504317	0.000108474	Sans	Sans ortholog
FBgn0033799	0.487084	0.000834453	0.40835	5.33854e-05	0.393577	9.14723e-06	GLaz	Glial Lazarillo
FBgn0033889	0.315793	9.00771e-09	0.538708	0.0046072	0.498996	0.000703199	CG6701
FBgn0033926	8.77804	0.00901776	8.42922	2.66048e-110	5.68647	4.6284e-83	Arc1	Activity-regulated cytoskeleton associated protein 1
FBgn0033928	8.31611	2.61746e-30	9.05275	3.32891e-87	9.86284	1.43476e-95	Arc2	Arc2
FBgn0033945	3.40578	1.08617e-17	3.19353	4.1032e-17	3.96594	3.70529e-26	CG12868
FBgn0033980	13.1199	5.90837e-05	0.557469	1	6.39088	0.000835918	Cyp6a20	Cyp6a20
FBgn0033982	1.86746	0.00113585	0.936398	1	1.55233	0.0533123	Cyp317a1	Cyp317a1
FBgn0034030	0.458868	0.000255647	0.399454	5.96024e-06	0.316525	2.65745e-08	CG8192
FBgn0034075	0.359815	8.23989e-05	0.558349	0.0590998	0.697649	0.306446	Asph	Aspartyl beta-hydroxylase
FBgn0034143	2.39222	3.60886e-10	2.17692	2.17636e-08	2.16939	2.50442e-08	CG8303
FBgn0034184	1.39431	0.0261493	1.33277	0.0962038	1.33451	0.0741053	CG9646
FBgn0034194	1.53381	0.017145	0.968365	1	1.52835	0.00247127	CG15611
FBgn0034225	5.63902	0.000764933	0.688087	1	3.51983	0.0582941	veil	veil
FBgn0034312	2.85481	2.33801e-21	1.6713	0.000157842	2.88288	5.21386e-23	CG10916
FBgn0034365	1.64826	0.0684585	1.68414	0.0396193	1.61623	0.0653967	CG5335
FBgn0034417	6.41776	0.00737742	1.20445	1	4.57428	0.0609968	CG15117
FBgn0034438	0.523847	0.035289	0.515441	0.0184701	0.512434	0.0315996	CG9416
FBgn0034462	0.27643	3.33354e-15	0.528981	3.50466e-05	0.43551	3.90769e-07	CG15905
FBgn0034527	1.34712	0.0952132	1.32516	0.149346	1.48052	0.00658066	CG9945
FBgn0034583	2.25291	0.0238518	1.81013	0.185895	2.38733	0.0130151	CG10527
FBgn0034636	0.564023	5.83332e-05	0.555227	2.95946e-05	0.856543	0.619906	CG10440
FBgn0034709	3.60176	0.00012844	2.60313	5.16361e-10	3.3149	2.53913e-17	Swim	Secreted Wg-interacting molecule
FBgn0034725	1.77182	7.6436e-07	1.32682	0.119319	1.51146	0.00306748	CG6044
FBgn0034728	2.01435	8.71219e-11	1.45939	0.00347386	1.51674	0.000512397	rad50	rad50
FBgn0034729	4.44545	5.01956e-10	1.74371	0.292409	2.48495	0.00319911	CG10344
FBgn0034756	8.7909	4.75862e-08	28.4161	1.81965e-47	38.9169	9.6414e-216	Cyp6d2	Cyp6d2
FBgn0034797	1.41823	0.0124989	1.2807	0.22574	1.50954	0.00437311	nahoda	nahoda
FBgn0034915	1.96549	7.25631e-06	2.31024	6.83232e-09	2.66838	2.57353e-20	eIF6	eIF6
FBgn0034940	1.55256	0.00820075	1.49276	0.0230065	1.65354	0.000733912	CG16787
FBgn0034965	0.306343	5.52906e-12	0.572694	0.0017932	1.044	1	ppk29	pickpocket 29
FBgn0034974	0.663459	0.00788546	0.56066	4.05427e-06	0.48925	7.68429e-09	CG16786
FBgn0035293	0.102147	2.99136e-14	0.277853	2.15939e-07	0.434774	0.00109746	CG5687
FBgn0035300	0.0963469	0.0043715	0.171321	0.0148882	0.146134	0.00692972	CG1139
FBgn0035309	1.77901	0.0576109	1.34029	0.679279	1.699	0.078466	CG15879
FBgn0035336	1.5128	0.00540649	1.04338	1	1.50525	0.0035584	CG9004
FBgn0035398	2.04665	0.0160859	2.00561	0.029027	1.98935	0.0633715	Cht7	Cht7
FBgn0035431	2.72306	6.95803e-05	2.44232	0.000285736	1.51065	0.389061	CG14968
FBgn0035480	2.18588	0.0370141	2.45092	0.000579068	3.45582	4.17311e-09	CG14984
FBgn0035486	11.5186	0.00529782	10.1594	0.000157842	13.287	1.74792e-12	Gr64d	Gustatory receptor 64d
FBgn0035501	2.84914	4.41175e-05	1.9558	1.94073e-07	2.31809	1.40502e-12	CG1299
FBgn0035518	0.54146	7.59054e-06	0.692808	0.0277171	0.792105	0.268601	CG15011
FBgn0035608	16.7191	1.69783e-10	0.512783	1	14.509	6.59798e-18	blanks	blanks
FBgn0035710	2.36117	6.57174e-05	2.09201	5.87419e-06	2.40309	2.07281e-05	SP1173	SP1173
FBgn0035714	1.41922	0.0205759	1.42942	0.0194645	1.77681	1.32992e-06	CG8549
FBgn0035720	0.760366	0.0893158	0.718418	0.0300142	0.784585	0.163526	CG10077
FBgn0035802	1.90714	2.01095e-09	1.39726	0.0224228	1.61607	4.54894e-05	CG33275
FBgn0035816	0.192451	5.06961e-08	0.48655	0.0337537	0.422871	0.00415227	CG13685
FBgn0035817	0.0990164	0.00076417	0.289196	0.0488704	0.564894	0.545584	CG7409
FBgn0035865	0.428486	4.83157e-05	0.752118	0.466635	0.544617	0.00345211	CG7201
FBgn0035996	3.73437	5.05448e-14	2.52392	5.52332e-11	3.88424	6.56532e-28	CG3448
FBgn0036029	0.357666	0.00516471	0.356116	0.00249209	0.9675	1	CG16719
FBgn0036126	3.37028	1.91743e-27	2.77765	6.03622e-21	3.21827	1.37944e-28	CG6272
FBgn0036187	1.38021	0.0360333	1.44644	0.0108802	1.37594	0.0353629	RIOK1	RIO kinase 1
FBgn0036290	1.96404	3.22076e-11	2.24029	1.688e-16	2.49532	5.71644e-22	CG10638
FBgn0036316	0.585409	0.0314659	0.495016	0.00115747	0.430105	0.000138301	CG10960
FBgn0036433	0.67088	0.0620334	0.561151	0.00208438	0.492669	0.0001254	CG9628
FBgn0036487	1.3717	0.0277597	1.32679	0.0842781	1.2795	0.14199	Prp31
FBgn0036596	0.0953037	0.00353167	0.0280523	0.000103723	0.115283	0.00692023	CG13045
FBgn0036663	1.66942	0.000405605	1.43051	0.0529725	1.38084	0.120463	CG9674
FBgn0036677	0.151372	1.07185e-21	0.563831	0.00293253	0.444392	0.000115499	CG13023
FBgn0036678	0.529733	0.0116109	0.549486	0.0146373	0.596806	0.0592298	CG11905
FBgn0036690	473.487	0.00237406	13.4219	0.00115747	116.527	1.32702e-48	Ilp8	Insulin-like peptide 8
FBgn0036702	1.88533	1.05955e-09	1.71357	9.5131e-07	1.78187	4.86194e-08	CG6512
FBgn0036764	3.99626	6.48849e-23	2.13875	1.03675e-07	3.33171	1.83188e-24	CG5535
FBgn0036822	0.502218	0.0193404	0.579013	0.0770873	0.732248	0.456377	NijB	Ninjurin B
FBgn0036834	4.58084	0.0486259	2.49402	0.597712	4.53898	0.0281882	CG6836
FBgn0036892	1.42285	0.00620559	1.37658	0.0249462	1.46812	0.00190715	Lon	Lon protease
FBgn0036997	27.8359	0.00146266	3.08988	0.891111	12.6051	0.0138527	CG5955
FBgn0037011	1.45031	0.0099132	1.64793	7.42061e-05	1.96191	1.71105e-09	CG4858
FBgn0037082	1.49897	0.00263408	1.31758	0.119014	1.43714	0.0094575	CG5664
FBgn0037151	2.37468	7.63184e-06	1.75263	0.0191514	1.86259	0.00422555	CG7130
FBgn0037323	0.350851	1.07522e-09	0.749022	0.282126	0.602132	0.03068	CG2663
FBgn0037327	1.50281	0.000494505	1.3689	0.0243108	1.37423	0.0164895	PEK	pancreatic eIF-2alpha kinase
FBgn0037345	1.63827	0.0457705	1.38913	0.347753	1.83111	0.00256983	rev7	rev7
FBgn0037354	1.98929	7.01348e-08	2.19087	4.89333e-09	2.31035	5.21636e-15	CG12171
FBgn0037391	2.24671	7.27102e-14	1.60536	0.00026186	1.80726	3.4061e-07	CG2017
FBgn0037409	0.48108	0.0141638	0.383171	0.000579068	0.446394	0.00613652	Osi24	Osiris 24
FBgn0037424	10.5734	0.00304758	2.34355	0.722357	8.58742	3.95072e-05	Osi15	Osiris 15
FBgn0037503	1.51191	0.0257131	1.60238	0.0047749	1.7746	0.000106901	CG14598
FBgn0037525	0.586305	0.00490827	0.497345	0.000136015	0.606001	0.00903461	CG17816
FBgn0037531	2.5489	2.50211e-12	1.92027	8.67567e-06	1.90301	1.06331e-05	CG10445
FBgn0037555	1.46642	0.00321362	1.28869	0.161912	1.32141	0.0740262	Ada2b	transcriptional Adaptor 2b
FBgn0037637	2.38351	3.20256e-17	2.49623	1.12623e-19	2.71931	3.3139e-24	CG9836
FBgn0037665	0.368189	0.0298876	0.373196	0.0426513	0.185559	9.92271e-05	St2	Sulfotransferase 2
FBgn0037697	0.227103	0.00410441	0.500354	0.347587	0.356684	0.084527	GstZ2	Glutathione S transferase Z2
FBgn0037796	1.56177	0.0236754	1.2808	0.442341	1.66078	0.00687294	CG12814
FBgn0037831	0.530368	0.00956798	0.603015	0.0764832	0.676624	0.193893	Cap-H2	Chromosome associated protein H2
FBgn0037846	1.62531	0.00737742	1.41603	0.148228	1.46233	0.0814576	CG6574
FBgn0037850	151.162	1.02834e-18	129.333	3.43359e-132	171.681	1.03183e-167	CG14695
FBgn0037852	1.7251	3.86971e-05	1.55301	0.00251854	1.48455	0.00866715	Tpc1	Thiamine pyrophosphate carrier protein 1
FBgn0037853	1.90725	0.0264109	1.58155	0.156056	2.07173	0.000847913	CG14696
FBgn0037902	0.176315	0.00327792	0.273164	0.0191514	1.23941	0.925535	CG5281
FBgn0037973	3.53941	8.35668e-15	3.5273	2.00035e-31	4.70868	3.34793e-60	CG18547
FBgn0037974	14.3728	5.09571e-16	10.0094	5.69266e-12	13.8238	1.00323e-17	CG12224
FBgn0037975	22.9653	8.50364e-06	12.5565	3.03572e-10	20.6927	5.52888e-32	CG3397
FBgn0038020	3.35592	2.26818e-26	1.72696	5.52608e-05	1.75852	1.80755e-05	GstD9	Glutathione S transferase D9
FBgn0038035	2.30352	2.72502e-11	1.58836	0.00110072	2.66093	2.52135e-19	lig3	DNA ligase III
FBgn0038037	2.36771	3.53414e-07	1.85666	0.000388771	3.2176	1.70577e-18	Cyp9f2	Cyp9f2
FBgn0038088	3.27292	2.19845e-05	2.05934	8.05292e-07	1.15787	0.80521	CG10126
FBgn0038107	1.88374	6.52435e-05	1.83301	0.000436478	2.09017	4.92415e-07	CG17327
FBgn0038126	0.568075	0.0224134	0.505398	0.00347722	0.396997	7.63109e-05	CG8483
FBgn0038243	2.41127	0.000998592	1.91983	0.0391924	0.823226	0.971782	CG8066
FBgn0038290	0.231955	0.000835411	0.424179	0.0996884	0.61381	0.442414	CG6912
FBgn0038291	0.322564	0.000245125	0.455101	0.0175176	0.440209	0.00900061	CG3984
FBgn0038344	2.58225	1.10682e-21	1.90632	2.15502e-09	2.02952	1.02405e-11	CG5205
FBgn0038347	119.884	4.18623e-21	78.163	2.0781e-33	109.282	8.28203e-197	CG18522
FBgn0038349	1.9058	0.0314659	1.88253	0.0438025	2.03171	0.0176749	CG6045
FBgn0038404	3.30239	0.00907566	4.49986	8.55518e-06	3.8941	0.000588785	CG8925
FBgn0038405	2.81247	0.000148193	3.16631	0.000126572	3.79153	2.33949e-05	CG8927
FBgn0038407	2.16889	0.00226778	2.76505	4.17419e-07	2.51695	1.13816e-05	CG6126
FBgn0038455	4.6129	5.19857e-14	2.6207	7.41665e-10	3.39063	1.18552e-17	CG14907
FBgn0038470	2.96045	4.86056e-09	1.9963	0.00026844	2.57214	1.93838e-08	CG18213
FBgn0038511	0.64692	0.0524847	0.65589	0.0744834	0.56888	0.0065318	CG5873
FBgn0038610	0.638309	0.000469936	0.592954	3.50466e-05	0.677633	0.00437571	CG7675
FBgn0038629	2.99059	3.66767e-05	1.82842	0.0954288	2.3206	0.000444094	CG14304
FBgn0038652	0.349968	0.00606064	0.447944	0.058517	0.444256	0.0523157	CG7720
FBgn0038725	2.66854	0.00606064	1.64669	0.487076	2.57724	0.00481008	CG6184
FBgn0038727	2.87434	0.029111	2.58511	0.00466803	3.1907	0.000138301	CG7432
FBgn0038811	1.51545	0.00485512	1.46977	0.0143086	1.2725	0.242884	CG4159
FBgn0038893	1.72425	6.65645e-05	1.51092	0.00840811	1.98316	2.14608e-08	CG6353
FBgn0038941	7.92703	2.1973e-06	11.2654	1.01037e-12	11.2013	1.35868e-12	CG7080
FBgn0038953	1.98236	1.23192e-10	1.72647	1.584e-06	1.84396	1.65648e-08	CG18596
FBgn0039006	2.47329	4.67321e-10	1.55035	0.0329465	2.18729	9.00609e-08	Cyp6d4	Cyp6d4
FBgn0039102	0.299961	9.16879e-06	0.875523	1	0.423036	0.000861487	SPE	Spatzle-Processing Enzyme
FBgn0039108	2.76004	0.0308499	4.20928	7.54943e-06	2.6802	0.0239869	CG10232
FBgn0039131	2.66492	0.00686985	2.65587	0.00192203	2.69158	0.00439473	CG12268
FBgn0039226	5.75455	2.95214e-07	3.21283	2.57576e-05	4.07626	5.16138e-08	Ude	Uracil-DNA degrading factor
FBgn0039297	4.23018	0.00517591	2.37707	0.631103	4.14944	0.00243042	CG11852
FBgn0039316	5.44223	0.0466011	4.35322	0.0762147	4.18327	0.0847559	CG11893
FBgn0039323	5.64911	3.95676e-05	2.77751	6.57096e-07	5.1612	3.62018e-24	CG10559
FBgn0039328	2.34625	2.09664e-12	2.17873	1.26509e-10	1.77398	1.93351e-05	CHKov2	CHKov2
FBgn0039464	3.55923	0.000495746	2.20387	1.08692e-05	1.72635	0.0128995	CG6330
FBgn0039479	0.357054	3.43193e-09	0.479879	2.17338e-05	0.385302	1.0883e-07	CG14257
FBgn0039644	8.24583	2.78351e-12	6.46617	8.1915e-27	8.28054	1.3614e-100	CG11897
FBgn0039704	0.583585	1.47364e-05	0.694193	0.0140704	0.745833	0.0705267	neo	neyo
FBgn0039795	0.220744	0.0294969	0.215842	0.0336455	0.209178	0.0267662	Spn100A	Serpin 100A
FBgn0039804	0.604687	0.00063352	0.705434	0.0475846	0.560167	6.66989e-05	CG15544
FBgn0039807	0.21335	5.61111e-16	0.663839	0.0762147	0.238753	1.26915e-15	CG15546
FBgn0039827	0.291007	1.87117e-06	0.842219	0.904805	0.391237	0.000418555	CG1544
FBgn0039930	1.57409	0.0101409	1.54522	0.029027	1.53265	0.0281882	CG11077
FBgn0039938	0.626314	0.0466011	0.640909	0.0663796	0.503561	0.000735036	Sox102F	Sox102F
FBgn0039941	0.55822	0.0257131	0.450688	0.000388771	0.456549	0.000428778	CG17167
FBgn0040038	9.13139	3.79708e-07	6.23126	8.53449e-07	8.94534	9.28883e-39	klhl10
FBgn0040089	0.391605	2.19845e-05	0.592959	0.0638823	0.58042	0.0216674	meso18E	meso18E
FBgn0040251	6.38045	2.84745e-22	3.70987	1.97773e-09	3.70862	1.32248e-09	Ugt86Di	Ugt86Di
FBgn0040257	4.10143	0.00791407	2.70948	0.177827	3.65806	0.0140695	Ugt86Dc	Ugt86Dc
FBgn0040259	2.0984	1.63778e-12	1.71325	3.03825e-06	2.34344	2.06245e-17	Ugt86Da	Ugt86Da
FBgn0040279	6.48309	0.00306717	2.44902	0.00895717	7.31699	1.0883e-07	Osi14	Osiris 14
FBgn0040294	1.31188	0.0807485	1.25513	0.24108	1.34927	0.0375049	POSH	Plenty of SH3s
FBgn0040297	0.594004	0.0108903	0.713091	0.219922	0.685813	0.0973156	Nhe2	Na[+]/H[+] hydrogen exchanger 2
FBgn0040319	2.03287	2.44035e-09	1.45839	0.0123838	1.65561	7.65279e-05	Gclc	Glutamate-cysteine ligase catalytic subunit
FBgn0040321	0.761506	0.0862897	0.971969	1	0.67163	0.0027164	GNBP3	Gram-negative bacteria binding protein 3
FBgn0040496	1.91684	0.000474312	2.2272	6.73484e-08	2.59284	2.62587e-08	CG17104
FBgn0040837	20.7898	0.00270058	3.2159	0.956131	12.4349	0.0613287	CG8620
FBgn0041184	2.12393	0.000255569	1.29517	0.135899	1.82957	1.76419e-08	Socs36E	Suppressor of cytokine signaling at 36E
FBgn0041588	1.43226	0.014598	1.67355	3.43124e-05	1.62849	9.06703e-05	ligatin	ligatin
FBgn0041627	2.71608	2.26901e-20	2.82208	4.25486e-23	3.00289	1.63556e-26	Ku80	Ku80
FBgn0041713	2.35017	1.22554e-11	1.94602	5.87722e-07	2.44159	1.00163e-13	yellow-c	yellow-c
FBgn0042650	0.579547	0.0102984	0.563343	0.00452865	0.458372	2.82501e-05	disco-r	disco-related
FBgn0042712	1.57886	0.000170318	1.49727	0.00211309	1.72259	1.50804e-06	HBS1	HBS1
FBgn0043578	13.1345	0.0690956	5.08937	0.616902	11.1568	0.058526	PGRP-SB1	PGRP-SB1
FBgn0045476	12.2425	0.00159488	11.375	1.13329e-05	16.3428	1.15028e-15	Gr64e	Gustatory receptor 64e
FBgn0045477	21.6869	1.15867e-05	10.2185	2.25257e-05	11.8139	2.35533e-09	Gr64c	Gustatory receptor 64c
FBgn0045478	21.711	4.02398e-06	8.12552	0.00164986	11.3932	1.97159e-07	Gr64b	Gustatory receptor 64b
FBgn0045479	9.74741	0.0044769	6.79287	0.017199	10.0795	3.75595e-06	Gr64a	Gustatory receptor 64a
FBgn0050000	1.58096	0.000253485	1.38319	0.0394445	1.63087	5.24721e-05	GstT1	Glutathione S transferase T1
FBgn0050196	7.7999	1.99789e-08	6.88995	3.09587e-17	8.8124	5.05971e-25	CG30196
FBgn0051098	2.54184	0.0437362	2.10285	0.0187248	3.6956	9.3392e-10	CG31098
FBgn0051103	2.50619	0.0813227	1.24106	0.968343	2.04757	0.0427853	CG31103
FBgn0051286	20.2583	2.42216e-09	2.57676	0.764298	7.00303	0.0186282	CG31286
FBgn0051549	1.73364	0.0765414	2.06759	0.000536023	2.03759	0.000603842	CG31549
FBgn0051694	1.62215	1.24682e-05	1.37883	0.0201078	1.44323	0.00286504	CG31694
FBgn0051793	1.80797	1.83724e-05	1.3181	0.1909	1.39332	0.0524069	CG31793
FBgn0051864	3.05227	3.27943e-24	2.83962	7.38318e-22	3.62422	1.25513e-35	Qtzl	Quetzalcoatl
FBgn0051875	0.287582	0.000279347	0.471401	0.0594366	0.394571	0.00903461	CG31875
FBgn0051973	1.75622	0.0511447	1.56458	0.246765	2.13427	0.0274188	Cda5	Chitin deacetylase-like 5
FBgn0052082	2.30708	8.64025e-07	1.71847	0.000366943	1.38574	0.244019	CG32082
FBgn0052150	0.491789	0.066616	0.496097	0.0554102	0.395056	0.00409042	CG32150
FBgn0052248	0.0960116	0.0765414	0.0279074	0.0187248	0.459368	0.721025	CG32248
FBgn0052255	18.1605	0.000342538	16.3663	5.84062e-10	27.9675	2.37718e-21	Gr64f	Gustatory receptor 64f
FBgn0052311	2.65423	1.25455e-08	1.70399	0.0261627	1.63941	0.163113	zormin	zormin
FBgn0052372	0.584661	0.0383249	0.691068	0.294739	0.509787	0.0120038	ltl	larval translucida
FBgn0052447	0.605189	0.0378529	0.612758	0.036768	0.750256	0.364157	CG32447
FBgn0052549	3.93418	2.36406e-19	2.55376	4.89333e-09	4.20537	1.82408e-46	CG32549
FBgn0052625	14.0606	0.00153023	15.2788	1.72456e-13	29.945	4.45175e-41	CG32625
FBgn0052649	1.56837	0.00197277	1.38999	0.0665482	1.29876	0.186747	CG32649
FBgn0052694	0.506751	0.0129411	0.551574	0.0565926	0.371593	0.000146736	CG32694
FBgn0052845	0.607798	0.0371878	0.574525	0.0238365	0.708532	0.290792	CG32845
FBgn0053158	1.88152	9.843e-09	1.8284	6.38383e-08	1.83427	3.49386e-08	CG33158
FBgn0053329	3.32103	0.00679618	1.71766	0.638047	3.66971	0.000535264	Sp212	Serine-peptidase 212
FBgn0053542	8.44696	8.41984e-11	2.96181	0.00232628	5.56331	6.88329e-12	upd3	unpaired 3
FBgn0053993	0.684684	0.0238518	0.909446	0.961719	0.693443	0.0303262	CG33993
FBgn0054002	126.542	4.1387e-257	2.95299	0.0355969	10.9232	1.20837e-20	CG34002
FBgn0060296	0.595688	0.00564589	0.629373	0.0165246	0.497559	5.15493e-05	pain	painless
FBgn0063492	5.60702	3.98986e-14	6.21871	3.81016e-18	3.81999	1.16036e-06	GstE8	Glutathione S transferase E8
FBgn0063493	5.00314	0.000384148	9.85195	1.45122e-13	14.3256	1.76242e-38	GstE7	Glutathione S transferase E7
FBgn0063494	38.518	2.28488e-27	53.9978	2.20695e-27	85.7835	7.91259e-231	GstE6	Glutathione S transferase E6
FBgn0063497	2.64022	0.000379038	3.41616	1.13811e-08	4.48999	5.80468e-15	GstE3	Glutathione S transferase E3
FBgn0085194	4.76223	0.00138874	4.90268	0.00030663	6.25008	1.45674e-06	CG34165
FBgn0085354	1.9429	0.000173201	1.89988	0.000195785	1.72666	0.00344038	CG34325
FBgn0085440	0.0770259	1.0035e-06	0.368612	0.0671449	0.369403	0.0538356	CG34411
FBgn0085474	3.71073	1.83957e-09	2.01676	0.0207476	2.07257	0.0411879	CG34445
FBgn0086370	1.8744	2.34953e-07	1.51704	0.0038335	1.90904	3.80579e-08	sra	sarah
FBgn0086758	8.42041	2.13375e-09	1.5582	0.640597	3.10695	0.0064721	chinmo	Chronologically inappropriate morphogenesis
FBgn0087035	1.33532	0.0275679	1.3016	0.0762147	1.38682	0.00794905	AGO2	Argonaute 2
FBgn0243486	0.553399	0.00540649	0.500411	0.000473123	0.446096	7.59259e-05	rdo	reduced ocelli
FBgn0250867	0.51929	0.00135124	0.481123	0.000401362	0.559849	0.00622423	CG42238
FBgn0259171	0.476459	3.12097e-08	0.605156	0.000484724	0.53029	2.22266e-06	Pde9	Phosphodiesterase 9
FBgn0259683	8.63201	1.28214e-05	11.9407	1.39898e-10	18.9947	5.24913e-20	Ir40a	Ionotropic receptor 40a
FBgn0259708	3.03528	0.0245831	3.20144	0.00451744	3.41662	0.00166109	CG42362
FBgn0259709	2.85989	0.0188261	2.40869	0.0425114	2.77784	0.00450416	CG42363
FBgn0259711	2.41443	1.06116e-08	2.00967	1.59405e-05	2.35979	5.46406e-09	CG42365
FBgn0260006	6.64602	8.89661e-07	6.48154	5.41965e-06	9.69118	5.82406e-42	drd	drop dead
FBgn0260653	1.55626	0.000127662	1.33711	0.0578132	1.52288	0.000391709	serp	serpentine
FBgn0260745	2.39717	0.00171005	1.52747	0.292432	1.91664	0.0154121	mfas	midline fasciclin
FBgn0260755	1.84181	9.74002e-06	1.29619	0.296482	1.3783	0.08916	CG42553
FBgn0260795	2.41045	4.38803e-08	1.25135	0.677292	2.21946	3.9422e-05	CG42575
FBgn0260962	1.33496	0.0325532	1.2975	0.093064	1.16768	0.463728	pic	piccolo
FBgn0260985	1.49326	0.00292507	1.55005	0.00073343	1.73864	4.12829e-07	RfC4	Replication factor C subunit 4
FBgn0261113	2.48115	2.3332e-22	2.51348	6.24806e-23	2.82259	5.90403e-30	Xrp1
FBgn0261284	1.35836	0.0348883	1.31136	0.110701	1.32635	0.0657643	bou	boudin
FBgn0261353	1.34285	0.0682813	1.44857	0.00981567	1.40405	0.0194639	Ccdc56	Coiled-coil domain containing 56
FBgn0261526	0.439256	0.000373912	0.468967	0.00157435	0.322874	3.36271e-06	NT1	Neurotrophin 1
FBgn0261547	1.70852	7.33416e-07	1.29091	0.130448	1.41472	0.00692877	Exn	Ephexin
FBgn0262524	3.31688	7.27756e-22	3.72671	1.10065e-29	4.34956	7.91597e-39	ver	verrocchio
FBgn0262624	0.638968	0.00325331	0.640335	0.00391103	0.618644	0.00103821	Tmhs	Tetraspan membrane protein in hair cell stereocilia ortholog
FBgn0262867	0.526459	0.0303654	0.417778	0.000680053	0.358022	9.56402e-05	Ptr	Patched-related
FBgn0263030	4.51035	0.000245992	6.05499	1.91535e-08	5.1536	2.54152e-06	CG43325
FBgn0263031	3.02614	0.0104577	4.70856	4.77553e-11	4.46841	5.66102e-10	CG43326
FBgn0263046	2.09743	0.000680295	1.59433	0.0147477	1.94255	1.46128e-05	CG43341
FBgn0263241	3.24014	5.58249e-09	2.44728	2.96663e-13	3.0645	2.15636e-23	Mocs1	Molybdenum cofactor synthesis 1 ortholog
FBgn0263256	1.66905	0.0280201	1.14668	0.943896	2.08564	1.31189e-06	CG43394
FBgn0263316	7.03096	1.79513e-06	2.86498	0.000567268	3.40196	4.76318e-07	Mrp4	Multidrug resistance protein 4 ortholog
FBgn0263599	1.41966	0.00445369	1.4333	0.00466228	1.37606	0.014629	l(3)72Ab	lethal (3) 72Ab
FBgn0264442	1.78727	2.38358e-08	1.13645	0.728739	1.4767	0.00118207	ab	abrupt
FBgn0264574	0.60811	0.0119235	0.586106	0.00180334	0.559998	0.000730628	Glut1	Glucose transporter 1
FBgn0264911	6.13177	2.33563e-06	3.36223	0.0216487	4.84379	7.30853e-05	CG44102
FBgn0265011	0.538143	1.49949e-05	0.58584	4.04178e-05	0.511113	2.21007e-07	Np	Notopleural
FBgn0265083	2.03144	1.42902e-05	1.65499	0.0431569	2.22685	1.04518e-07	CG44194
FBgn0265137	1.51484	0.00143325	1.05839	1	1.39496	0.0181247	Spn42Da	Serpin 42Da
FBgn0266758	4.2426	4.05462e-07	4.70917	7.52668e-16	5.02966	3.98195e-07	Esyt2	Extended synaptotagmin-like protein 2 ortholog (H. sapiens)
