# Supplementary material for: Chronic activation of JNK JAK/STAT and oxidative stress signalling causes the loser cell status
Source: Nat Commun. 2017 Jul 26;8:136. doi: 10.1038/s41467-017-00145-y (PMC5526992; doi:10.1038/s41467-017-00145-y)
Supplement: Supplementary file 4 — Supplementary Data 3 [file 41467_2017_145_MOESM4_ESM.xlsx]

## Sheet: Sheet1
Supplementary Data 3. Table of genes differentially expressed in prospective loser cells that relate to the p53/DNA Damage response pathway.
			fold change			FDR
Flybase ID	Gene symbol	mahj	RpS3	RpS3star	mahj	RpS3	RpS3star
FBgn0039644	CG11897	8.24583	6.46617	8.28054	0.000263624	0.0718669	6.39598e-06
FBgn0032956	Cul2	8.16532	3.90096	7.81176	4.85923e-13	1.13846e-06	1.18736e-20
FBgn0011774	Irbp	3.59927	3.29817	3.65536	0.000205973	0.0311881	0.166204
FBgn0024912	agt	3.47336	3.99854	4.28109	0.0716766	1	3.76687e-05
FBgn0036126	CG6272	3.37028	2.77765	3.21827	3.4215e-09	2.9201e-07	7.65546e-13
FBgn0010041	GstD5	2.99621	0.848764	4.82971	2.1711e-07	0.123739	6.48629e-05
FBgn0041627	Ku80	2.71608	2.82208	3.00289	0.00344166	0.00451744	9.86927e-08
FBgn0261113	Xrp1	2.48115	2.51348	2.82259	0.0024539	0.807343	9.62586e-05
FBgn0037637	CG9836	2.38351	2.49623	2.71931	9.69431e-25	4.75267e-28	5.10771e-34
FBgn0038035	lig3	2.30352	1.58836	2.66093	9.7763e-09	7.42885e-26	4.78441e-20
FBgn0002891	mus205	2.18646	1.76852	2.57731	1.32177e-21	9.12944e-31	1.52924e-34
FBgn0020270	mre11	2.09932	2.7666	2.46893	1.91886e-06	0.000831202	4.06028e-10
FBgn0034728	rad50	2.01435	1.45939	1.51674	0.0426332	0.12127	0.0798523
FBgn0037354	CG12171	1.98929	2.19087	2.31035	3.63228e-05	0.0289964	0.00189921
FBgn0038953	CG18596	1.98236	1.72647	1.84396	0.0121706	0.0247758	5.76778e-05
FBgn0011706	rpr	1.97046	1.16839	1.78196	1.01378e-86	1.16865e-16	3.62358e-64
FBgn0034915	eIF6	1.96549	2.31024	2.66838	8.71219e-11	0.00347386	0.000512397
FBgn0010173	RpA-70	1.83062	1.72707	2.02228	7.25631e-06	6.83232e-09	2.57353e-20
FBgn0030506	Lig4	1.77997	1.45657	1.58373	1.91743e-27	6.03622e-21	1.37944e-28
FBgn0068280	CG6171	1.76546	1.55645	1.99433	0.00263408	0.119014	0.0094575
FBgn0010278	Ssrp	1.72525	1.28942	1.5648	0.000494505	0.0243108	0.0164895
FBgn0004698	Xpc	1.53159	1.34856	1.24584	7.01348e-08	4.89333e-09	5.21636e-15
FBgn0037327	PEK	1.50281	1.3689	1.37423	3.20256e-17	1.12623e-19	3.3139e-24
FBgn0037082	CG5664	1.49897	1.31758	1.43714	2.72502e-11	0.00110072	2.52135e-19
FBgn0032391	escl	1.47507	1.44448	1.69258	1.23192e-10	1.584e-06	1.65648e-08
FBgn0011703	RnrL	1.45871	1.43542	1.74494	2.78351e-12	8.1915e-27	1.3614e-100
FBgn0028434	Ercc1	1.43212	1.36702	1.37969	2.26901e-20	4.25486e-23	1.63556e-26
FBgn0260962	pic	1.33496	1.2975	1.16768	0.0325532	0.093064	0.463728
FBgn0000489	Pka-C3	0.498162	0.660319	0.426712	2.3332e-22	6.24806e-23	5.90403e-30
