# Supplementary material for: Chronic activation of JNK JAK/STAT and oxidative stress signalling causes the loser cell status
Source: Nat Commun. 2017 Jul 26;8:136. doi: 10.1038/s41467-017-00145-y (PMC5526992; doi:10.1038/s41467-017-00145-y)
Supplement: Supplementary file 5 — Supplementary Data 4 [file 41467_2017_145_MOESM5_ESM.xlsx]

## Sheet: Supdata6_RpS3_puc_DE.csv
Supplementary Data 4. List of genes differentially expressed by RNAseq between RpS3 and RpS3+puc wing discs.
Flybase ID	Mean expression	RpS3 expression	RpS3+puc expression	Fold change	log2(fold change)	pvalue	FDR	symbol	Fullname
FBgn0032551	12.0835	0	20.1392	Inf	Inf	6.42124e-08	3.13067e-06	CG18636
FBgn0032462	6.28296	0	10.4716	Inf	Inf	0.000191209	0.00254806	CG16800
FBgn0260995	5.44254	0	9.0709	Inf	Inf	0.000621667	0.00662602	CG42596
FBgn0259219	784.712	0.490033	1307.53	2668.24	11.3817	5.40453e-94	1.64027e-90	CG42319
FBgn0028496	170.825	3.43993	282.415	82.0988	6.35929	1.28519e-28	6.50091e-26	CG30116
FBgn0050114	21.6113	0.490033	35.6921	72.8361	6.18658	1.71889e-12	2.15127e-10	CG30114
FBgn0050263	20.3675	0.493267	33.617	68.1518	6.09068	8.83595e-12	1.01197e-09	stum
FBgn0030880	15.1428	0.493267	24.9092	50.4984	5.65816	1.00552e-08	6.22807e-07	CG6788
FBgn0004168	7.47326	0.493267	12.1266	24.5842	4.61966	0.000287149	0.00359751	5-HT1A	5-hydroxytryptamine (serotonin) receptor 1A
FBgn0085234	6.66911	0.493267	10.7863	21.8672	4.45069	0.000829171	0.00831816	CG34205
FBgn0032530	6.25099	0.493267	10.0895	20.4544	4.35434	0.00141456	0.012444	CG9263
FBgn0033490	5.65756	0.490033	9.10258	18.5754	4.21532	0.00309293	0.0227427	CG12917
FBgn0035642	39.3054	3.4367	63.2179	18.395	4.20124	8.56243e-17	1.85621e-14	CG18586
FBgn0262686	5.43798	0.490033	8.73661	17.8286	4.15612	0.00404542	0.0278515	CG43156
FBgn0035641	18.1853	1.96983	28.9956	14.7198	3.87969	5.52373e-08	2.72594e-06	CG5568
FBgn0243512	5145.05	598.188	8176.28	13.6684	3.77277	1.92383e-30	1.0616e-27	puc	puckered
FBgn0032225	35.9961	4.42647	57.0426	12.8867	3.68781	3.04325e-08	1.61332e-06	CG5022
FBgn0051664	137.642	19.6919	216.275	10.983	3.45719	9.18606e-19	2.85945e-16	CG31664
FBgn0039498	6.05719	0.9833	9.43979	9.60011	3.26305	0.00715263	0.0428381	CG17991
FBgn0030933	6.03948	0.986534	9.40811	9.53653	3.25346	0.00719613	0.043035	CG6470
FBgn0053839	6.03017	0.986534	9.39259	9.5208	3.25108	0.00721914	0.0430877	His3:CG33839	His3:CG33839
FBgn0031367	116.561	19.1921	181.473	9.45561	3.24117	2.91885e-32	1.77174e-29	c-cup	calcutta cup
FBgn0085447	26.5958	4.42323	41.3776	9.35459	3.22567	2.90372e-09	2.02593e-07	sif	still life
FBgn0013278	2349.22	394.519	3652.35	9.25775	3.21066	1.25873e-40	1.01874e-37	Hsp70Bb	Heat-shock-protein-70Bb
FBgn0013279	2000.73	374.044	3085.19	8.2482	3.04408	2.16289e-39	1.54456e-36	Hsp70Bc	Heat-shock-protein-70Bc
FBgn0051354	2053.9	386.437	3165.54	8.1916	3.03415	2.47235e-52	2.72857e-49	Hsp70Bbb	Hsp70Bbb
FBgn0035300	15.0829	2.94667	23.1737	7.86437	2.97533	6.66027e-05	0.00107952	CG1139
FBgn0028941	7.24924	1.47657	11.0977	7.51587	2.90994	0.00544083	0.0346728	CG16853
FBgn0031528	16.3345	3.44317	24.9287	7.24006	2.856	1.92609e-05	0.000392329	CG15412
FBgn0001230	1544.76	327.8	2356.07	7.18752	2.84549	2.74515e-112	3.33262e-108	Hsp68	Heat shock protein 68
FBgn0052774	9.25125	1.96983	14.1055	7.16077	2.84012	0.00167694	0.0141868	Muc4B	Mucin 4B
FBgn0040904	8.47254	1.96337	12.812	6.52552	2.70609	0.00396242	0.0273989	CG15577
FBgn0013277	1804.67	429.025	2721.77	6.34408	2.66541	3.99491e-50	3.73063e-47	Hsp70Ba	Heat-shock-protein-70Ba
FBgn0050324	26.0282	6.3963	39.1161	6.11542	2.61245	3.11038e-05	0.000583616	CG30324
FBgn0013276	3593.8	921.629	5375.24	5.83233	2.54407	3.91211e-10	3.32498e-08	Hsp70Ab	Heat-shock-protein-70Ab
FBgn0013275	3460.85	899.126	5168.67	5.74855	2.5232	1.02521e-10	9.80002e-09	Hsp70Aa	Heat-shock-protein-70Aa
FBgn0035359	13.0869	3.43993	19.5183	5.67402	2.50437	0.000535832	0.00588156	CG1143
FBgn0015037	3765.78	1019.11	5596.9	5.49194	2.45732	1.16321e-95	4.70711e-92	Cyp4p1	Cytochrome P450-4p1
FBgn0050345	166.81	45.7218	247.536	5.41395	2.43668	1.62357e-26	7.30005e-24	CG30345
FBgn0038642	8.65016	2.45663	12.7792	5.20191	2.37904	0.00794058	0.0465919	Muc91C	Mucin 91C
FBgn0036978	8.62873	2.45663	12.7435	5.18737	2.375	0.00798137	0.0467634	Toll-9	Toll-9
FBgn0003996	3412.93	985.695	5031.08	5.1041	2.35166	2.04595e-96	1.24189e-92	w	white
FBgn0039551	108.763	34.9443	157.975	4.52077	2.17657	2.07839e-09	1.48421e-07	Or98a	Odorant receptor 98a
FBgn0041111	3713.45	1215.69	5378.62	4.42432	2.14546	1.12944e-07	4.98597e-06	lilli	lilliputian
FBgn0039911	109.496	36.3821	158.239	4.34936	2.1208	3.00183e-17	7.28845e-15	CG1909
FBgn0086604	15.9055	5.40653	22.9049	4.23651	2.08288	0.00088882	0.00872294	CG12484
FBgn0035179	28.3628	9.833	40.7159	4.14074	2.04989	1.02438e-05	0.000231152	CG12038
FBgn0001229	242.696	84.5315	348.139	4.11845	2.0421	1.17622e-28	6.2084e-26	Hsp67Bc	Heat shock gene 67Bc
FBgn0001223	301.603	107.231	431.184	4.02106	2.00758	4.95887e-32	2.8667e-29	Hsp22	Heat shock protein 22
FBgn0033395	9553.31	3406.14	13651.4	4.00789	2.00284	6.48846e-56	7.87699e-53	Cyp4p2	Cyp4p2
FBgn0001150	84.9138	30.5146	121.18	3.97121	1.98958	5.90989e-07	2.03824e-05	gt	giant
FBgn0034647	12.2762	4.42647	17.5094	3.95562	1.9839	0.00538819	0.0343734	pirk	poor Imd response upon knock-in
FBgn0033397	72.4876	26.5685	103.1	3.88055	1.95626	8.24156e-09	5.15735e-07	Cyp4p3	Cyp4p3
FBgn0052241	21.1404	7.86964	29.9876	3.81055	1.93	0.000296913	0.0036871	CG32241
FBgn0050080	43.4947	16.2196	61.678	3.80269	1.92702	2.53523e-07	1.02251e-05	CG30080
FBgn0031463	21.1045	7.88257	29.9191	3.7956	1.92433	0.0002987	0.003704	G6P
FBgn0033520	60.4193	22.603	85.6302	3.78845	1.92161	1.25921e-05	0.000277437	Prx2540-1	Peroxiredoxin 2540-1
FBgn0032612	24.7752	9.34944	35.0591	3.74986	1.90684	0.000141413	0.00199622	CG13282
FBgn0032235	44.0545	16.7226	62.2758	3.72406	1.89688	2.95555e-07	1.16495e-05	CG5096
FBgn0029657	227.036	88.0523	319.692	3.63071	1.86025	2.28046e-07	9.35296e-06	CG12535
FBgn0033521	51.7453	20.6461	72.4781	3.5105	1.81168	8.97447e-05	0.00137912	CG12896
FBgn0031758	30.1724	12.2896	42.0942	3.42518	1.77618	5.47033e-05	0.000918531	Ucp4B	Uncoupling protein 4B
FBgn0259226	125.217	51.1737	174.579	3.41151	1.77041	9.44751e-06	0.000214781	CG42326
FBgn0266569	226.775	94.8933	314.696	3.31631	1.72958	1.28556e-17	3.39275e-15	CG42259
FBgn0053267	30.1304	12.7894	41.6912	3.25983	1.7048	9.62391e-05	0.00145497	CG33267
FBgn0263106	5084.62	2197.8	7009.17	3.18917	1.67318	2.26712e-50	2.29357e-47	DnaJ-1	DnaJ-like-1
FBgn0028988	24.6754	10.8195	33.9127	3.13439	1.64819	0.00180522	0.0150724	Spn42Dd	Serpin 42Dd
FBgn0036931	58.0341	25.5755	79.6731	3.11521	1.63933	2.51107e-07	1.01932e-05	CG14183
FBgn0052625	150.593	66.4229	206.706	3.11198	1.63783	3.18117e-09	2.19429e-07	CG32625
FBgn0050099	47.7806	21.1426	65.5393	3.09987	1.63221	2.69383e-06	7.41567e-05	CG30099
FBgn0038014	20.909	9.34297	28.6197	3.06324	1.61506	0.00200438	0.0162764	CG10041
FBgn0033408	18.6746	8.3532	25.5555	3.05936	1.61323	0.00357449	0.0253917	CG8800
FBgn0040842	108.49	51.054	146.78	2.875	1.52356	3.00166e-05	0.000565841	CG15212
FBgn0033519	22.8997	10.8195	30.9532	2.86086	1.51645	0.0021853	0.0174766	CG11825
FBgn0029804	409.644	196.067	552.029	2.81552	1.4934	9.86953e-16	1.9642e-13	CG3097
FBgn0002631	66.0586	31.9589	88.7918	2.77832	1.47421	6.35991e-07	2.1688e-05	E(spl)m5-HLH	Enhancer of split m5, helix-loop-helix
FBgn0001228	172.826	84.1126	231.968	2.75783	1.46353	1.45938e-13	2.10916e-11	Hsp67Bb	Heat shock gene 67Bb
FBgn0029821	37.3164	18.1991	50.0613	2.75075	1.45983	0.000155526	0.00216134	CG4020
FBgn0034558	18.8762	9.33974	25.2338	2.70176	1.4339	0.00839786	0.0484554	Cib2	CIB2 ortholog
FBgn0052512	509.409	254.846	679.118	2.66482	1.41404	0.00167067	0.0141535	CG32512
FBgn0034175	73.2613	36.8754	97.5186	2.64454	1.40302	5.97493e-07	2.05483e-05	ste24b	ste24b prenyl protease type I
FBgn0261538	87.2069	44.7224	115.53	2.58327	1.3692	1.43628e-07	6.18887e-06	CG42662
FBgn0036416	103.095	53.5882	136.1	2.53973	1.34467	8.78162e-08	4.08463e-06	CG7924
FBgn0052255	303.85	159.411	400.142	2.51013	1.32776	4.0673e-10	3.40531e-08	Gr64f	Gustatory receptor 64f
FBgn0001225	8996.22	4782.66	11805.3	2.46835	1.30354	3.66744e-25	1.53526e-22	Hsp26	Heat shock protein 26
FBgn0053302	86.7865	46.634	113.555	2.43502	1.28394	0.00172552	0.0145169	Cpr31A	Cuticular protein 31A
FBgn0033204	27.2743	14.7495	35.6242	2.41528	1.27219	0.00427417	0.028875	CG2065
FBgn0085440	53.4273	29.0251	69.6955	2.40121	1.26376	0.000845175	0.00842399	CG34411
FBgn0267163	106.768	58.0471	139.248	2.39889	1.26237	9.33536e-08	4.32562e-06	CG45603
FBgn0262009	56.8242	30.9756	74.0567	2.39081	1.2575	5.75573e-05	0.00095457	CG42827
FBgn0262867	68.2334	37.3363	88.8314	2.37922	1.25049	1.36663e-05	0.000296266	Ptr	Patched-related
FBgn0013672	15874.4	8782.72	20602.2	2.34577	1.23006	0.000304114	0.00375579	mt:ATPase6	mitochondrial ATPase subunit 6
FBgn0085236	151.511	84.1126	196.444	2.33548	1.22372	2.27726e-05	0.00045026	CG34207
FBgn0052495	1297.45	720.292	1682.22	2.33548	1.22372	8.29372e-26	3.59592e-23	CG32495
FBgn0040001	25.6653	14.253	33.2735	2.33449	1.22311	0.00757631	0.0447791	CG17374
FBgn0004511	72.3898	40.3088	93.7772	2.32647	1.21814	0.000934761	0.00907908	dy	dusky
FBgn0054002	43.7304	24.6019	56.4827	2.29587	1.19904	0.000645135	0.00682224	CG34002
FBgn0053509	2081.01	1178.64	2682.59	2.276	1.1865	9.20451e-09	5.7304e-07	CG33509
FBgn0000644	48.5686	27.513	62.6056	2.27549	1.18618	0.000400529	0.00466643	Fcp3C	Follicle cell protein 3C
FBgn0037672	97.8834	55.5937	126.077	2.26782	1.18131	1.25802e-06	3.91035e-05	sage	salivary gland-expressed bHLH
FBgn0250816	63.0269	35.9179	81.0995	2.25791	1.17499	0.000448404	0.0050875	AGO3	Argonaute 3
FBgn0003067	1722.74	984.597	2214.83	2.24948	1.16959	1.44829e-05	0.000311036	Pepck	Phosphoenolpyruvate carboxykinase
FBgn0266488	1686.95	970.448	2164.61	2.23053	1.15739	4.58448e-06	0.000115468	CG45087
FBgn0032233	75.9936	43.7682	97.4772	2.22712	1.15518	2.11516e-05	0.000426545	dpr19	dpr19
FBgn0039101	72.1945	41.821	92.4435	2.21046	1.14435	3.75718e-05	0.000674737	CG16710
FBgn0037464	30.5318	17.6994	39.0868	2.20837	1.14298	0.00638905	0.0391733	CG1988
FBgn0030882	1320.25	766.098	1689.68	2.20557	1.14115	6.00752e-23	2.35262e-20	GS	Glutathione Synthetase
FBgn0013678	18888.5	10968.1	24168.7	2.20354	1.13983	0.00115437	0.0107141	mt:Cyt-b	mitochondrial Cytochrome b
FBgn0033744	108.201	62.9151	138.392	2.19967	1.13728	1.14206e-06	3.62948e-05	Dh44-R2	Diuretic hormone 44 receptor 2
FBgn0035903	49.0269	28.5319	62.6903	2.1972	1.13567	0.000642808	0.00680356	CG6765
FBgn0264911	43.8892	25.5496	56.1156	2.19634	1.1351	0.0011723	0.0108117	CG44102
FBgn0029584	367.015	213.853	469.123	2.19367	1.13335	2.13546e-06	6.05711e-05	CG11509
FBgn0053080	168.176	98.3753	214.711	2.18257	1.12603	4.03329e-07	1.51592e-05	CG33080
FBgn0262599	32.7158	19.1792	41.7401	2.17632	1.12189	0.00546638	0.0347808	CG43129
FBgn0039154	35.9109	21.1523	45.7499	2.16288	1.11296	0.00384538	0.0268138	Npc2f	Niemann-Pick type C-2f
FBgn0262728	100.34	59.5042	127.563	2.14377	1.10015	4.75026e-06	0.000119239	Pal2	Peptidyl-alpha-hydroxyglycine-alpha-amidating lyase 2
FBgn0031745	175.126	104.223	222.395	2.13383	1.09344	1.3414e-08	7.86695e-07	rau	rau
FBgn0004118	64.8536	38.8646	82.1796	2.11451	1.08032	0.00616911	0.0381329	nAChRbeta2	nicotinic Acetylcholine Receptor beta2
FBgn0031918	45.3267	27.5195	57.1982	2.07846	1.05552	0.00211595	0.0170569	CG6055
FBgn0032813	53.337	32.4295	67.2754	2.07451	1.05277	0.000927532	0.00902987	CG10262
FBgn0033079	47.5247	29.0381	59.8491	2.06106	1.04338	0.00181792	0.0151368	Fmo-2	Flavin-containing monooxygenase 2
FBgn0000241	77.9211	47.6884	98.0763	2.0566	1.04026	0.000498551	0.00556799	bw	brown
FBgn0001224	48413.5	29630.3	60935.6	2.05653	1.04021	5.91263e-17	1.35433e-14	Hsp23	Heat shock protein 23
FBgn0033942	490.004	299.942	616.713	2.05611	1.03991	0.000707202	0.00730675	Cpr51A	Cuticular protein 51A
FBgn0036822	81.0553	49.6744	101.976	2.05289	1.03765	7.75788e-05	0.0012217	NijB	Ninjurin B
FBgn0083970	88.0545	54.1106	110.684	2.04551	1.03246	4.48175e-05	0.000776808	CG34134
FBgn0262577	39.106	24.1054	49.1064	2.03715	1.02656	0.00721116	0.0430734	CG43117
FBgn0028871	65.9924	40.773	82.8054	2.03089	1.02211	0.000388357	0.00455522	Cpr35B	Cuticular protein 35B
FBgn0000216	1114.97	693.489	1395.96	2.01296	1.00932	4.38753e-15	8.43922e-13	Brd	Bearded
FBgn0051119	135.911	84.5735	170.135	2.01169	1.00841	0.00015987	0.00220298	HdacX	Histone deacetylase X
FBgn0037615	81.6922	51.1413	102.06	1.99564	0.996849	0.0001375	0.00195692	CG11760
FBgn0000121	46.2982	29.0154	57.8201	1.99274	0.99475	0.00326052	0.0237022	Arr2	Arrestin 2
FBgn0038290	302.664	189.813	377.899	1.99091	0.993424	3.87651e-10	3.32498e-08	CG6912
FBgn0002629	1005.96	633.619	1254.19	1.97941	0.985074	6.50495e-05	0.00106143	E(spl)m4-BFM	Enhancer of split m4, Bearded family member
FBgn0029826	262.893	165.781	327.633	1.9763	0.9828	8.43037e-07	2.75862e-05	CG6041
FBgn0026061	58.7162	37.3654	72.95	1.95234	0.965205	0.00139723	0.0123273	Mipp1	Multiple inositol polyphosphate phosphatase 1
FBgn0000449	94.2692	59.9943	117.119	1.95217	0.96508	8.16085e-05	0.00127507	dib	disembodied
FBgn0029710	328.896	209.891	408.232	1.94497	0.95975	5.34192e-10	4.41162e-08	CG3568
FBgn0045842	376.261	241.379	466.183	1.93133	0.949594	1.64246e-10	1.53381e-08	yuri	yuri gagarin
FBgn0050438	48.157	30.982	59.607	1.92392	0.944049	0.00445736	0.0298304	CG30438
FBgn0033960	156.276	101.261	192.954	1.90552	0.930182	1.76938e-05	0.000365311	CG10151
FBgn0030795	160.69	104.185	198.36	1.90393	0.928979	2.35779e-06	6.62582e-05	ppk28	pickpocket 28
FBgn0038674	61.9596	40.3476	76.3676	1.89274	0.920477	0.00174478	0.0146484	CG14285
FBgn0035760	129.686	84.5509	159.777	1.88971	0.918165	1.77985e-05	0.000365608	CG8607
FBgn0040801	98.2622	64.3819	120.849	1.87707	0.908479	0.00238789	0.0186905	CG13053
FBgn0036959	184.398	121.877	226.079	1.85497	0.891392	0.000529325	0.00582065	CG6951
FBgn0020258	52.7251	34.9185	64.5962	1.84991	0.887458	0.0050724	0.0327548	ppk	pickpocket
FBgn0036975	317.665	210.572	389.061	1.84764	0.885685	0.00041081	0.00474975	CG5618
FBgn0001296	200.182	132.826	245.085	1.84516	0.883743	6.81414e-05	0.00110005	kar	karmoisin
FBgn0039941	85.1102	56.5673	104.139	1.84097	0.880469	0.00491072	0.0320517	CG17167
FBgn0033866	193.309	128.719	236.37	1.83633	0.876827	0.000187924	0.00251532	CG6280
FBgn0037712	55.3277	36.9142	67.6034	1.83137	0.87292	0.00471117	0.0311512	CG16789
FBgn0035805	542.099	362.941	661.537	1.82271	0.866086	1.83669e-09	1.32723e-07	CG7506
FBgn0039749	57.1963	38.339	69.7679	1.81976	0.86375	0.00473065	0.031263	CG11498
FBgn0025693	327.544	219.847	399.342	1.81646	0.861126	0.00222832	0.0177273	ZnT41F	Zinc transporter 41F
FBgn0040534	1187.6	797.554	1447.63	1.81509	0.860042	0.000193585	0.00257689	CG11985
FBgn0051146	298.734	200.726	364.073	1.81378	0.859002	0.00281345	0.0212409	Nlg1	Neuroligin 1
FBgn0010114	80.3866	54.1106	97.904	1.80933	0.855455	0.00136522	0.0121153	hig	hikaru genki
FBgn0034420	1274.66	858.411	1552.15	1.80817	0.85453	8.96648e-14	1.39488e-11	CG10737
FBgn0034965	226.853	152.944	276.126	1.80541	0.852328	8.26004e-07	2.71753e-05	ppk29	pickpocket 29
FBgn0029813	60.4981	40.8086	73.6244	1.80414	0.851312	0.00406044	0.0278515	CG15766
FBgn0082585	236.406	159.866	287.434	1.79797	0.846371	4.50907e-06	0.000114233	sprt	sprite
FBgn0010240	132.289	89.4868	160.825	1.79719	0.845742	6.37e-05	0.00104141	Lcch3	Ligand-gated chloride channel homolog 3
FBgn0025390	187.827	127.313	228.17	1.7922	0.841728	5.42988e-06	0.000133603	Mur2B	Mucin related 2B
FBgn0050197	54.3383	36.8463	65.9996	1.79122	0.840939	0.00714708	0.0428261	CG30197
FBgn0260861	510.154	346.657	619.152	1.78607	0.836786	5.23336e-08	2.60381e-06	Trs23	TRAPP subunit 23 ortholog (S. cerevisiae)
FBgn0036186	85.9813	58.5694	104.256	1.78004	0.831909	0.00490211	0.0320472	CG6071
FBgn0031821	98.1201	66.8644	118.957	1.77908	0.831132	0.0025652	0.0197223	KFase	Kynurenine formamidase
FBgn0033548	1547.22	1056.39	1874.44	1.77437	0.827308	2.76394e-05	0.000530083	CG7637
FBgn0083984	77.0303	52.6049	93.3139	1.77386	0.826893	0.00190015	0.0156711	CG34148
FBgn0027790	2430.09	1660.09	2943.42	1.77305	0.826237	0.000362722	0.00431287	GV1	GV1
FBgn0029720	68.9707	47.1984	83.4856	1.76882	0.822789	0.00322989	0.0234937	CG3009
FBgn0026393	297.23	203.537	359.691	1.76721	0.821471	2.08016e-07	8.64835e-06	Or43b	Odorant receptor 43b
FBgn0033104	837.577	574.089	1013.24	1.76495	0.819624	1.83761e-07	7.80019e-06	CG15237
FBgn0263780	178.821	122.925	216.085	1.75785	0.813815	1.44195e-05	0.000310929	CG17684
FBgn0037753	207.032	142.575	250.003	1.75348	0.810224	5.26738e-06	0.000130502	CG12947
FBgn0039673	172.676	118.937	208.502	1.75304	0.809859	8.29519e-05	0.00128942	CG7568
FBgn0052544	79.8646	55.0778	96.3891	1.75006	0.8074	0.00449183	0.029995	CG32544
FBgn0030057	963.603	665.298	1162.47	1.7473	0.805126	1.58816e-11	1.76883e-09	Ppt1	Palmitoyl-protein thioesterase 1
FBgn0031097	3253.03	2246.65	3923.94	1.74657	0.804525	1.46733e-14	2.58165e-12	obst-A	obstructor-A
FBgn0029507	68.9044	47.7078	83.0354	1.7405	0.7995	0.00407379	0.027872	Tsp42Ed	Tetraspanin 42Ed
FBgn0030494	985.71	683.573	1187.13	1.73666	0.796316	0.000346222	0.0041574	Cpr12A	Cuticular protein 12A
FBgn0002732	3052.36	2122.52	3672.25	1.73014	0.79089	5.02912e-14	8.14047e-12	E(spl)malpha-BFM	Enhancer of split malpha, Bearded family member
FBgn0033982	136.446	94.916	164.133	1.72924	0.79014	0.000146924	0.00205728	Cyp317a1	Cyp317a1
FBgn0036826	209.213	145.561	251.648	1.72882	0.789787	8.51093e-06	0.000197181	arx	asterix
FBgn0051658	168.099	117.022	202.149	1.72744	0.788636	0.000698408	0.00723436	Nnf1b	Nnf1b
FBgn0052792	95.8947	66.8838	115.235	1.72292	0.784853	0.00187685	0.0155211	ppk8	pickpocket 8
FBgn0022709	130.368	90.9634	156.638	1.72199	0.784074	0.000225943	0.00293363	Adk1	Adenylate kinase-1
FBgn0000591	669.848	468.012	804.405	1.71877	0.781376	9.38078e-10	7.30017e-08	E(spl)m8-HLH	Enhancer of split m8, helix-loop-helix
FBgn0033459	248.866	174.57	298.397	1.70933	0.773427	3.6434e-06	9.53253e-05	CG12744
FBgn0051648	227.08	159.301	272.266	1.70913	0.773262	7.32753e-06	0.000172396	CG31648
FBgn0033113	115.951	81.6398	138.826	1.70047	0.76593	0.00386313	0.0268913	Spn42Dc	Serpin 42Dc
FBgn0040890	909.441	640.635	1088.65	1.69932	0.76496	0.000153018	0.00213522	ksh	kish
FBgn0026320	4427.17	3121.72	5297.48	1.69698	0.762966	1.03024e-13	1.52526e-11	Tom	Twin of m4
FBgn0002985	345.774	244.771	413.11	1.68774	0.755096	5.41602e-07	1.91135e-05	odd	odd skipped
FBgn0039809	73.4876	52.1214	87.7317	1.68322	0.751223	0.00537417	0.034302	CG15547
FBgn0031403	872.534	619.395	1041.29	1.68115	0.749446	0.000260692	0.00330107	CG15387
FBgn0040528	136.5	96.9149	162.89	1.68075	0.749105	0.00841673	0.0485181	CG15864
FBgn0053508	2532.33	1799.85	3020.65	1.67829	0.746988	1.10062e-05	0.000246977	ppk13	pickpocket 13
FBgn0035430	694.227	493.743	827.883	1.67675	0.745667	0.00551694	0.0349925	CG12009
FBgn0035627	595.314	423.725	709.707	1.67492	0.744096	1.29174e-08	7.61248e-07	Sse	Separase
FBgn0029831	437.899	312.106	521.761	1.67174	0.741354	1.41444e-07	6.1546e-06	CG5966
FBgn0032076	116.411	83.1196	138.605	1.66754	0.737724	0.000865665	0.00856494	CG9510
FBgn0265362	83.9998	59.991	100.006	1.66701	0.737264	0.00384386	0.0268138	CG44303
FBgn0029843	209.002	149.329	248.783	1.66601	0.736395	0.00813583	0.0473712	Nep1	Neprilysin 1
FBgn0040291	148.363	106.161	176.498	1.66255	0.733401	0.00353313	0.0251863	Roc1b	Roc1b
FBgn0035248	173.84	124.425	206.783	1.66191	0.732844	0.000110997	0.00162939	CG13919
FBgn0002573	152.362	109.095	181.207	1.66101	0.732062	0.000820114	0.00823506	sens	senseless
FBgn0034963	813.988	584.09	967.254	1.656	0.727703	3.13487e-09	2.17471e-07	Not11
FBgn0036169	104.306	75.1788	123.725	1.64574	0.718737	0.00192778	0.0158411	Fuca	alpha-L-fucosidase
FBgn0265180	438.57	316.159	520.178	1.64531	0.718356	3.35241e-07	1.28792e-05	CG44245
FBgn0040763	94.1423	67.8865	111.646	1.6446	0.717736	0.00298106	0.0221346	CG18336
FBgn0000061	1180.6	852.538	1399.3	1.64134	0.714873	5.60227e-10	4.59537e-08	al	aristaless
FBgn0001992	150.162	108.643	177.84	1.63692	0.710983	0.000390527	0.00457626	Cyp303a1	Cyp303a1
FBgn0085248	142.527	103.208	168.741	1.63496	0.709257	0.000529998	0.00582278	CG34219
FBgn0051728	1985.82	1439.2	2350.23	1.63301	0.707535	0.000181792	0.00245764	CG31728
FBgn0034033	316.656	230.128	374.341	1.62667	0.701918	0.00259224	0.019905	CG8204
FBgn0037035	118.894	86.5854	140.433	1.6219	0.697688	0.00494431	0.032219	CG10589
FBgn0040551	693.357	506.751	817.761	1.61373	0.690402	0.00480171	0.0316293	CG11686
FBgn0037974	403.456	295.58	475.373	1.60827	0.685509	1.82455e-06	5.31177e-05	CG12224
FBgn0031393	81.153	59.4816	95.6006	1.60723	0.684576	0.00808197	0.0471727	CG15382
FBgn0039149	457.433	335.415	538.778	1.6063	0.683743	8.74833e-07	2.83814e-05	CG18428
FBgn0086558	9639.74	7078.05	11347.5	1.6032	0.680956	1.28995e-08	7.61248e-07	Ubi-p5E	Ubiquitin-5E
FBgn0031976	94.3845	69.3372	111.083	1.60206	0.679933	0.00491522	0.0320638	CG7367
FBgn0003741	552.297	406.064	649.785	1.6002	0.678254	3.2824e-07	1.27311e-05	tra	transformer
FBgn0040778	526.912	387.553	619.818	1.59931	0.677451	4.43931e-07	1.64811e-05	CG17977
FBgn0031049	3115.66	2292.97	3664.12	1.59798	0.676251	8.68271e-06	0.000200474	Sec61gamma	Sec61 gamma subunit
FBgn0032293	845.435	622.887	993.801	1.59548	0.673987	3.01052e-08	1.60297e-06	Dpy-30L1	Dpy-30-like 1
FBgn0024491	1923.02	1420.52	2258.01	1.58956	0.66863	3.44849e-09	2.35195e-07	Bin1	Bicoid interacting protein 1
FBgn0040796	118.438	87.5105	139.057	1.58903	0.668148	0.00237452	0.0186219	CG13064
FBgn0263852	2650.94	1959.44	3111.95	1.58818	0.667377	0.000585579	0.00630224	l(2)k12914	lethal (2) k12914
FBgn0034335	934.543	690.854	1097	1.58789	0.667114	0.0015327	0.0132152	GstE1	Glutathione S transferase E1
FBgn0030954	482.414	357.276	565.839	1.58376	0.663352	1.49732e-05	0.000318585	CCKLR-17D3	Cholecystokinin-like receptor at 17D3
FBgn0037809	206.941	153.427	242.616	1.58131	0.661122	0.000189775	0.00253172	CG12818
FBgn0015351	297.902	221.778	348.652	1.57208	0.652673	3.18409e-05	0.000593777	CG14906
FBgn0034974	1577.25	1174.79	1845.56	1.57098	0.651662	0.00012519	0.00180286	CG16786
FBgn0037885	381.46	284.135	446.343	1.57088	0.651576	8.09386e-06	0.000187877	CG17721
FBgn0039270	413.703	308.224	484.022	1.57036	0.651093	0.00170725	0.0144003	PQBP1	Poly-glutamine tract binding protein 1
FBgn0031603	664.483	495.519	777.126	1.56831	0.649209	0.00120506	0.0110305	CG15432
FBgn0030748	392.772	293.049	459.254	1.56716	0.64815	0.00436654	0.029352	Traf-like	TNF-receptor-associated factor-like
FBgn0262954	1155.4	863.422	1350.06	1.56362	0.644886	0.00393625	0.027244	Rpb12	Rpb12
FBgn0038814	273.692	204.53	319.8	1.56359	0.644859	6.3737e-05	0.00104141	CG15923
FBgn0261976	360.861	269.885	421.511	1.56182	0.643224	1.44786e-05	0.000311036	Psf2	Psf2
FBgn0266172	302.303	226.13	353.085	1.56143	0.642864	3.90085e-05	0.000692344	pre-mod(mdg4)-E
FBgn0037619	162.727	121.962	189.904	1.55708	0.638847	0.000965778	0.00928744	CG8159
FBgn0259917	293.14	219.711	342.093	1.55701	0.638782	0.000101776	0.00152915	CG42446
FBgn0260747	1829.95	1372.79	2134.73	1.55503	0.636947	8.6059e-05	0.0013326	CG5010
FBgn0037328	20163.2	15147.5	23507	1.55188	0.634013	1.33929e-05	0.000291692	RpL35A	Ribosomal protein L35A
FBgn0024841	1332.11	1001.43	1552.56	1.55034	0.632583	5.10213e-07	1.84345e-05	Pcd	pterin-4a-carbinolamine dehydratase
FBgn0037873	1906.85	1433.76	2222.24	1.54995	0.632218	7.31873e-07	2.44764e-05	SdhC	Succinate dehydrogenase C
FBgn0051109	401.176	301.96	467.32	1.54762	0.630049	5.36113e-05	0.000903945	CG31109
FBgn0011016	5320.36	4004.89	6197.35	1.54745	0.629891	6.48586e-07	2.20556e-05	SsRbeta	Signal sequence receptor beta
FBgn0034520	220.011	165.675	256.236	1.54662	0.629117	0.000288057	0.00360223	lms	lateral muscles scarcer
FBgn0028394	476.905	359.395	555.246	1.54495	0.627558	0.00505605	0.0326839	CG17834
FBgn0263260	804.72	606.554	936.831	1.54451	0.627153	0.00139265	0.0122959	sel	seele
FBgn0052850	822.038	620.988	956.072	1.5396	0.622554	3.3328e-07	1.28445e-05	CG32850
FBgn0262976	767.947	581.14	892.485	1.53575	0.618941	5.45714e-07	1.92028e-05	lawc	leg arista wing complex
FBgn0001112	297.236	225.046	345.363	1.53463	0.61789	0.0024476	0.0189986	Gld	Glucose dehydrogenase
FBgn0259238	2054.98	1556.58	2387.25	1.53365	0.61697	3.77504e-05	0.000676943	CG42336
FBgn0035427	310.768	235.505	360.943	1.53263	0.616013	6.70992e-05	0.00108611	ckd	cracked
FBgn0035271	550.557	417.442	639.301	1.53147	0.61492	0.000626348	0.00667006	CG2021
FBgn0014869	2145.17	1627.23	2490.47	1.5305	0.614001	1.02903e-08	6.30929e-07	Pglym78	Phosphoglyceromutase
FBgn0037076	117.16	88.9515	135.965	1.52853	0.612149	0.00547697	0.0348117	ebd2	earthbound 2
FBgn0030737	332.62	252.589	385.975	1.52808	0.611717	5.50229e-05	0.00092008	CG9914
FBgn0266170	121.008	91.9434	140.385	1.52686	0.61057	0.00497952	0.0323549	pre-mod(mdg4)-C
FBgn0045479	431.1	328.003	499.832	1.52386	0.607732	1.54785e-05	0.000328513	Gr64a	Gustatory receptor 64a
FBgn0038307	1178.01	896.902	1365.41	1.52236	0.606311	1.30533e-07	5.74156e-06	mRpS10	mitochondrial ribosomal protein S10
FBgn0033871	176.145	134.17	204.129	1.52141	0.605413	0.00123234	0.0112148	CG13339
FBgn0261599	42916.9	32709.5	49721.8	1.5201	0.604167	2.69576e-08	1.44169e-06	RpS29	Ribosomal protein S29
FBgn0052278	423.768	323.019	490.934	1.51983	0.603909	1.95636e-05	0.000397826	CG32278
FBgn0261270	6668.37	5085.58	7723.57	1.51872	0.602855	1.97257e-09	1.41698e-07	SelD	Selenide,water dikinase
FBgn0032290	510.782	389.89	591.377	1.51678	0.601012	0.000100617	0.00151361	CG6443
FBgn0050096	207.947	158.782	240.724	1.51606	0.600331	0.000654981	0.00688354	CG30096
FBgn0040650	231.015	176.514	267.349	1.51461	0.598944	0.000439461	0.00499538	CG15456
FBgn0037490	219.986	168.125	254.56	1.51411	0.598472	0.000556178	0.0060556	CG10053
FBgn0040020	1070.06	818.012	1238.1	1.51355	0.597934	2.93749e-07	1.1616e-05	MED21	Mediator complex subunit 21
FBgn0030900	255.944	195.67	296.126	1.51339	0.597787	0.000276906	0.00349443	Him	Holes in muscle
FBgn0031772	511.358	391.347	591.365	1.5111	0.5956	1.00768e-05	0.000227807	CG13994
FBgn0002633	781.246	597.937	903.452	1.51095	0.595454	1.25194e-06	3.91035e-05	E(spl)m7-HLH	Enhancer of split m7, helix-loop-helix
FBgn0035422	27044.6	20705.2	31270.9	1.51029	0.594828	4.27304e-06	0.00010921	RpL28	Ribosomal protein L28
FBgn0033205	770.11	589.768	890.338	1.50964	0.594205	8.10044e-05	0.00126726	CG2064
FBgn0036331	304.923	233.542	352.51	1.50941	0.593984	0.000135392	0.00192918	CG14117
FBgn0032117	185.234	142.089	213.998	1.50609	0.590809	0.00131525	0.0117926	FucTB	FucTB
FBgn0033467	187.038	143.507	216.058	1.50556	0.5903	0.00129622	0.0116737	CG15863
FBgn0039835	618.379	474.538	714.273	1.5052	0.589953	0.000175526	0.00238355	mRpL32	mitochondrial ribosomal protein L32
FBgn0000565	1716.94	1317.75	1983.06	1.50489	0.589656	7.31773e-08	3.49753e-06	Eip71CD	Ecdysone-induced protein 28/29kD
FBgn0017567	1265.94	974.048	1460.53	1.49944	0.584426	0.000102235	0.00153416	ND23	NADH:ubiquinone reductase 23kD subunit precursor
FBgn0033631	3721.2	2864.92	4292.05	1.49814	0.583168	7.03749e-06	0.000166865	Sod3	Superoxide dismutase 3
FBgn0263873	3668.22	2824.45	4230.73	1.4979	0.58294	0.00643635	0.0393318	sick	sickie
FBgn0027546	2020.86	1557.16	2329.99	1.49631	0.581407	6.74966e-08	3.26458e-06	CG4766
FBgn0039932	227.739	175.524	262.55	1.4958	0.580922	0.00068031	0.00708316	fuss	fussel
FBgn0053635	241.811	186.389	278.759	1.49558	0.580705	0.000527249	0.00580836	CG33635
FBgn0038923	418.316	322.539	482.168	1.49492	0.580064	4.42313e-05	0.000770399	mRpL35	mitochondrial ribosomal protein L35
FBgn0002592	1210.17	933.61	1394.54	1.49371	0.578902	4.06054e-07	1.52145e-05	E(spl)m2-BFM	Enhancer of split m2, Bearded family member
FBgn0030571	653.213	504.011	752.681	1.49338	0.578583	5.69133e-06	0.000138793	CG14414
FBgn0036090	354.283	273.374	408.222	1.49328	0.578481	0.00488746	0.0320204	CG8009
FBgn0032751	280.297	216.303	322.959	1.49308	0.578296	0.0036963	0.0260134	CG17343
FBgn0039254	270.548	209.001	311.579	1.4908	0.576087	0.00145221	0.0126924	Nmnat	Nicotinamide mononucleotide adenylyltransferase
FBgn0032634	1422.42	1099.41	1637.76	1.48967	0.574992	1.85416e-05	0.000378949	Rpb11	Rpb11
FBgn0085220	1039.51	803.788	1196.66	1.48878	0.574131	0.00191862	0.0157912	CG34191
FBgn0040466	884.773	684.364	1018.38	1.48807	0.573439	1.83659e-06	5.33401e-05	Dip2	Dorsal interacting protein 2
FBgn0038421	1195.68	925.269	1375.96	1.48709	0.572494	5.71718e-07	1.98304e-05	CG17931
FBgn0039501	141.09	109.192	162.356	1.48689	0.572295	0.00484665	0.0318045	CG5987
FBgn0030694	278.073	215.291	319.928	1.48603	0.571461	0.000350292	0.00419383	CG15602
FBgn0050051	264.668	205.01	304.44	1.485	0.570464	0.000457651	0.00517307	CG30051
FBgn0032884	2741.78	2124.17	3153.52	1.48459	0.570065	0.000333156	0.00405262	Pomp	Pomp
FBgn0086708	923.906	716.001	1062.51	1.48395	0.569442	1.72113e-06	5.05921e-05	stv	starvin
FBgn0029524	176.843	137.146	203.308	1.48242	0.567954	0.00241413	0.018811	CG3176
FBgn0038830	1203.05	933.668	1382.64	1.48087	0.566448	4.13403e-05	0.000729464	CG17272
FBgn0034919	415.748	322.983	477.591	1.47869	0.564317	7.13301e-05	0.00114091	CG5569
FBgn0011455	2196.89	1707.14	2523.39	1.47814	0.563781	0.000676452	0.00704903	l(3)neo18	lethal (3) neo18
FBgn0037151	155.005	120.456	178.038	1.47804	0.563682	0.00414189	0.0282169	CG7130
FBgn0028683	873.634	678.922	1003.44	1.47799	0.56364	0.00193714	0.015879	spt4	spt4
FBgn0040715	180.305	140.128	207.089	1.47785	0.563502	0.00243787	0.0189474	CG15386
FBgn0040296	335.144	260.529	384.888	1.47733	0.562992	0.000480841	0.00539502	Ocho	Ocho
FBgn0011288	478.185	371.797	549.109	1.4769	0.562577	3.78126e-05	0.000677057	Snap25	Synaptosomal-associated protein 25kDa
FBgn0031307	3560.6	2770.02	4087.66	1.47568	0.561382	4.93054e-08	2.49403e-06	MFS3	Major Facilitator Superfamily Transporter 3
FBgn0032033	151.027	117.522	173.364	1.47516	0.560873	0.00474522	0.0313422	CG13392
FBgn0032477	244.172	190.257	280.115	1.4723	0.558068	0.000832636	0.00833323	CG5287
FBgn0030616	36752.1	28650.6	42153	1.47128	0.557071	6.63012e-05	0.00107751	RpL37a	Ribosomal protein L37a
FBgn0033571	1862.51	1452	2136.18	1.47119	0.556986	3.90978e-06	0.000101682	Rpb5	Rpb5
FBgn0036667	1302.67	1015.75	1493.95	1.47078	0.556583	0.00298695	0.0221512	CG9669
FBgn0031774	480.994	375.569	551.278	1.46785	0.553702	5.14507e-05	0.000874806	CG9147
FBgn0036538	1318.73	1030.1	1511.15	1.46699	0.552861	1.00279e-06	3.22059e-05	CG15715
FBgn0031663	777.305	607.18	890.722	1.46698	0.552851	0.000881364	0.00866377	CG8891
FBgn0032516	630.652	493.104	722.351	1.46491	0.550807	1.74329e-05	0.000360907	CG9293
FBgn0037262	1572.87	1230.66	1801.01	1.46345	0.549372	6.68965e-07	2.2685e-05	MED31	Mediator complex subunit 31
FBgn0038321	365.623	286.131	418.618	1.46303	0.54896	0.00018934	0.00252869	CG6218
FBgn0052029	208.473	163.179	238.669	1.46262	0.54855	0.00179132	0.0149873	Cpr66D	Cuticular protein 66D
FBgn0036306	635.016	497.144	726.931	1.46221	0.548154	0.00741364	0.0440321	CG10973
FBgn0033903	143.709	112.593	164.453	1.4606	0.546559	0.00680263	0.0411479	CG8323
FBgn0031971	293.9	230.495	336.169	1.45847	0.544453	0.000529172	0.00582065	Sirup	Starvation-upregulated protein
FBgn0036728	2507.73	1966.89	2868.29	1.45828	0.544272	0.00289715	0.0216673	CG7580
FBgn0003141	1123.26	881.056	1284.72	1.45816	0.544152	2.44723e-06	6.82973e-05	pr	purple
FBgn0031972	320.917	251.741	367.035	1.45799	0.543978	0.000365248	0.00433551	Wwox	WW domain containing oxidoreductase
FBgn0036893	304.889	239.419	348.536	1.45576	0.541771	0.0004767	0.00536343	CG9376
FBgn0025286	26742.8	21002	30570	1.45557	0.541587	0.000895783	0.00876293	RpL31	Ribosomal protein L31
FBgn0038808	795.424	625.395	908.777	1.45312	0.539159	3.19402e-05	0.000594715	Srp14	Signal recognition particle protein 14
FBgn0266177	204.914	161.255	234.02	1.45124	0.537288	0.00235605	0.0185129	pre-mod(mdg4)-I
FBgn0036556	3326.04	2617.48	3798.41	1.45117	0.537218	4.43981e-05	0.000771092	CG5830
FBgn0038224	3415.33	2687.76	3900.37	1.45116	0.537208	0.000175863	0.00238545	CG3321
FBgn0031309	498.327	392.324	568.995	1.45032	0.536372	7.62006e-05	0.00120556	Tfb4	TFB4 ortholog (S. cerevisiae)
FBgn0032236	1062.77	836.853	1213.39	1.44994	0.535992	4.26656e-06	0.00010921	mRpS7	mitochondrial ribosomal protein S7
FBgn0030137	315.68	248.775	360.284	1.44823	0.534293	0.000510199	0.00564012	CG15317
FBgn0051211	3310.54	2610.95	3776.94	1.44658	0.532643	1.53256e-06	4.5939e-05	CG31211
FBgn0266175	236.809	186.859	270.108	1.44552	0.531585	0.00418155	0.0283598	pre-mod(mdg4)-P
FBgn0042213	368.161	290.509	419.93	1.4455	0.531568	0.00489904	0.0320444	CG18731
FBgn0039218	1039.87	820.569	1186.07	1.44543	0.531496	0.00411475	0.0280793	Rpb10	Rpb10
FBgn0031253	500.869	395.267	571.27	1.44528	0.531345	0.0026168	0.0200429	CG11885
FBgn0051866	292.693	231.05	333.789	1.44466	0.530733	0.000728961	0.00746801	Ada1-2	transcriptional Adaptor 1-2
FBgn0039966	362.758	286.643	413.501	1.44256	0.528633	0.000328895	0.00401285	Rab21	Rab21
FBgn0042125	558.65	441.57	636.703	1.44191	0.527979	6.06977e-05	0.00100118	CG18787
FBgn0016726	14188.5	11215.9	16170.2	1.44171	0.527784	0.00030733	0.0037878	RpL29	Ribosomal protein L29
FBgn0266176	150.517	118.989	171.535	1.44161	0.527678	0.0077776	0.0457793	pre-mod(mdg4)-J
FBgn0031675	203.947	161.242	232.416	1.44142	0.527486	0.0028985	0.0216673	CG9121
FBgn0031047	4743.51	3751.17	5405.07	1.4409	0.526971	1.99004e-07	8.33072e-06	Rcd-1	Required for cell differentiation 1 ortholog
FBgn0266369	1332.7	1054	1518.5	1.44071	0.52678	2.86397e-06	7.77822e-05	Mtp	Microsomal triacylglycerol transfer protein
FBgn0037468	8122.5	6425.91	9253.56	1.44004	0.526108	0.000804602	0.00809451	CG1943
FBgn0036317	1149.9	909.74	1310	1.43998	0.526045	4.52098e-06	0.000114233	CG10948
FBgn0003510	320.003	253.224	364.522	1.43952	0.525591	0.000566205	0.00613178	Sry-alpha	Serendipity alpha
FBgn0038735	534.825	423.377	609.123	1.43872	0.524791	7.75887e-05	0.0012217	CG4662
FBgn0000022	523.99	414.998	596.651	1.43772	0.523782	8.66841e-05	0.00134057	ac	achaete
FBgn0033605	274.906	217.822	312.962	1.43678	0.522839	0.00771499	0.045466	CG9067
FBgn0028648	663.101	525.676	754.717	1.43571	0.521763	0.00128915	0.0116211	mRpL50	mitochondrial ribosomal protein L50
FBgn0250838	2818.57	2235.75	3207.12	1.43447	0.520521	0.00112144	0.0104645	CG30415
FBgn0037574	191.458	151.941	217.802	1.43347	0.519509	0.00419689	0.0284271	Coq2	Coenzyme Q biosynthesis protein 2
FBgn0027513	543.887	431.685	618.688	1.43319	0.519233	8.77051e-05	0.00135411	ana2	anastral spindle 2
FBgn0039764	449.649	356.944	511.452	1.43286	0.518899	0.000185433	0.00249574	CG15535
FBgn0011591	5251.82	4169.11	5973.62	1.43283	0.518865	2.64409e-07	1.05938e-05	fng	fringe
FBgn0262624	590.75	468.992	671.922	1.43269	0.51873	6.27496e-05	0.00102943	Tmhs	Tetraspan membrane protein in hair cell stereocilia ortholog
FBgn0051388	404.964	321.513	460.599	1.4326	0.518631	0.000279338	0.00351205	CG31388
FBgn0003002	427.229	339.203	485.913	1.43251	0.518549	0.000223244	0.00290481	opa	odd paired
FBgn0038610	2757.8	2189.77	3136.49	1.43234	0.518375	0.00246632	0.0190951	CG7675
FBgn0261597	38054.7	30228.8	43271.9	1.43148	0.517508	9.30624e-05	0.0014211	RpS26	Ribosomal protein S26
FBgn0266173	248.724	197.647	282.776	1.43071	0.516735	0.00175045	0.0146859	pre-mod(mdg4)-K
FBgn0037611	165.777	131.775	188.445	1.43005	0.516067	0.006962	0.0419239	CG11755
FBgn0035469	555.44	441.518	631.389	1.43004	0.516056	0.000188466	0.00251981	CG14977
FBgn0038903	343.287	272.948	390.18	1.4295	0.51551	0.00074492	0.00759944	RpI12	RpI12
FBgn0037922	367.879	292.569	418.085	1.42901	0.515019	0.000434035	0.0049608	CG14711
FBgn0038619	306.589	243.862	348.407	1.42871	0.514709	0.000862234	0.00855177	CG7685
FBgn0053169	183.545	146.015	208.566	1.42838	0.514382	0.00517228	0.0332406	CG33169
FBgn0050001	500.009	397.798	568.149	1.42823	0.514232	0.000138967	0.00197086	CG30001
FBgn0025700	5068.23	4032.39	5758.79	1.42813	0.514129	2.66416e-06	7.38422e-05	CG5885
FBgn0033468	791.33	630.137	898.792	1.42634	0.512321	2.80707e-05	0.000537505	CG1418
FBgn0260224	539.52	429.731	612.712	1.4258	0.511774	0.000116957	0.00169839	CG42498
FBgn0034796	1018.52	811.278	1156.69	1.42576	0.511729	1.26985e-05	0.000279274	CG3700
FBgn0051450	772.748	615.627	877.495	1.42537	0.511334	0.000195743	0.00259991	mRpS18A	mitochondrial ribosomal protein S18A
FBgn0035101	1425.92	1136	1619.21	1.42537	0.511332	9.39403e-05	0.00143091	p130CAS	p130CAS
FBgn0037609	557.046	443.839	632.517	1.4251	0.511068	0.000107306	0.0015906	CG9773
FBgn0051251	307.237	244.855	348.825	1.42462	0.510576	0.00097818	0.00938743	CG31251
FBgn0013432	866.199	690.413	983.391	1.42435	0.510306	2.14519e-05	0.000430246	bcn92	bcn92
FBgn0038678	471.228	375.634	534.957	1.42415	0.510097	0.00817682	0.0475474	mRpL55	mitochondrial ribosomal protein L55
FBgn0040309	11316.1	9021.93	12845.6	1.42382	0.509764	0.000320792	0.00393376	Jafrac1	thioredoxin peroxidase 1
FBgn0038474	916.552	731.069	1040.21	1.42286	0.50879	0.000315925	0.00388978	mRpS11	mitochondrial ribosomal protein S11
FBgn0024909	464.765	370.801	527.408	1.42235	0.508274	0.000221039	0.00288539	Taf7	TBP-associated factor 7
FBgn0035692	2501.16	1995.6	2838.21	1.42223	0.508158	1.46004e-06	4.44233e-05	CG13298
FBgn0054001	179.128	143.023	203.199	1.42074	0.50664	0.00638874	0.0391733	CG34001
FBgn0051710	472.109	377.12	535.435	1.4198	0.505689	0.000225256	0.00292785	CG31710
FBgn0035243	600.756	479.941	681.299	1.41955	0.50543	9.50009e-05	0.00144164	CG13926
FBgn0019936	24635.5	19689.6	27932.8	1.41866	0.504526	0.00432899	0.0291319	RpS20	Ribosomal protein S20
FBgn0035725	316.073	252.644	358.36	1.41844	0.504305	0.00100695	0.00961792	Mis12	Mis12
FBgn0261840	340.07	271.891	385.523	1.41793	0.50379	0.000770837	0.00781785	pre-mod(mdg4)-X
FBgn0031117	279.069	223.222	316.301	1.41698	0.502817	0.00159489	0.0136256	GstT3	Glutathione S transferase T3
FBgn0025832	943.374	754.591	1069.23	1.41697	0.502805	0.00131229	0.0117747	Fen1	Flap endonuclease 1
FBgn0261845	400.739	320.582	454.177	1.41673	0.502561	0.000439444	0.00499538	pre-mod(mdg4)-U
FBgn0036581	792.918	634.748	898.366	1.41531	0.501119	9.02755e-05	0.00138377	MED10	Mediator complex subunit 10
FBgn0038273	449.031	359.814	508.509	1.41326	0.499025	0.000328203	0.00400843	CG14860
FBgn0262524	788.459	631.979	892.78	1.41267	0.498428	0.000590847	0.00634207	ver	verrocchio
FBgn0002734	593.704	475.879	672.254	1.41266	0.498413	0.000125088	0.00180286	E(spl)mdelta-HLH	Enhancer of split mdelta, helix-loop-helix
FBgn0243513	172.351	138.149	195.152	1.41262	0.498373	0.00814754	0.0474166	cnir	cornichon related
FBgn0033907	970.907	778.397	1099.25	1.41219	0.497938	0.00162825	0.0138618	mRpS16	mitochondrial ribosomal protein S16
FBgn0031652	172.923	138.684	195.749	1.41148	0.497205	0.00808624	0.0471727	jet	jetlag
FBgn0032822	253.091	203.014	286.475	1.41111	0.496826	0.00255915	0.0196882	CG10466
FBgn0031145	4397.61	3528.83	4976.8	1.41033	0.496028	1.09538e-05	0.000246258	Ntf-2	Nuclear transport factor-2
FBgn0031418	2159.71	1733.39	2443.92	1.40991	0.495604	3.46242e-06	9.09823e-05	CG3609
FBgn0037913	3270.84	2626.39	3700.48	1.40896	0.494631	1.74948e-06	5.11774e-05	fabp	fatty acid bindin protein
FBgn0037634	352.015	282.678	398.239	1.40881	0.494477	0.000875643	0.00862849	hng2	hinge2
FBgn0264817	289.505	232.5	327.508	1.40863	0.494298	0.00166178	0.0140978	pre-lola-G
FBgn0052939	173.214	139.11	195.951	1.40861	0.494273	0.00871615	0.049983	CG32939
FBgn0053062	267.482	214.84	302.576	1.40838	0.494036	0.00215811	0.0173048	CG33062
FBgn0027950	1230.79	988.665	1392.21	1.40817	0.493823	1.43521e-05	0.000310025	MBD-like	MBD-like
FBgn0040660	4800.21	3859.17	5427.58	1.40641	0.492019	0.00644248	0.0393419	CG13551
FBgn0035335	689.16	554.201	779.132	1.40587	0.491459	0.000602483	0.00644418	mRpL23	mitochondrial ribosomal protein L23
FBgn0033339	4529.34	3645.42	5118.62	1.40412	0.489669	3.5078e-05	0.000640372	Sec31	Sec31 ortholog (S. cerevisiae)
FBgn0038876	265.157	213.412	299.653	1.40411	0.489655	0.00252266	0.0194692	CG5919
FBgn0024556	3303.84	2659.98	3733.08	1.40342	0.488951	2.20085e-06	6.22804e-05	EfTuM	Elongation factor Tu mitochondrial
FBgn0036908	2062.75	1660.97	2330.61	1.40316	0.48868	5.68682e-06	0.000138793	CG14103
FBgn0032189	302.606	243.81	341.803	1.40193	0.48741	0.00174335	0.0146465	Ripalpha	RPA-interacting protein alpha
FBgn0036294	345.944	278.754	390.738	1.40173	0.487206	0.00582962	0.0365556	CG10654
FBgn0020300	452.678	364.785	511.274	1.40158	0.48705	0.00250524	0.0193471	gk	geko
FBgn0038420	181.216	146.038	204.668	1.40148	0.486946	0.00848339	0.048856	CG10311
FBgn0031398	627.041	505.426	708.118	1.40103	0.486489	0.000151286	0.00211348	CG10880
FBgn0085405	582.361	469.566	657.558	1.40035	0.485789	0.000187452	0.00251391	CG34376
FBgn0035529	366.727	296.019	413.865	1.39811	0.483473	0.00096623	0.00928744	CG1319
FBgn0010412	24853.8	20080.5	28036.1	1.39618	0.481489	0.000581039	0.00627563	RpS19a	Ribosomal protein S19a
FBgn0036198	1840.49	1487.02	2076.14	1.39618	0.481485	9.21031e-06	0.000210968	crim	crimpled
FBgn0261844	356.978	288.681	402.509	1.3943	0.479546	0.00116335	0.010761	pre-mod(mdg4)-V
FBgn0035526	3954.37	3198.6	4458.22	1.39381	0.479031	2.69312e-06	7.41567e-05	CG1316
FBgn0037722	331.62	268.367	373.789	1.39283	0.478018	0.00154509	0.0133125	CG8319
FBgn0040666	468.897	379.593	528.433	1.39211	0.477268	0.000505733	0.00562622	CG12848
FBgn0037481	313.381	253.704	353.165	1.39203	0.477193	0.00194346	0.0159201	MAGE	MAGE
FBgn0032248	1208.4	978.41	1361.73	1.39178	0.47693	2.94465e-05	0.000557691	Bug22
FBgn0000409	1880.8	1523.12	2119.26	1.3914	0.476535	5.93973e-05	0.000981065	Cyt-c-p	Cytochrome c proximal
FBgn0032030	1372.32	1111.59	1546.13	1.39092	0.476036	2.214e-05	0.000439182	Wdr82
FBgn0032849	589.991	477.923	664.703	1.39082	0.475931	0.000247945	0.00316847	mRpS18B	mitochondrial ribosomal protein S18B
FBgn0035035	370.048	299.907	416.808	1.38979	0.474871	0.00114884	0.0106873	CG3570
FBgn0038673	578.183	468.635	651.215	1.3896	0.474669	0.00229282	0.0181808	CG14286
FBgn0265177	607.086	492.15	683.71	1.38923	0.474287	0.00290739	0.0217071	CG44242
FBgn0004170	695.264	563.84	782.881	1.38848	0.473506	0.000157966	0.0021839	sc	scute
FBgn0052068	373.88	303.369	420.887	1.38738	0.472359	0.001215	0.0110903	CG32068
FBgn0003087	783.931	636.173	882.437	1.3871	0.472074	0.000116226	0.00169386	pim	pimples
FBgn0085203	323.409	262.548	363.983	1.38635	0.47129	0.00197601	0.0161323	CG34174
FBgn0053107	208.938	169.621	235.149	1.38632	0.471259	0.00719171	0.0430298	CG33107
FBgn0031068	565.735	459.795	636.362	1.38401	0.468858	0.000344696	0.00414467	Alr	Augmenter of liver regeneration
FBgn0002593	43119.5	35059.6	48492.7	1.38315	0.467958	0.00149485	0.0129718	RpLP1	Ribosomal protein LP1
FBgn0039159	414.277	336.863	465.886	1.38302	0.467817	0.000962867	0.00927715	mRpS24	mitochondrial ribosomal protein S24
FBgn0031021	1012.91	823.632	1139.09	1.38301	0.467809	0.00298358	0.0221397	CG12203
FBgn0033019	682.999	555.62	767.919	1.38209	0.466857	0.000209528	0.00276136	CG10395
FBgn0039280	333.077	270.966	374.485	1.38204	0.466798	0.00192859	0.0158411	Mocs2	Molybdenum cofactor synthesis 2
FBgn0013347	2574.17	2094.17	2894.16	1.38201	0.466768	9.09318e-06	0.000208679	TfIIA-S	Transcription-factor-IIA-S
FBgn0038426	511.895	416.455	575.521	1.38195	0.466708	0.00141701	0.0124566	mRpS33	mitochondrial ribosomal protein S33
FBgn0260860	504.429	410.455	567.079	1.38158	0.466324	0.00156839	0.0134465	Bet5	BET5 ortholog (S. cerevisiae)
FBgn0051961	416.791	339.245	468.488	1.38097	0.465686	0.000996621	0.00952676	CG31961
FBgn0037110	304.94	248.256	342.729	1.38055	0.465241	0.00269826	0.0204987	ORMDL	ORMDL
FBgn0035829	1547.72	1260.31	1739.33	1.38007	0.464745	0.00293526	0.0218748	HP4	Heterochromatin protein 4
FBgn0027949	1445.44	1177.38	1624.14	1.37946	0.464103	3.08986e-05	0.000580664	msb1l	msb1l
FBgn0010607	889.594	724.783	999.469	1.37899	0.463613	0.00010582	0.00157433	l(2)05714	lethal (2) 05714
FBgn0028932	580.373	472.932	652.001	1.37864	0.463242	0.00038284	0.00450793	CG16890
FBgn0010520	603.28	491.682	677.679	1.37829	0.462875	0.000344018	0.00414324	Bka	Bekka
FBgn0029148	3092.86	2520.81	3474.23	1.37822	0.462805	0.00334516	0.0241297	NHP2	NHP2
FBgn0031099	443.928	361.88	498.626	1.37787	0.462444	0.000875589	0.00862849	CG17065
FBgn0260755	416.863	339.826	468.221	1.37783	0.462396	0.00107655	0.0101549	CG42553
FBgn0031092	1280.4	1044.27	1437.82	1.37687	0.461388	4.53308e-05	0.000783332	CG9577
FBgn0262732	3866.47	3153.64	4341.69	1.37673	0.461242	6.4883e-06	0.000155361	mbf1	multiprotein bridging factor 1
FBgn0030666	653.261	533.329	733.216	1.37479	0.459213	0.000299281	0.00370741	CG12708
FBgn0010638	5935.77	4848.29	6660.75	1.37383	0.458208	5.05901e-06	0.000125619	Sec61beta	Sec61 beta subunit
FBgn0031143	1630.61	1332.35	1829.44	1.37309	0.457429	6.90387e-05	0.00111158	CG1532
FBgn0011509	1571.73	1284.27	1763.37	1.37305	0.457382	3.23006e-05	0.000598671	SrpRbeta	Signal recognition particle receptor beta
FBgn0039233	1208.83	987.921	1356.1	1.37268	0.456997	0.000146247	0.00205717	CG7006
FBgn0261596	24881.1	20339	27909.2	1.3722	0.456496	2.54781e-05	0.000496476	RpS24	Ribosomal protein S24
FBgn0266174	257.834	210.903	289.121	1.37087	0.455092	0.0051787	0.0332643	pre-mod(mdg4)-L
FBgn0058439	1533.93	1255.06	1719.84	1.37033	0.454528	0.000114156	0.0016697	CG40439
FBgn0052708	497.576	407.128	557.875	1.37027	0.454457	0.00077913	0.00788219	CG32708
FBgn0030752	1209.27	989.561	1355.74	1.37004	0.454219	6.64599e-05	0.00107864	CG9947
FBgn0036334	4144.85	3392.11	4646.68	1.36985	0.454015	0.00299623	0.0222065	CG11267
FBgn0030206	688.387	563.425	771.695	1.36965	0.453808	0.000290373	0.00362668	CG2889
FBgn0030610	524.341	429.245	587.739	1.36924	0.453376	0.000681934	0.00709331	CG9065
FBgn0047038	1174	961.394	1315.74	1.36857	0.452669	0.000318809	0.00391338	CG6463
FBgn0023545	1063.6	871.033	1191.97	1.36846	0.45255	9.84159e-05	0.00148418	CG4406
FBgn0031987	315.165	258.108	353.203	1.36843	0.452522	0.00310022	0.0227687	CG12375
FBgn0032732	746.332	611.564	836.178	1.36728	0.451306	0.00158223	0.0135365	CG15168
FBgn0010409	31238.7	25597.9	34999.2	1.36727	0.451299	0.0011166	0.0104434	RpL18A	Ribosomal protein L18A
FBgn0053303	5498	4505.64	6159.57	1.36708	0.451098	7.29702e-06	0.000172011	CG33303
FBgn0003090	1697.76	1391.74	1901.78	1.36648	0.450464	3.55918e-05	0.000647802	pk	prickle
FBgn0052499	5361.52	4395.55	6005.5	1.36627	0.450241	0.000342095	0.00412827	Cda4	Chitin deacetylase-like 4
FBgn0038662	286.519	234.973	320.884	1.36562	0.449553	0.00433795	0.029176	Mpc1	Mitochondrial pyruvate carrier
FBgn0033453	564.666	463.105	632.374	1.36551	0.449437	0.000595757	0.00638913	CG1667
FBgn0085193	652.102	534.835	730.281	1.36543	0.449359	0.00270791	0.0205463	CG34164
FBgn0051460	833.767	683.871	933.698	1.36531	0.449233	0.000206499	0.00272489	CG31460
FBgn0020618	40188.9	32970.6	45001.1	1.36488	0.448779	3.81618e-05	0.000682303	Rack1	Receptor of activated protein kinase C 1
FBgn0034803	240.86	197.653	269.665	1.36434	0.448198	0.00735091	0.0437237	CG9849
FBgn0016120	4683.71	3843.67	5243.73	1.36425	0.44811	0.00365833	0.025821	ATPsyn-d	ATP synthase, subunit d
FBgn0053198	699.807	574.302	783.477	1.36422	0.44808	0.00279227	0.021094	pen-2	presenilin enhancer
FBgn0032701	1252.65	1028.1	1402.35	1.36401	0.447856	7.79902e-05	0.00122643	CG10341
FBgn0029860	500.675	411.026	560.441	1.36352	0.447332	0.00116672	0.0107793	CG15891
FBgn0011787	1483.41	1217.99	1660.36	1.3632	0.446993	0.0006555	0.00688354	mRpL12	mitochondrial ribosomal protein L12
FBgn0067783	275.484	226.211	308.332	1.36303	0.446819	0.00500749	0.0324564	att-ORFA	alternative testis transcripts open reading frame A
FBgn0039404	543.545	446.519	608.229	1.36216	0.445896	0.00801352	0.0469015	CG14543
FBgn0005672	4281.7	3517.6	4791.1	1.36204	0.445766	3.59827e-05	0.000651986	spi	spitz
FBgn0032746	883.861	726.256	988.931	1.36168	0.445391	0.000199678	0.00264638	CG10470
FBgn0031600	640.485	526.507	716.471	1.3608	0.444455	0.000499487	0.00557256	CG3652
FBgn0261446	1388.44	1141.38	1553.14	1.36076	0.444417	6.839e-05	0.0011026	CG13377
FBgn0086254	2432.37	1999.85	2720.72	1.36046	0.444097	2.53205e-05	0.000494994	CG6084
FBgn0015829	651.022	535.389	728.111	1.35997	0.443571	0.000474755	0.0053465	TfIIEbeta	Transcription factor IIEbeta
FBgn0030734	2591.21	2135.98	2894.69	1.3552	0.43851	2.91307e-05	0.000553437	CG9911
FBgn0026261	1081.79	891.921	1208.38	1.3548	0.438081	0.000155602	0.00216134	bonsai	bonsai
FBgn0032704	2823.3	2327.89	3153.58	1.35469	0.437967	2.68062e-05	0.000519023	Jwa	Jwa ortholog
FBgn0034500	1087.22	896.524	1214.35	1.35451	0.43777	0.000157576	0.00218128	CG11200	Carbonyl reductase
FBgn0010438	902.236	744.017	1007.72	1.35443	0.437681	0.000813541	0.00817582	mtSSB	mitochondrial single stranded DNA-binding protein
FBgn0011640	6216.15	5126.09	6942.85	1.35441	0.437668	1.21784e-05	0.000269543	lark	lark
FBgn0266268	1555.23	1282.95	1736.75	1.35372	0.436929	7.33596e-05	0.00117182	FeCH	Ferrochelatase
FBgn0040623	1067.62	880.921	1192.08	1.35322	0.436398	0.000173096	0.00235582	Spase12	Spase 12-subunit
FBgn0005322	1152.15	950.806	1286.39	1.35294	0.4361	0.000142784	0.00201324	nmd	no mitochondrial derivative
FBgn0028687	4008.24	3308.36	4474.83	1.35259	0.435719	1.98956e-05	0.000402553	Rpt1	Regulatory particle triple-A ATPase 1
FBgn0030572	635.621	524.712	709.56	1.35229	0.4354	0.00754056	0.0446113	mRpS25	mitochondrial ribosomal protein S25
FBgn0033264	2056.11	1697.48	2295.2	1.35213	0.435231	4.73641e-05	0.000815604	Nup50	Nucleoporin 50kD
FBgn0035753	34976.8	28881	39040.6	1.35177	0.434854	0.00670474	0.0406165	RpL18	Ribosomal protein L18
FBgn0035640	1038.89	857.941	1159.53	1.35153	0.434591	0.00591447	0.0369307	mad2	mad2
FBgn0039969	1595.36	1317.54	1780.57	1.35144	0.434498	7.93839e-05	0.00124512	Fis1
FBgn0267365	611.095	504.91	681.884	1.35051	0.433501	0.000761313	0.00773417	l(2)SH0834	NA
FBgn0038893	601.163	496.735	670.781	1.35038	0.433367	0.000787297	0.00795156	CG6353
FBgn0001276	504.652	416.994	563.091	1.35036	0.433342	0.0012778	0.0115678	ix	intersex
FBgn0052163	272.427	225.215	303.902	1.34939	0.432304	0.00697675	0.0419711	CG32163
FBgn0054039	441.263	364.801	492.238	1.34933	0.432246	0.00193424	0.0158768	CG34039
FBgn0032446	313.351	259.059	349.546	1.34929	0.432199	0.0049572	0.0322856	CG5780
FBgn0032034	331.9	274.402	370.232	1.34923	0.432139	0.00414054	0.0282169	Rcd4	Reduction in Cnn dots 4
FBgn0028708	796.143	658.24	888.078	1.34917	0.432072	0.000397423	0.00464362	Mst85C	Mst85C
FBgn0010265	41702.4	34482.8	46515.4	1.34895	0.431833	0.000722758	0.00742658	RpS13	Ribosomal protein S13
FBgn0005533	30254.9	25018.8	33745.7	1.34881	0.431689	8.98838e-05	0.00137951	RpS17	Ribosomal protein S17
FBgn0037313	1755.19	1451.89	1957.39	1.34817	0.431002	7.37048e-05	0.00117507	CG1161
FBgn0027547	2657.2	2198.44	2963.04	1.34779	0.4306	4.00588e-05	0.000708912	CG1927
FBgn0033691	2620.17	2168.13	2921.53	1.34749	0.430275	0.00130405	0.0117354	CG8860
FBgn0031632	487.07	403.04	543.09	1.34748	0.430268	0.00589165	0.0368874	CG15628
FBgn0024986	789.55	653.421	880.302	1.34722	0.429987	0.000429	0.0049179	CG3719
FBgn0261837	524.502	434.122	584.756	1.34698	0.429733	0.00128184	0.0115854	pre-mod(mdg4)-T
FBgn0004892	1075.17	890.28	1198.43	1.34613	0.42882	0.00021337	0.00280034	sob	sister of odd and bowl
FBgn0029971	875.329	725.131	975.462	1.34522	0.427844	0.000362079	0.00430945	CG18624
FBgn0031244	526.815	436.524	587.008	1.34473	0.42732	0.00653091	0.0398148	CG11601
FBgn0032015	3067.16	2542.53	3416.92	1.34391	0.426432	5.49074e-05	0.000919415	Ostgamma	Oligosaccharide transferase gamma subunit
FBgn0262515	2270.91	1882.72	2529.7	1.34364	0.426149	5.83453e-05	0.000965003	VhaAC45	Vacuolar H[+] ATPase AC45 accessory subunit
FBgn0035900	576.42	478	642.033	1.34316	0.425635	0.00108117	0.0101765	ZC3H3	ZC3H3
FBgn0036121	579.888	480.973	645.831	1.34276	0.425201	0.00108135	0.0101765	CG6310
FBgn0027885	6851.41	5682.74	7630.53	1.34275	0.425195	1.89503e-05	0.000386649	Aac11	Aac11
FBgn0028398	879.643	729.8	979.539	1.3422	0.424602	0.00512305	0.0329941	Taf10	TBP-associated factor 10
FBgn0034059	711.642	590.473	792.422	1.34201	0.424396	0.000656317	0.00688354	CG8320
FBgn0022027	700.655	581.624	780.01	1.34109	0.423406	0.000716908	0.00739444	Vps25	Vacuolar protein sorting 25
FBgn0040005	1958.89	1626.65	2180.39	1.34041	0.422677	8.05087e-05	0.00126113	CG17883
FBgn0034726	395.405	328.406	440.071	1.34002	0.422256	0.00327952	0.0238047	Mes4	Mesoderm-expressed 4
FBgn0086251	578.872	480.831	644.233	1.33983	0.422053	0.00115238	0.0107121	del	deadlock
FBgn0033883	542.812	450.9	604.087	1.33974	0.42195	0.00140726	0.0123888	CG16935
FBgn0083978	1708.41	1419.62	1900.94	1.33905	0.42121	0.000382528	0.00450793	CG17672
FBgn0032511	1430.79	1188.97	1592	1.33898	0.421136	0.00744986	0.0442039	CG9306
FBgn0013531	531.787	442.014	591.635	1.3385	0.420615	0.0024698	0.0191098	MED20	Mediator complex subunit 20
FBgn0032394	886.233	736.908	985.784	1.33773	0.419787	0.000450637	0.00510806	CG6746
FBgn0015298	1083.76	901.193	1205.47	1.33764	0.419692	0.000867429	0.00856842	Srp19	Signal recognition particle protein 19
FBgn0032724	624.701	519.686	694.711	1.33679	0.418773	0.00105822	0.0100209	CG10428
FBgn0039172	3986.29	3316.59	4432.75	1.33654	0.4185	4.23146e-05	0.00074234	Spase22-23	Spase 22/23-subunit
FBgn0069242	1406.76	1170.44	1564.3	1.33651	0.418472	0.000176366	0.00238694	eca	eclair
FBgn0038256	551.965	459.285	613.751	1.33632	0.418264	0.00144016	0.0125962	CG7530
FBgn0083968	838.153	697.702	931.788	1.33551	0.417391	0.00252587	0.0194816	CG34132
FBgn0032816	422.209	351.522	469.333	1.33515	0.416998	0.00310533	0.0227912	Nf-YB	Nuclear factor Y-box B
FBgn0030673	356.322	296.934	395.914	1.33334	0.415044	0.00499081	0.0323766	CG15601
FBgn0004903	1505.87	1255.09	1673.06	1.33302	0.4147	0.000170214	0.00232703	Rb97D	Ribonuclear protein at 97D
FBgn0033990	311.939	260.036	346.542	1.33267	0.414317	0.00695407	0.041897	CG10265
FBgn0037669	905.028	754.685	1005.26	1.33202	0.413618	0.0040984	0.0279834	Ibf2
FBgn0015393	4707.89	3927.88	5227.91	1.33098	0.412485	0.00858373	0.0493636	hoip	hoi-polloi
FBgn0035827	987.454	823.912	1096.48	1.33082	0.412319	0.000447349	0.00508028	Srp9	Signal recognition particle protein 9
FBgn0261838	520.168	434.151	577.512	1.33021	0.411652	0.00204434	0.0165455	pre-mod(mdg4)-Z
FBgn0030482	599.805	500.694	665.879	1.32991	0.41133	0.00575287	0.036149	CG1673
FBgn0032445	519.134	433.639	576.131	1.3286	0.409903	0.00373394	0.0261268	CG6153
FBgn0030406	807.328	674.622	895.799	1.32785	0.409097	0.000771983	0.00782294	CG1463
FBgn0029833	1642.38	1372.72	1822.16	1.32741	0.408618	0.000187466	0.00251391	CG5941
FBgn0034727	944.677	789.574	1048.08	1.3274	0.408602	0.000552046	0.00601939	mRpS29	mitochondrial ribosomal protein S29
FBgn0261608	19777.8	16537.7	21937.9	1.32654	0.407668	0.00218942	0.0174965	RpL37A	Ribosomal protein L37A
FBgn0028997	661.425	553.108	733.636	1.32639	0.407502	0.0012701	0.0115153	nmdyn-D7	nmdyn-D7
FBgn0030364	2762.87	2310.74	3064.3	1.32611	0.407204	9.59819e-05	0.00145289	CG15735
FBgn0035159	436.171	364.798	483.753	1.32608	0.407172	0.00348089	0.0248723	CG13896
FBgn0039867	888.078	742.895	984.866	1.32571	0.40677	0.000668264	0.00698169	CstF-50	CstF-50
FBgn0036155	1600.4	1338.86	1774.76	1.32558	0.40662	0.000212014	0.00278668	CG6163
FBgn0030522	373.58	312.615	414.223	1.32503	0.406021	0.00530284	0.0339538	CG11103
FBgn0036932	695.523	582.094	771.142	1.32477	0.405744	0.00119642	0.0109868	CG14184
FBgn0028342	4267.44	3572.71	4730.59	1.32409	0.405002	0.00429604	0.0289583	l(1)G0230	lethal (1) G0230
FBgn0035631	3100.01	2595.57	3436.3	1.32391	0.404806	9.41798e-05	0.00143276	Txl	Thioredoxin-like
FBgn0025720	1532.72	1283.41	1698.92	1.32375	0.404629	0.000240082	0.00307772	Ate1	Ate1
FBgn0034970	1958.01	1639.58	2170.3	1.32369	0.404563	0.000162452	0.00223349	yki	yorkie
FBgn0011290	1241.52	1039.75	1376.03	1.32342	0.404273	0.000359836	0.00429116	Taf12	TBP-associated factor 12
FBgn0264816	1212.93	1015.87	1344.31	1.32331	0.40415	0.000372701	0.00441385	koko	kokopelli
FBgn0051249	656.837	550.233	727.907	1.32291	0.403713	0.00142305	0.0124918	CG31249
FBgn0035471	2359.71	1976.79	2614.98	1.32284	0.40364	0.000135015	0.00192606	Sc2	Sc2
FBgn0039112	1117.56	936.247	1238.44	1.32277	0.40356	0.000703623	0.00727596	CG10219
FBgn0033100	825.726	691.779	915.024	1.32271	0.403498	0.00800815	0.0468977	CG3420
FBgn0024245	1788.85	1498.88	1982.17	1.32243	0.403196	0.000398124	0.00464734	dnt	doughnut on 2
FBgn0039465	1748.35	1465	1937.26	1.32236	0.403113	0.000209718	0.00276136	Tsp97E	Tetraspanin 97E
FBgn0024807	6860.18	5748.41	7601.36	1.32234	0.403096	0.00189988	0.0156711	DIP1	DISCO Interacting Protein 1
FBgn0028434	488.03	409.053	540.682	1.32179	0.402493	0.00303006	0.0223889	Ercc1	Ercc1
FBgn0032404	1833.19	1536.62	2030.91	1.32168	0.402369	0.00405108	0.0278515	RpL7-like	Ribosomal protein L7-like
FBgn0011284	49395	41405.9	54721.2	1.32158	0.402263	0.000278613	0.00351062	RpS4	Ribosomal protein S4
FBgn0015793	413.452	346.599	458.021	1.32147	0.402148	0.00449713	0.0299998	Rab19	Rab19
FBgn0039860	382.865	321.059	424.069	1.32085	0.401462	0.00535609	0.0342226	CG1792
FBgn0030892	1081.63	907.206	1197.91	1.32044	0.401022	0.000507411	0.00562622	CG7206
FBgn0033232	857.439	719.186	949.609	1.32039	0.400969	0.00085319	0.00848994	CG12159
FBgn0023167	2985.13	2504.66	3305.44	1.31972	0.400227	0.000116725	0.00169839	SmD3	Small ribonucleoprotein particle protein SmD3
FBgn0003942	35392.2	29701.4	39186	1.31933	0.39981	0.00166851	0.014145	RpS27A	Ribosomal protein S27A
FBgn0034277	7964.56	6684.28	8818.09	1.31923	0.399693	5.62295e-05	0.000936386	OstDelta	Oligosaccharide transferase Delta subunit
FBgn0014930	618.485	519.16	684.702	1.31887	0.399298	0.00187445	0.0155211	CG2846
FBgn0041094	6574.21	5523.81	7274.48	1.31693	0.397182	0.000543121	0.00594008	scyl	scylla
FBgn0004394	1320.09	1109.2	1460.67	1.31687	0.397109	0.0014272	0.0125099	pdm2	POU domain protein 2
FBgn0037842	575.507	483.781	636.658	1.31601	0.396166	0.00240692	0.0187789	CG6567
FBgn0004132	1643.19	1381.34	1817.75	1.31593	0.396084	0.000890905	0.00872929	boca	boca
FBgn0031360	701.007	589.767	775.167	1.31436	0.394363	0.0041552	0.0282703	CG31937
FBgn0032961	3660.21	3079.96	4047.03	1.31399	0.39395	0.000117539	0.00170244	CG1416
FBgn0029093	4705.19	3961.71	5200.84	1.31278	0.392623	0.000104694	0.00156525	cathD	cathD
FBgn0050077	426.183	358.94	471.012	1.31223	0.39202	0.00527752	0.0338274	Blos1	Biogenesis of lysosome-related organelles complex 1, subunit 1
FBgn0036987	489.554	412.393	540.995	1.31184	0.391596	0.00391195	0.0271241	CG5274
FBgn0038389	746.419	628.838	824.806	1.31163	0.391365	0.00153	0.0132013	CG5516
FBgn0086357	11240	9471.07	12419.2	1.31128	0.390976	0.00294706	0.0219358	Sec61alpha	Sec61 alpha subunit
FBgn0045866	3465.72	2920.79	3829.02	1.31095	0.390618	0.000146747	0.00205717	bai	baiser
FBgn0039864	489.347	412.499	540.578	1.31049	0.390111	0.00391296	0.0271241	CG11550
FBgn0034918	735.253	620.031	812.067	1.30972	0.389259	0.00164605	0.0139839	wibg	within bgcn
FBgn0023519	1031.98	870.318	1139.75	1.30958	0.389103	0.000830306	0.00831816	mRpL16	mitochondrial ribosomal protein L16
FBgn0003525	4136.67	3488.99	4568.45	1.30939	0.388897	0.00371279	0.026069	stg	string
FBgn0032799	1206.7	1017.84	1332.6	1.30925	0.388742	0.00147909	0.0128903	CG10166
FBgn0034915	5350.89	4514.73	5908.32	1.30868	0.38811	0.00230823	0.0182315	eIF6	eIF6
FBgn0027496	1765.29	1490.44	1948.53	1.30735	0.386642	0.000373032	0.00441385	epsilonCOP	Coat Protein (coatomer) epsilon
FBgn0033122	1054.47	890.461	1163.8	1.30697	0.386221	0.000877089	0.00863224	CG17002
FBgn0027095	2483.41	2098.16	2740.24	1.30602	0.385176	0.000834893	0.00834893	Manf	Mesencephalic astrocyte-derived neurotrophic factor ortholog
FBgn0047135	4792.89	4050.44	5287.85	1.3055	0.384602	0.00331983	0.024004	CG32276
FBgn0037317	431.626	364.782	476.189	1.30541	0.384501	0.00598271	0.0372462	CG14667
FBgn0036911	463.499	391.805	511.296	1.30498	0.384023	0.00509278	0.032834	Fibp	Fibp
FBgn0035956	734.345	620.859	810.002	1.30465	0.383661	0.00187263	0.0155179	Doc2	Dorsocross2
FBgn0031357	549.547	464.676	606.128	1.30441	0.383398	0.0035864	0.0254465	mRpL48	mitochondrial ribosomal protein L48
FBgn0035252	1480.34	1252.27	1632.39	1.30355	0.382444	0.000552356	0.00601939	CG7970
FBgn0061492	1592.3	1347.27	1755.65	1.30312	0.381967	0.000510531	0.00564012	loj	logjam
FBgn0036290	6134.41	5192.62	6762.27	1.30229	0.381046	0.000138228	0.00196498	CG10638
FBgn0039405	540.104	457.303	595.305	1.30177	0.38048	0.00406004	0.0278515	CG14550
FBgn0010808	1431.55	1212.09	1577.86	1.30177	0.38047	0.000630359	0.00670102	l(3)03670	lethal (3) 03670
FBgn0033996	517.834	438.455	570.753	1.30174	0.380437	0.00442018	0.0296306	CG11807
FBgn0028663	1258.72	1065.89	1387.28	1.30152	0.380201	0.00292397	0.0218175	VhaM9.7-b	Vacuolar H[+] ATPase M9.7 subunit b
FBgn0000064	5769.73	4886.06	6358.85	1.30143	0.380094	0.000146635	0.00205717	Ald	Aldolase
FBgn0034312	658.468	557.725	725.63	1.30105	0.37968	0.00261328	0.0200285	CG10916
FBgn0033000	1684.4	1426.83	1856.11	1.30087	0.379472	0.000511513	0.00564012	CG14464
FBgn0036537	1976.4	1674.28	2177.81	1.30075	0.379343	0.00295722	0.0219844	CG18081
FBgn0036569	506.674	429.228	558.304	1.30072	0.379307	0.00461912	0.0306092	CG5414
FBgn0030733	1201.32	1017.73	1323.7	1.30064	0.379223	0.00407337	0.027872	CG3560
FBgn0036107	551.239	467.064	607.355	1.30037	0.37892	0.00403853	0.027825	CG7949
FBgn0029502	507.715	430.215	559.382	1.30024	0.378776	0.00467392	0.0309217	COQ7	COQ7
FBgn0036314	1633.5	1384.64	1799.41	1.29955	0.378014	0.000562418	0.00610166	CG10754
FBgn0035372	699.653	593.375	770.505	1.29851	0.376861	0.00253843	0.019566	CG12093
FBgn0030873	1372.52	1164.31	1511.33	1.29804	0.37634	0.000735367	0.00750998	CG15814
FBgn0004867	60936.3	51695.1	67097.1	1.29794	0.376223	0.00108487	0.0102017	RpS2	Ribosomal protein S2
FBgn0250848	6974.26	5917.34	7678.86	1.29769	0.375943	0.000158913	0.00219227	26-29-p	26-29kD-proteinase
FBgn0024188	1657.72	1406.91	1824.93	1.29712	0.37531	0.000588099	0.00632376	san	separation anxiety
FBgn0035944	758.046	643.572	834.363	1.29646	0.374574	0.00232077	0.0182946	CG5021
FBgn0039304	430.535	365.713	473.75	1.29541	0.373413	0.00761477	0.0449846	CG10425
FBgn0035110	1033.74	878.2	1137.44	1.29519	0.373166	0.00133897	0.0119787	thoc7	thoc7
FBgn0017429	608.255	516.823	669.21	1.29485	0.372789	0.00370362	0.0260484	CG5989
FBgn0030025	791.821	673.054	870.999	1.2941	0.371947	0.00232202	0.0182946	CG2147
FBgn0026088	543.417	462.096	597.631	1.29331	0.371063	0.00503865	0.0325888	CG14818
FBgn0035032	4194.36	3566.97	4612.62	1.29315	0.370886	0.00191784	0.0157912	CG4692
FBgn0037061	540.108	459.347	593.948	1.29303	0.370754	0.00497287	0.032353	CG12975
FBgn0021875	704.546	599.388	774.652	1.2924	0.370058	0.0030342	0.0224058	Zfrp8	Zinc finger protein RP-8
FBgn0030724	1027.35	874.028	1129.57	1.29237	0.37002	0.00149461	0.0129718	Nipsnap	Nipsnap
FBgn0037087	1177.1	1001.66	1294.07	1.29192	0.369518	0.00840458	0.0484711	CG7519
FBgn0033108	449.285	382.358	493.903	1.29173	0.369302	0.00766106	0.045192	CG15236
FBgn0037347	1185.42	1008.85	1303.13	1.2917	0.36927	0.0011788	0.0108578	CG1427
FBgn0030657	608.745	518.183	669.119	1.29128	0.368801	0.0041638	0.0282868	cerv	cervantes
FBgn0032465	1501.98	1278.73	1650.81	1.29098	0.368467	0.000837928	0.00836497	CG12404
FBgn0032720	606.221	516.259	666.195	1.29043	0.367851	0.00430901	0.0290296	mRpL13	mitochondrial ribosomal protein L13
FBgn0033421	516.722	440.048	567.838	1.2904	0.367819	0.00580706	0.0364706	CG1888
FBgn0032863	590.004	502.551	648.306	1.29003	0.367407	0.00448289	0.0299568	Cdc23	Cell division cycle 23 ortholog
FBgn0260940	531.585	452.795	584.112	1.29001	0.367387	0.00559187	0.0353938	lsn	larsen
FBgn0031376	1510.69	1287.55	1659.45	1.28885	0.366079	0.000913079	0.00891059	Der-1	Derlin-1
FBgn0038206	694.66	592.408	762.829	1.28768	0.364769	0.00352545	0.0251611	twf	twinfilin
FBgn0030480	633.88	540.835	695.91	1.28673	0.363713	0.00439015	0.0294618	Tim9a	Tim9a
FBgn0086350	494.953	422.323	543.374	1.28663	0.3636	0.00687434	0.041499	tef	teflon
FBgn0266668	693.595	591.859	761.418	1.28649	0.363435	0.00371992	0.0261039	Exo84	Exo84 ortholog (S. cerevisiae)
FBgn0014023	967.975	826.018	1062.61	1.28643	0.363372	0.00260935	0.020011	mRpL47	mitochondrial ribosomal protein L47
FBgn0036824	2139.18	1826.13	2347.89	1.28572	0.362575	0.000653615	0.00688354	CG3902
FBgn0039696	545.334	465.633	598.467	1.28528	0.362079	0.00582822	0.0365556	CG7837
FBgn0042127	468.078	399.71	513.657	1.28507	0.361851	0.00809007	0.0471727	CG18789
FBgn0010772	2856.47	2440.83	3133.56	1.28381	0.360434	0.0028414	0.0214119	Xe7	Xe7
FBgn0044871	481.408	411.535	527.99	1.28298	0.359493	0.00830508	0.048057	Gos28	Golgi SNARE, 28 kDa
FBgn0010198	36167.1	30922.3	39663.6	1.28269	0.359171	0.000940429	0.00911158	RpS15Aa	Ribosomal protein S15Aa
FBgn0032200	2663.45	2277.65	2920.65	1.28231	0.35874	0.00168896	0.0142785	CG5676
FBgn0051864	1095.94	937.253	1201.74	1.28219	0.358612	0.00181501	0.015123	Qtzl	Quetzalcoatl
FBgn0034959	547.135	467.973	599.909	1.28193	0.358318	0.00685329	0.0413925	CG11388
FBgn0040512	2114.17	1808.65	2317.85	1.28153	0.357869	0.000798899	0.00805534	zetaCOP	Coat Protein (coatomer) zeta
FBgn0003742	1444.97	1237.03	1583.6	1.28016	0.356326	0.00131141	0.0117747	tra2	transformer 2
FBgn0035141	778.825	666.758	853.537	1.28013	0.356289	0.00355935	0.0253434	Cypl	Cyclophilin-like
FBgn0052095	502.898	430.601	551.096	1.27983	0.35595	0.00808318	0.0471727	CG32095
FBgn0019949	723.471	619.486	792.794	1.27976	0.355876	0.00415671	0.0282703	Cdk9	Cyclin-dependent kinase 9
FBgn0035149	632.965	542.266	693.431	1.27877	0.354751	0.00544995	0.0347127	MED30	Mediator complex subunit 30
FBgn0030768	1017.72	872.074	1114.81	1.27835	0.35428	0.00236144	0.0185313	CG9723
FBgn0035954	612.173	524.589	670.563	1.27826	0.354184	0.00567093	0.0357265	Doc3	Dorsocross3
FBgn0029873	1348.03	1155.42	1476.44	1.27784	0.353704	0.00155805	0.0133862	CG3918
FBgn0043455	756.566	648.478	828.625	1.2778	0.35366	0.00409108	0.0279492	CG5986
FBgn0011754	1414.74	1212.63	1549.48	1.27779	0.353649	0.00142308	0.0124918	PhKgamma	Phosphorylase kinase gamma
FBgn0024432	3037.56	2604.2	3326.47	1.27734	0.353147	0.000654262	0.00688354	Dlc90F	Dynein light chain 90F
FBgn0039889	1373.77	1178.15	1504.18	1.27673	0.352458	0.00159287	0.0136179	Arl4	ADP ribosylation factor-like 4
FBgn0039790	1906.71	1635.33	2087.63	1.27658	0.352287	0.00105737	0.0100209	CG2246
FBgn0038692	547.469	469.576	599.397	1.27646	0.352154	0.00749302	0.0443706	CG3773
FBgn0015380	4568.39	3918.61	5001.58	1.27637	0.352043	0.00714427	0.0428261	drl	derailed
FBgn0031310	1129.48	969.154	1236.37	1.27572	0.351307	0.00222184	0.0176873	Vps29	Vacuolar protein sorting 29
FBgn0039244	1855.32	1592.01	2030.85	1.27565	0.351236	0.00115875	0.0107466	CG11069
FBgn0043457	948.14	813.666	1037.79	1.27545	0.351004	0.00292793	0.0218336	CG5180
FBgn0003008	618.084	530.466	676.495	1.27528	0.350819	0.00632594	0.0389832	or	orange
FBgn0030109	2304.52	1977.93	2522.25	1.2752	0.350718	0.000877445	0.00863224	CG12121
FBgn0035181	1533.35	1316.08	1678.19	1.27515	0.350663	0.00149254	0.0129703	CG9205
FBgn0039557	627.826	538.878	687.125	1.2751	0.350616	0.00611272	0.0378614	CG12259
FBgn0263832	1770.46	1519.73	1937.61	1.27497	0.350459	0.00134651	0.0120157	Rcd5	Reduction in Cnn dots 5
FBgn0086134	5568.68	4780.64	6094.04	1.27473	0.350195	0.00157504	0.0134905	Prosalpha2	Proteasome alpha2 subunit
FBgn0001248	12129.6	10414.4	13273.1	1.2745	0.349926	0.000374534	0.00442731	Idh	Isocitrate dehydrogenase
FBgn0040340	5825.42	5001.85	6374.48	1.27442	0.349846	0.00462509	0.0306321	TRAM	TRAM
FBgn0025629	1089.56	935.79	1192.08	1.27387	0.349221	0.00249593	0.0192875	CG4045
FBgn0053155	970.257	833.984	1061.1	1.27233	0.347476	0.00313658	0.0229678	CG33155
FBgn0003941	33670.8	28941.8	36823.4	1.27232	0.347465	0.0040752	0.027872	RpL40	Ribosomal protein L40
FBgn0029914	1218.22	1047.15	1332.26	1.27227	0.347407	0.00214375	0.0172238	CG4558
FBgn0002626	28167.6	24219.9	30799.3	1.27165	0.346705	0.000507472	0.00562622	RpL32	Ribosomal protein L32
FBgn0025373	2001.06	1721.58	2187.39	1.27057	0.345479	0.00128261	0.0115854	Fpps	Farnesyl pyrophosphate synthase
FBgn0038551	943.444	811.729	1031.25	1.27044	0.345331	0.00346565	0.024778	CG7357
FBgn0265190	966.999	832.436	1056.71	1.26941	0.344164	0.00332937	0.0240586	PIG-S	Phosphatidylinositol glycan anchor biosynthesis, class S ortholog (H. sapiens)
FBgn0033928	1020.75	879.264	1115.07	1.26819	0.34277	0.00322646	0.0234924	Arc2	Arc2
FBgn0031459	3372.71	2906.34	3683.63	1.26745	0.341926	0.0044546	0.0298283	CG2862
FBgn0262125	5075.57	4377.37	5541.05	1.26584	0.340094	0.00133757	0.011975	Sec23	Sec23 ortholog (S. cerevisiae)
FBgn0029854	1344.53	1159.73	1467.72	1.26557	0.339784	0.00245557	0.019036	CG3566
FBgn0020381	1352.27	1166.78	1475.93	1.26496	0.339089	0.00240958	0.0187876	Dredd	Death related ced-3/Nedd2-like protein
FBgn0032429	1702.07	1468.61	1857.71	1.26494	0.339072	0.00184715	0.0153381	CG5446
FBgn0028789	999.051	862.28	1090.23	1.26436	0.338407	0.00366814	0.0258752	Doc1	Dorsocross1
FBgn0003449	2715.75	2344.35	2963.36	1.26404	0.338045	0.00120737	0.0110372	snf	sans fille
FBgn0030263	2997.12	2587.55	3270.17	1.26381	0.33778	0.00108717	0.0102112	CG2076
FBgn0023174	4969.92	4291.74	5422.04	1.26337	0.337273	0.00105766	0.0100209	Prosbeta2	Proteasome beta2 subunit
FBgn0034451	1124.81	972.481	1226.37	1.26107	0.334647	0.00356885	0.0253813	TBCB	tubulin-binding cofactor B
FBgn0031224	646.589	559.04	704.954	1.26101	0.334578	0.00844389	0.0486516	CG11454
FBgn0035989	739.767	639.632	806.524	1.26092	0.334476	0.006582	0.0400516	CG3967
FBgn0031053	2094.22	1810.77	2283.18	1.26089	0.334439	0.00163541	0.013913	CG14223
FBgn0000063	652.2	563.95	711.033	1.26081	0.334348	0.0081111	0.0472726	ald	altered disjunction
FBgn0036990	789.475	682.794	860.597	1.2604	0.333887	0.00629692	0.0388241	mRpL15	mitochondrial ribosomal protein L15
FBgn0038829	2310.43	1998.54	2518.36	1.2601	0.333541	0.00156802	0.0134465	CG17271
FBgn0035519	990.917	857.393	1079.93	1.25956	0.332915	0.00431844	0.029077	CG1309
FBgn0035639	1811.58	1567.48	1974.31	1.25954	0.3329	0.00209017	0.0168714	CG5537
FBgn0027526	1223.66	1059.01	1333.42	1.25912	0.332419	0.00342872	0.0245718	Ublcp1	Ubiquitin-like domain-containing C-terminal domain phosphatase 1
FBgn0002069	4631.68	4009.85	5046.24	1.25846	0.331661	0.00103407	0.00983056	Aats-asp	Aspartyl-tRNA synthetase
FBgn0013954	13396.4	11598	14595.4	1.25843	0.33163	0.00339863	0.0243994	FK506-bp2	FK506-binding protein 2
FBgn0037106	1001.95	867.69	1091.45	1.25788	0.330999	0.00460262	0.0305615	CG11307
FBgn0031660	938.817	813.193	1022.57	1.25747	0.330526	0.00546624	0.0347808	mRpL28	mitochondrial ribosomal protein L28
FBgn0032815	952.186	824.856	1037.07	1.25728	0.330302	0.00559557	0.0353988	CG10462
FBgn0010602	6859.6	5944.12	7469.92	1.25669	0.329629	0.000948632	0.00916181	lwr	lesswright
FBgn0001320	889.403	771.781	967.817	1.25401	0.326543	0.00603401	0.0375079	kni	knirps
FBgn0035964	1528.11	1326.91	1662.25	1.25272	0.325066	0.00322568	0.0234924	Dhpr	Dihydropteridine reductase
FBgn0033906	3478.37	3021.17	3783.17	1.25222	0.324487	0.00360881	0.0255905	CG8331
FBgn0027053	2092.36	1817.66	2275.49	1.25188	0.324094	0.00237787	0.0186241	CSN5	COP9 complex homolog subunit 5
FBgn0053526	4741.85	4120.58	5156.03	1.25129	0.323415	0.00172381	0.0145125	PNUTS	PNUTS
FBgn0023522	1189.26	1033.94	1292.8	1.25037	0.322357	0.00457142	0.030426	CG11596
FBgn0040308	1946.7	1692.66	2116.07	1.25015	0.322099	0.00268315	0.0204222	Jafrac2	thioredoxin peroxidase 2
FBgn0039563	1121.52	975.934	1218.57	1.24862	0.320337	0.00533605	0.0341125	CG4951
FBgn0023540	833.816	725.63	905.94	1.24849	0.320181	0.00795637	0.0466395	CG3630
FBgn0033309	1177.02	1024.43	1278.75	1.24825	0.319905	0.0049925	0.0323766	CG8735
FBgn0021906	2114.5	1840.74	2297	1.24786	0.319461	0.00275203	0.020816	RFeSP	Rieske iron-sulfur protein
FBgn0019957	2230.37	1941.76	2422.78	1.24772	0.319297	0.00260229	0.0199695	ND42	NADH:ubiquinone reductase 42kD subunit precursor
FBgn0027841	947.306	824.934	1028.89	1.24724	0.318734	0.00692997	0.0417725	CstF-64	Cleavage stimulation factor 64 kilodalton subunit
FBgn0264303	3780.18	3292.59	4105.24	1.24681	0.318246	0.00183806	0.0152836	CG43781
FBgn0032397	1527.81	1331.61	1658.62	1.24557	0.316807	0.00386326	0.0268913	Tom70	Translocase of outer membrane 70
FBgn0034958	858.26	748.272	931.586	1.24498	0.316126	0.00822823	0.0477489	CG3907
FBgn0034118	2236.68	1950.17	2427.69	1.24486	0.315986	0.00284598	0.0214198	Nup62	Nucleoporin 62kD
FBgn0036710	1275	1111.86	1383.77	1.24455	0.315628	0.00506005	0.0326924	CG6479
FBgn0025582	7342.4	6403.12	7968.59	1.24449	0.315549	0.0015164	0.013096	Int6	Int6 homologue
FBgn0033081	2951.37	2574.85	3202.39	1.24372	0.314662	0.00244334	0.0189777	geminin	geminin
FBgn0038810	1700.23	1483.43	1844.76	1.24358	0.314494	0.00378167	0.0264456	Srp72	Signal recognition particle protein 72
FBgn0034997	1380.07	1204.87	1496.87	1.24235	0.313068	0.00490513	0.0320497	CG3376
FBgn0030878	1805.76	1576.53	1958.58	1.24234	0.313057	0.00379383	0.0265153	CG6769
FBgn0264694	2912.43	2543	3158.72	1.24212	0.31281	0.00337223	0.0242673	mgr	merry-go-round
FBgn0001168	1560.44	1362.87	1692.15	1.2416	0.312203	0.00439801	0.0294982	h	hairy
FBgn0030306	3749.73	3275.53	4065.85	1.24128	0.311828	0.00229748	0.0181822	Spase25	Spase 25-subunit
FBgn0028662	2147.13	1876.06	2327.83	1.24081	0.31128	0.00338886	0.024358	VhaPPA1-1	Vacuolar H[+] ATPase PPA1 subunit 1
FBgn0015222	4447.48	3886.88	4821.21	1.24038	0.310784	0.00216598	0.0173564	Fer1HCH	Ferritin 1 heavy chain homologue
FBgn0262801	3997.04	3494.48	4332.09	1.23969	0.309984	0.00234025	0.0184126	twr	twisted bristles roughened eye
FBgn0027932	25420	22232.5	27544.9	1.23895	0.309119	0.00143493	0.0125595	Akap200	A kinase anchor protein 200
FBgn0035087	1177.23	1029.62	1275.63	1.23894	0.309107	0.0065106	0.0397379	CG2765
FBgn0039665	2912.99	2549.19	3155.53	1.23785	0.307839	0.00301181	0.0222812	CG2310
FBgn0014857	5424.8	4749.56	5874.96	1.23695	0.306783	0.00405189	0.0278515	His3.3A	Histone H3.3A
FBgn0022023	6173.57	5406.03	6685.25	1.23663	0.306413	0.00215771	0.0173048	eIF-3p40	Eukaryotic initiation factor 3 p40 subunit
FBgn0029508	1836	1608.15	1987.9	1.23614	0.30584	0.00638606	0.0391733	Tsp42Ea	Tetraspanin 42Ea
FBgn0030360	1172.13	1026.94	1268.92	1.23563	0.30525	0.00737621	0.0438312	CG1806
FBgn0028688	3401.48	2980.25	3682.29	1.23556	0.305168	0.00296629	0.0220384	Rpn7	Regulatory particle non-ATPase 7
FBgn0026372	43372.4	38019.1	46941.3	1.23468	0.304135	0.00730036	0.0435083	RpL23A	Ribosomal protein L23A
FBgn0261872	2435.25	2134.96	2635.45	1.23443	0.303841	0.00373161	0.0261256	scaf6
FBgn0011715	2836.77	2487.24	3069.8	1.23422	0.303596	0.00355279	0.0253115	Snr1	Snf5-related 1
FBgn0030991	1811.89	1588.93	1960.53	1.23387	0.303187	0.00489301	0.0320271	CG7453
FBgn0250843	5528.74	4849.85	5981.33	1.2333	0.302525	0.00370772	0.0260484	Prosalpha6	Proteasome alpha6 subunit
FBgn0024352	6828.31	5992.22	7385.7	1.23255	0.301643	0.00239672	0.0187355	Hop	Hsp70/Hsp90 organizing protein homolog
FBgn0016687	7504.71	6586.5	8116.85	1.23235	0.301408	0.00240377	0.0187664	Nurf-38	Nucleosome remodeling factor - 38kD
FBgn0040985	1641.3	1441.06	1774.8	1.23159	0.300524	0.00602591	0.0374767	CG6115
FBgn0004921	6536.1	5740.41	7066.57	1.23102	0.299856	0.0026433	0.0202076	Ggamma1	G protein gamma 1
FBgn0027341	6640.98	5835.8	7177.77	1.22996	0.298606	0.00267902	0.0204164	Gfat1	Glutamine:fructose-6-phosphate aminotransferase 1
FBgn0058002	2450.92	2153.78	2649.02	1.22994	0.298592	0.00565895	0.0356881	CG40002
FBgn0266409	1192.2	1047.94	1288.38	1.22943	0.297994	0.00860824	0.0494577	CG45049
FBgn0013753	1882.34	1654.75	2034.07	1.22923	0.297751	0.00563519	0.0356123	Bgb	Big brother
FBgn0039155	2510.95	2207.95	2712.95	1.22872	0.297155	0.00454211	0.0302475	Kal1	Kallmann syndrome 1 ortholog
FBgn0053116	1369.64	1204.57	1479.69	1.2284	0.296775	0.00777747	0.0457793	CG33116
FBgn0000043	26690	23477.8	28831.4	1.22803	0.296347	0.00229678	0.0181822	Act42A	Actin 42A
FBgn0039993	2805.46	2468.82	3029.89	1.22726	0.29544	0.00448215	0.0299568	CG17691
FBgn0025885	2052.34	1806.4	2216.3	1.22691	0.295034	0.00572655	0.0360022	Inos	Inos
FBgn0032298	1463.45	1288.34	1580.19	1.22654	0.294589	0.00778696	0.0458012	CG6724
FBgn0028694	4538.98	3996.41	4900.7	1.22628	0.294283	0.00365593	0.0258191	Rpn11	Regulatory particle non-ATPase 11
FBgn0010422	2949.18	2596.71	3184.16	1.22623	0.29423	0.00461184	0.0305777	TfIIS	RNA polymerase II elongation factor
FBgn0015221	5030.72	4430.95	5430.57	1.2256	0.293489	0.00357172	0.0253868	Fer2LCH	Ferritin 2 light chain homologue
FBgn0000576	1458.88	1285.04	1574.77	1.22546	0.293329	0.00795069	0.0466287	ems	empty spiracles
FBgn0003390	3087.73	2721.45	3331.92	1.22432	0.291978	0.00460436	0.0305615	shf	shifted
FBgn0026409	7156.01	6307.14	7721.92	1.22431	0.291975	0.00328801	0.0238165	Mpcp	Mitochondrial phosphate carrier protein
FBgn0037270	8204.09	7231.11	8852.74	1.22426	0.291908	0.00322779	0.0234924	CG9769
FBgn0020235	7260.18	6401.77	7832.44	1.22348	0.29099	0.00706463	0.0424788	ATPsyn-gamma	ATP synthase-gamma chain
FBgn0025678	8191.71	7224.1	8836.79	1.22324	0.290705	0.0055505	0.0351686	CaBP1	calcium-binding protein 1
FBgn0037351	35293.1	31135.3	38065	1.22257	0.289915	0.00276413	0.0208944	RpL13A	Ribosomal protein L13A
FBgn0032640	3282.87	2896.58	3540.39	1.22227	0.28956	0.00489376	0.0320271	Sgt	small glutamine-rich tetratricopeptide containing protein
FBgn0032979	3323.06	2932.75	3583.27	1.22182	0.289026	0.00478193	0.0315332	Clamp	Chromatin-linked adaptor for MSL proteins
FBgn0086904	19062.3	16829.9	20550.5	1.22107	0.288142	0.00313679	0.0229678	Nacalpha	Nascent polypeptide associated complex protein alpha subunit
FBgn0001197	16515.9	14582.2	17805.1	1.22101	0.288075	0.00315197	0.0230372	His2Av	Histone H2A variant
FBgn0011361	2626.5	2319.34	2831.27	1.22072	0.287736	0.00638341	0.0391733	mtacp1	mitochondrial acyl carrier protein 1
FBgn0031670	2617.42	2311.57	2821.32	1.22052	0.287497	0.00606673	0.0376342	CG3887
FBgn0024987	2762.97	2440.27	2978.1	1.22039	0.287346	0.00564667	0.0356663	ssx	sister-of-Sex-lethal
FBgn0011573	2440.9	2156.14	2630.74	1.22011	0.287014	0.00638439	0.0391733	Cdc37	Cdc37
FBgn0011586	2193.56	1939.09	2363.21	1.21872	0.285365	0.00707823	0.0425394	e(r)	enhancer of rudimentary
FBgn0029629	4224.62	3734.81	4551.15	1.21858	0.285196	0.00492758	0.0321272	CG8636
FBgn0033017	1868.71	1652.7	2012.71	1.21783	0.284315	0.00830034	0.048057	CG10465
FBgn0001215	11631	10287.9	12526.4	1.21758	0.284021	0.00367278	0.0258929	Hrb98DE	Heterogeneous nuclear ribonucleoprotein at 98DE
FBgn0261592	46985.7	41577.3	50591.3	1.2168	0.283094	0.00345458	0.024728	RpS6	Ribosomal protein S6
FBgn0003607	9635.51	8546.21	10361.7	1.21243	0.277906	0.00496891	0.0323445	Su(var)205	Suppressor of variegation 205
FBgn0011704	4397.93	3903.34	4727.66	1.21118	0.276415	0.00638618	0.0391733	RnrS	Ribonucleoside diphosphate reductase small subunit
FBgn0035473	3414.82	3030.8	3670.84	1.21118	0.276412	0.00709248	0.042604	mge	maggie
FBgn0000100	48810.3	43322.3	52468.9	1.21113	0.276354	0.0042878	0.028939	RpLP0	Ribosomal protein LP0
FBgn0037533	7583.75	6732.41	8151.31	1.21076	0.275909	0.00657236	0.0400143	CD98hc	CD98 heavy chain
FBgn0035871	2911.09	2586.75	3127.32	1.20898	0.273785	0.00837964	0.0484192	BI-1	Bax Inhibitor-1
FBgn0020653	7989.74	7100.42	8582.62	1.20875	0.273513	0.00567869	0.0357383	Trxr-1	Thioredoxin reductase-1
FBgn0015218	8255.76	7342.14	8864.83	1.20739	0.271893	0.0059355	0.0370168	eIF-4E	Eukaryotic initiation factor 4E
FBgn0014868	6651.53	5917.05	7141.19	1.20688	0.271285	0.00642071	0.039288	Ost48	Oligosaccharyltransferase 48kD subunit
FBgn0037874	28244.1	25203.2	30271.3	1.20109	0.264345	0.00653303	0.0398148	Tctp	Translationally controlled tumor protein ortholog (H. sapiens)
FBgn0003517	57899.7	51790.1	61972.7	1.19661	0.258959	0.00736081	0.0437611	sta	stubarista
FBgn0260934	5253.15	5834.11	4865.85	0.834035	-0.26182	0.00818498	0.0475661	par-1	par-1
FBgn0013756	5284.91	5884.48	4885.21	0.830185	-0.268495	0.00673088	0.0407546	Mtor	Megator
FBgn0039959	4988.34	5555.98	4609.91	0.82972	-0.269304	0.00659254	0.0400768	CG17514
FBgn0250754	3489.26	3887.59	3223.7	0.829228	-0.27016	0.00742899	0.0441017	CG42232
FBgn0264693	3092.95	3446.84	2857.02	0.828883	-0.27076	0.00786812	0.0462338	ens	ensconsin
FBgn0029676	4724.32	5264.93	4363.92	0.828866	-0.27079	0.00627438	0.0387048	HIP-R	Hsc/Hsp70-interacting protein related
FBgn0027492	4889.53	5453.12	4513.8	0.827747	-0.272738	0.00593671	0.0370168	wdb	widerborst
FBgn0004177	12456.5	13894.6	11497.7	0.827497	-0.273173	0.00459025	0.0305011	mts	microtubule star
FBgn0003204	3441.93	3839.39	3176.95	0.827463	-0.273233	0.00679481	0.0411211	ras	raspberry
FBgn0023177	3146.49	3509.9	2904.22	0.827438	-0.273277	0.0069735	0.0419711	Pp4-19C	Protein phosphatase 19C
FBgn0004584	3803.37	4243.36	3510.05	0.827188	-0.273713	0.00620008	0.0383048	Rrp1	Recombination repair protein 1
FBgn0039213	2422.08	2703.8	2234.26	0.826338	-0.275196	0.00781806	0.0459619	atl	atlastin
FBgn0002526	9384.72	10478.3	8655.67	0.826058	-0.275686	0.00452829	0.0301886	LanA	Laminin A
FBgn0015399	3304.22	3690.33	3046.81	0.825618	-0.276453	0.00643689	0.0393318	kek1	kekkon-1
FBgn0027951	3275.49	3659.76	3019.3	0.825	-0.277533	0.00615545	0.0380872	MTA1-like	MTA1-like
FBgn0264561	3099.49	3466.53	2854.81	0.823535	-0.280097	0.00590307	0.0369086	Glg1	Golgi complex-localized glycoprotein 1
FBgn0034181	3319.85	3714.59	3056.69	0.822889	-0.281231	0.00536655	0.0342714	CG8963
FBgn0017581	7681.53	8595.71	7072.08	0.822746	-0.281481	0.00391564	0.0271241	Lk6	Lk6
FBgn0052473	2462.83	2756.25	2267.22	0.822575	-0.281782	0.00641212	0.0392553	CG32473
FBgn0035713	4017.85	4496.54	3698.73	0.822572	-0.281785	0.00481552	0.031677	velo	veloren
FBgn0004362	31753.4	35537.6	29230.6	0.822526	-0.281866	0.00300854	0.0222812	HmgD	High mobility group protein D
FBgn0040022	1770.58	1981.98	1629.65	0.822236	-0.282376	0.00813353	0.0473712	Set1
FBgn0024183	3818.06	4274.82	3513.55	0.821918	-0.282933	0.00481531	0.031677	vig	vasa intronic gene
FBgn0263108	1700.23	1903.76	1564.54	0.821814	-0.283116	0.00821173	0.0476937	BtbVII	BTB-protein-VII
FBgn0021818	1676.79	1877.57	1542.93	0.821774	-0.283187	0.0082148	0.0476937	cnk	connector enhancer of ksr
FBgn0261802	5290.18	5924.29	4867.44	0.821608	-0.283477	0.00416013	0.0282777	CG42748
FBgn0000404	4502.47	5042.33	4142.57	0.821558	-0.283565	0.0042884	0.028939	CycA	Cyclin A
FBgn0026597	2358.91	2641.94	2170.23	0.821452	-0.283752	0.00626425	0.0386619	Axn	Axin
FBgn0044324	4410.77	4942.07	4056.57	0.820823	-0.284856	0.0041985	0.0284271	Chro	Chromator
FBgn0027291	2839.41	3181.85	2611.12	0.82063	-0.285196	0.00525957	0.0337301	l(1)G0156	lethal (1) G0156
FBgn0037109	2119.33	2375.3	1948.69	0.820397	-0.285605	0.00639337	0.03918	MED1	Mediator complex subunit 1
FBgn0013263	5119.73	5743.25	4704.05	0.819058	-0.287963	0.0050152	0.032475	Trl	Trithorax-like
FBgn0053096	1598.73	1793.45	1468.91	0.819043	-0.28799	0.00749622	0.0443706	CG33096
FBgn0250789	8563.03	9606.08	7867.67	0.819031	-0.28801	0.00310704	0.0227912	alpha-Spec	alpha Spectrin
FBgn0051638	1648.91	1849.79	1514.99	0.819007	-0.288053	0.00711456	0.0426944	CG31638
FBgn0010247	3163.66	3550.45	2905.79	0.81843	-0.289068	0.0044384	0.0297363	Parp	Poly-(ADP-ribose) polymerase
FBgn0082831	2306.4	2589.12	2117.92	0.81801	-0.28981	0.00532516	0.0340608	pps	protein partner of snf
FBgn0030631	1275.11	1431.55	1170.81	0.817864	-0.290066	0.00866222	0.0496972	CG6227
FBgn0021760	1731.04	1943.89	1589.14	0.817503	-0.290704	0.00643758	0.0393318	chb	chromosome bows
FBgn0028692	6176.02	6941.32	5665.82	0.816246	-0.292924	0.00286454	0.0215227	Rpn2	Regulatory particle non-ATPase 2
FBgn0036974	5318.14	5978.93	4877.62	0.815801	-0.29371	0.00294336	0.0219217	eRF1	eukaryotic release factor 1
FBgn0026533	6000.49	6747.12	5502.73	0.815567	-0.294125	0.00269753	0.0204987	Dek	Dek
FBgn0020496	14255.1	16029.8	13071.9	0.815478	-0.294282	0.00221649	0.0176563	CtBP	C-terminal Binding Protein
FBgn0010747	2126.01	2391.08	1949.3	0.81524	-0.294703	0.00476921	0.0314664	Srp54k	Signal recognition particle protein 54k
FBgn0266410	5055.68	5686.76	4634.97	0.815045	-0.295048	0.00288442	0.0215969	CG45050
FBgn0027585	3866.8	4349.89	3544.75	0.814905	-0.295295	0.00326975	0.0237551	CG8740
FBgn0260450	1852.08	2084.01	1697.46	0.814517	-0.295983	0.00515824	0.0331855	CalpC	Calpain C
FBgn0037135	8143.94	9163.88	7463.98	0.8145	-0.296013	0.00229034	0.018173	CG7414
FBgn0011742	2607.71	2934.6	2389.78	0.814345	-0.296287	0.00398178	0.0274652	Arp2	Actin-related protein 2
FBgn0034246	2128.32	2395.6	1950.14	0.814051	-0.296809	0.0044975	0.0299998	Dcr-2	Dicer-2
FBgn0011224	16809.2	18927.8	15396.8	0.813452	-0.297871	0.00191551	0.0157871	heph	hephaestus
FBgn0011836	1521.94	1713.82	1394.03	0.813403	-0.297957	0.00591682	0.0369307	Taf2	TBP-associated factor 2
FBgn0004391	1379.72	1553.77	1263.69	0.813311	-0.298122	0.0065851	0.0400516	shtd	shattered
FBgn0265935	2739.24	3084.91	2508.8	0.813248	-0.298233	0.00352824	0.0251662	coro	coro
FBgn0032475	2318.71	2611.51	2123.51	0.813137	-0.298429	0.00408024	0.0278908	Sfmbt	Scm-related gene containing four mbt domains
FBgn0000499	1191.88	1342.63	1091.38	0.812865	-0.298912	0.00746577	0.0442382	dsh	dishevelled
FBgn0267337	2871.71	3236.43	2628.56	0.81218	-0.300129	0.00406301	0.0278515	rn	rotund
FBgn0027779	2298.62	2591.1	2103.64	0.81187	-0.300679	0.00368505	0.0259492	VhaSFD	Vacuolar H[+]-ATPase SFD subunit
FBgn0026147	1022.88	1153.06	936.092	0.811833	-0.300746	0.00865818	0.0496972	CG16833
FBgn0024958	1472.08	1659.59	1347.07	0.811689	-0.301	0.0055127	0.0349839	Irp-1A	Iron regulatory protein 1A
FBgn0037249	8522.27	9608.38	7798.21	0.811605	-0.301151	0.00198452	0.0161658	eIF3-S10	eIF3-S10
FBgn0038809	1218.03	1373.36	1114.48	0.811495	-0.301346	0.00746656	0.0442382	CG16953
FBgn0013997	5139.75	5795.88	4702.34	0.811324	-0.30165	0.00230746	0.0182315	Nrx-IV	Neurexin IV
FBgn0035416	1362.12	1536.11	1246.13	0.811228	-0.30182	0.0059657	0.0371784	gry	gryzun
FBgn0085437	1515.17	1708.88	1386.04	0.81108	-0.302085	0.00531999	0.0340457	CG34408
FBgn0035437	1779.99	2007.78	1628.13	0.81091	-0.302387	0.00438712	0.0294578	Strip
FBgn0011207	1224.6	1381.61	1119.93	0.810595	-0.302948	0.00636861	0.0391733	pelo	pelota
FBgn0260936	2755.39	3109.12	2519.58	0.810381	-0.303328	0.00305024	0.0224969	scny	scrawny
FBgn0019886	1221.39	1378.44	1116.69	0.810114	-0.303803	0.00641054	0.0392553	Letm1	LETM1 ortholog
FBgn0013718	2279.55	2573.21	2083.77	0.809792	-0.304377	0.00337445	0.0242689	nuf	nuclear fallout
FBgn0010620	7145.66	8067.01	6531.42	0.809646	-0.304637	0.00178221	0.0149214	Sip1	SRY interacting protein 1
FBgn0039863	3003.62	3391.43	2745.07	0.809414	-0.305051	0.00274547	0.0207793	CG1815
FBgn0000273	1822.11	2057.4	1665.26	0.809397	-0.30508	0.0040507	0.0278515	Pka-C1	cAMP-dependent protein kinase 1
FBgn0053123	2467.3	2786.09	2254.77	0.809295	-0.305263	0.00309996	0.0227687	CG33123
FBgn0003257	1903.96	2150.6	1739.53	0.808858	-0.306042	0.00370758	0.0260484	r-l	rudimentary-like
FBgn0024921	2410.59	2722.89	2202.39	0.808841	-0.306072	0.0030791	0.0226684	Trn	Transportin
FBgn0004885	4357.84	4922.57	3981.35	0.808795	-0.306154	0.00210368	0.0169692	tok	tolkin
FBgn0037643	2905.67	3282.33	2654.56	0.808743	-0.306247	0.00258124	0.0198331	skap	skpA associated protein
FBgn0027587	973.138	1099.32	889.014	0.808692	-0.306337	0.00771492	0.045466	CG7028
FBgn0027794	1092.34	1234.11	997.831	0.808545	-0.3066	0.00659672	0.0400822	CG14786
FBgn0022893	55459.5	62663.8	50656.7	0.808388	-0.30688	0.00119795	0.0109925	Df31	Decondensation factor 31
FBgn0036124	1432.76	1618.93	1308.64	0.808339	-0.306968	0.00481939	0.031677	CG7839
FBgn0263102	6544.27	7394.96	5977.15	0.808273	-0.307085	0.0017642	0.0147808	psq	pipsqueak
FBgn0262739	4767.78	5389.04	4353.61	0.807865	-0.307813	0.00205119	0.0165899	AGO1	Argonaute-1
FBgn0261269	2073.74	2344.17	1893.45	0.807725	-0.308063	0.00331018	0.0239485	conv	convoluted
FBgn0024555	4416.06	4992.22	4031.96	0.807649	-0.3082	0.0019586	0.0160117	flfl	falafel
FBgn0031661	1265.95	1431.6	1155.51	0.807146	-0.309098	0.00515632	0.0331855	Gmd	GDP-mannose 4,6-dehydratase
FBgn0027335	1494.19	1690.39	1363.4	0.806558	-0.31015	0.00421923	0.0285356	Rip11	Rab11 interacting protein
FBgn0024698	1146.32	1296.96	1045.9	0.806422	-0.310394	0.00567429	0.0357292	Cpsf160	Cleavage and polyadenylation specificity factor 160
FBgn0010416	1552.56	1757.06	1416.24	0.806027	-0.3111	0.00391521	0.0271241	TH1	TH1
FBgn0031216	2297.21	2599.79	2095.48	0.806019	-0.311114	0.00273711	0.020729	Zir	Zizimin-related
FBgn0035763	1053.71	1192.63	961.092	0.805862	-0.311396	0.00621435	0.0383734	CG8602
FBgn0036546	1079.21	1222	984.009	0.805245	-0.3125	0.00565895	0.0356881	elgi	early girl
FBgn0030329	1823.85	2065.25	1662.92	0.805194	-0.312591	0.00613971	0.0380092	prtp	pretaporter
FBgn0033766	1948.91	2208.03	1776.16	0.804408	-0.314	0.00288551	0.0215969	CG8771
FBgn0043456	7982.86	9045.29	7274.57	0.804238	-0.314306	0.00123426	0.0112239	CG4747
FBgn0038118	782.714	886.924	713.241	0.804174	-0.31442	0.00839782	0.0484554	timeout	timeout
FBgn0261555	5382.47	6099.08	4904.72	0.804174	-0.314421	0.00529602	0.0339281	CG42673
FBgn0038016	1766.24	2001.93	1609.11	0.803779	-0.315129	0.00308124	0.0226704	MBD-R2	MBD-R2
FBgn0003557	1152.96	1307.09	1050.2	0.803468	-0.315688	0.00491066	0.0320517	Su(dx)	Suppressor of deltex
FBgn0034447	793.402	899.681	722.549	0.803117	-0.316319	0.0080229	0.0469162	CG7744
FBgn0016797	8273.44	9381.98	7534.4	0.803071	-0.3164	0.00481792	0.031677	fz2	frizzled 2
FBgn0023169	1545.62	1753.22	1407.22	0.802649	-0.317159	0.00328404	0.0238047	AMPKalpha	AMP-activated protein kinase alpha subunit
FBgn0035142	2365.91	2684.65	2153.41	0.802118	-0.318113	0.00745875	0.0442351	hipk	homeodomain interacting protein kinase
FBgn0086372	1617.07	1835.27	1471.61	0.801849	-0.318597	0.00860453	0.0494577	lap	like-AP180
FBgn0259243	1356.97	1540.13	1234.87	0.801793	-0.318699	0.0036817	0.0259407	Pka-R1	cAMP-dependent protein kinase R1
FBgn0030276	2514.81	2854.34	2288.45	0.801742	-0.318791	0.00196839	0.0160809	Dlic	Dynein light intermediate chain
FBgn0037255	1507.67	1711.3	1371.91	0.801677	-0.318908	0.00319217	0.0233171	Fip1
FBgn0039955	2128.51	2416.88	1936.27	0.801147	-0.319861	0.00223991	0.0177961	CG41099
FBgn0035145	1645.11	1868.25	1496.34	0.800932	-0.320248	0.00287796	0.0215936	MED14	Mediator complex subunit 14
FBgn0039890	2661.66	3022.84	2420.87	0.800859	-0.320379	0.00180749	0.015081	CG2316
FBgn0024236	1527.73	1736.05	1388.84	0.799999	-0.32193	0.00683942	0.0413293	foi	fear-of-intimacy
FBgn0001075	6745.64	7666.25	6131.91	0.799857	-0.322186	0.00101817	0.00970214	ft	fat
FBgn0263929	1399.77	1590.87	1272.37	0.799794	-0.322299	0.00321553	0.0234594	jvl	javelin-like
FBgn0010660	3058.91	3476.64	2780.43	0.799747	-0.322385	0.00248329	0.019202	Nup214	Nucleoporin 214kD
FBgn0087013	8484.18	9642.86	7711.73	0.799735	-0.322406	0.000906654	0.00885501	Karybeta3	Karyopherin beta 3
FBgn0262527	2803.35	3186.52	2547.9	0.799589	-0.322669	0.00590417	0.0369086	nsl1	non-specific lethal 1
FBgn0010217	19191.6	21817.9	17440.7	0.799376	-0.323054	0.000718293	0.00740244	ATPsyn-beta	ATP synthase-beta
FBgn0022987	1306.38	1485.17	1187.19	0.79936	-0.323083	0.00339153	0.0243629	qkr54B	quaking related 54B
FBgn0051523	1910.38	2171.84	1736.07	0.799354	-0.323094	0.00218244	0.0174653	CG31523
FBgn0041203	753.238	856.39	684.47	0.79925	-0.323281	0.00730939	0.0435243	LIMK1	LIM-kinase1
FBgn0027783	2200.52	2502.2	1999.39	0.799052	-0.323639	0.00181152	0.0151043	SMC2	SMC2
FBgn0015541	2593.19	2948.81	2356.1	0.799002	-0.323729	0.00682075	0.041237	sda	slamdance
FBgn0013303	1167.3	1327.71	1060.36	0.798643	-0.324378	0.0036186	0.02563	Nca	Neurocalcin
FBgn0266719	866.091	985.167	786.708	0.798553	-0.32454	0.00571459	0.0359457	Unc-13-4B	Unc-13 ortholog 4B (C. elegans)
FBgn0051151	2239.39	2547.66	2033.88	0.798332	-0.32494	0.00267231	0.0204005	wge	winged eye
FBgn0032467	2075.51	2361.4	1884.93	0.798225	-0.325132	0.00383014	0.0267537	CG9934
FBgn0085433	1243.37	1414.64	1129.19	0.798217	-0.325146	0.00335353	0.0241494	CG34404
FBgn0013765	1486.29	1691.14	1349.73	0.798117	-0.325328	0.00264038	0.0202076	cnn	centrosomin
FBgn0087007	3533.53	4020.99	3208.56	0.797952	-0.325625	0.00124657	0.0113274	bbg	big bang
FBgn0028500	1082.88	1232.46	983.169	0.797732	-0.326024	0.00391264	0.0271241	Rich	RIC1 homolog
FBgn0015546	1305.7	1486.73	1185.01	0.797059	-0.327242	0.00295245	0.0219625	spel1	spellchecker1
FBgn0019890	2957.61	3368.38	2683.76	0.796751	-0.327799	0.00240149	0.0187607	Smg5	Smg5
FBgn0027512	1127.37	1284.17	1022.84	0.796498	-0.328258	0.00358364	0.0254418	CG10254
FBgn0035264	1087.01	1238.28	986.168	0.796401	-0.328433	0.00363024	0.0256706	Oseg4	Outer segment 4
FBgn0051510	651.729	742.453	591.246	0.796342	-0.32854	0.00817783	0.0475474	CG31510
FBgn0032586	5153.13	5870.72	4674.73	0.796279	-0.328655	0.000862926	0.00855177	Tpr2	Tetratricopeptide repeat protein 2
FBgn0032689	1532.43	1746.08	1390	0.796073	-0.329027	0.00232224	0.0182946	CG10413
FBgn0086451	2046.97	2332.41	1856.68	0.796037	-0.329093	0.00170811	0.0144003	l(2)k09022	lethal (2) k09022
FBgn0035807	1016.74	1158.79	922.035	0.795691	-0.329719	0.00396539	0.0273989	CG7492
FBgn0028956	2541.68	2896.92	2304.85	0.795622	-0.329846	0.00138471	0.0122525	mthl3	methuselah-like 3
FBgn0037702	1742.93	1986.6	1580.48	0.79557	-0.32994	0.00665736	0.0404102	CG8176
FBgn0038473	2217.59	2527.95	2010.69	0.795386	-0.330273	0.00149116	0.0129676	Ns1	Nucleostemin ortholog (H. sapiens) 1
FBgn0028974	748.603	853.382	678.75	0.795365	-0.330311	0.00605575	0.0376237	xmas-2	xmas-2
FBgn0037780	744.655	848.959	675.12	0.795233	-0.33055	0.00615945	0.0380925	CG3925
FBgn0036136	1271.16	1449.28	1152.4	0.795153	-0.330695	0.00271468	0.0205848	Ufd1-like	Ubiquitin fusion-degradation 1-like
FBgn0086361	2996.76	3417.21	2716.46	0.794933	-0.331095	0.00112981	0.0105264	alph	alphabet
FBgn0037073	2045.02	2331.95	1853.73	0.794925	-0.331109	0.00159642	0.013629	CG7338
FBgn0031266	2107.54	2403.9	1909.96	0.794523	-0.331839	0.00146205	0.0127601	CG2807
FBgn0031738	881.775	1006.02	798.944	0.794161	-0.332497	0.00458009	0.030467	CG9171
FBgn0002641	828.725	945.561	750.834	0.794062	-0.332676	0.00486492	0.0319071	mal	maroon-like
FBgn0035346	756.608	863.376	685.429	0.793893	-0.332983	0.00561234	0.0354864	CG1146
FBgn0025815	3488.27	3980.66	3160.02	0.793842	-0.333076	0.000916747	0.00893921	Mcm6	Minichromosome maintenance 6
FBgn0000119	4392.84	5013.04	3979.38	0.793805	-0.333144	0.00692398	0.0417571	arr	arrow
FBgn0030753	1574.57	1797.21	1426.14	0.793527	-0.333649	0.00193703	0.015879	rngo	rings lost
FBgn0051635	945.502	1079.2	856.37	0.793524	-0.333655	0.00398649	0.0274821	CG31635
FBgn0000253	15249.3	17405.7	13811.7	0.793515	-0.33367	0.000508319	0.00563047	Cam	Calmodulin
FBgn0020887	1539.33	1757.25	1394.05	0.793314	-0.334036	0.001993	0.0162057	Su(z)12	Su(z)12
FBgn0015789	1487.05	1697.68	1346.63	0.793217	-0.334213	0.0020179	0.0163752	Rab10	Rab10
FBgn0032120	1574.03	1797.01	1425.38	0.793196	-0.334251	0.00729039	0.0434702	CG33298
FBgn0044826	1568.84	1791.4	1420.46	0.792934	-0.334728	0.00188189	0.0155522	Pak3	Pak3
FBgn0050007	664.732	759.043	601.858	0.792916	-0.33476	0.00668666	0.0405475	CG30007
FBgn0004227	3442.94	3931.62	3117.16	0.792842	-0.334895	0.000890044	0.0087279	nonA	no on or off transient A
FBgn0263601	2059.63	2352.51	1864.39	0.792509	-0.3355	0.0013834	0.0122498	mib1	mind bomb 1
FBgn0033738	890.031	1016.78	805.533	0.792241	-0.335988	0.00405594	0.0278515	DUBAI	Deubiquitinating apoptotic inhibitor
FBgn0026751	682.583	779.809	617.765	0.792201	-0.336062	0.0060656	0.0376342	XRCC1	XRCC1
FBgn0036486	1386.31	1584.02	1254.5	0.791975	-0.336473	0.00207224	0.0167379	Msh6	Msh6
FBgn0010877	1005.1	1148.56	909.458	0.791827	-0.336742	0.00334115	0.0241151	l(3)05822	lethal (3) 05822
FBgn0041164	1764.1	2015.98	1596.18	0.791762	-0.336861	0.00155165	0.0133501	armi	armitage
FBgn0030320	1842.07	2105.27	1666.6	0.79163	-0.337101	0.00147033	0.0128231	CG2247
FBgn0036004	1860.23	2126.27	1682.87	0.791467	-0.337399	0.00145776	0.0127318	Jarid2	Jumonji, AT rich interactive domain 2
FBgn0039182	2174.81	2486.13	1967.25	0.791291	-0.337719	0.00245712	0.019036	CG5728
FBgn0003392	2227.69	2546.98	2014.83	0.791065	-0.338133	0.00117009	0.0108022	shi	shibire
FBgn0032208	4105.17	4693.98	3712.63	0.790934	-0.338371	0.00188945	0.015604	CG5604
FBgn0033349	1711.33	1956.82	1547.66	0.790905	-0.338423	0.00151271	0.0130893	CG8243
FBgn0013987	2966.54	3392.32	2682.69	0.790813	-0.338591	0.000856231	0.00851322	MAPk-Ak2	MAP kinase activated protein-kinase-2
FBgn0004449	3996.25	4569.95	3613.78	0.79077	-0.338671	0.0073445	0.043707	Ten-m	Tenascin major
FBgn0052758	802.434	917.922	725.443	0.790309	-0.33951	0.00429168	0.028945	CG32758
FBgn0029095	2153.51	2463.48	1946.86	0.790291	-0.339544	0.00111825	0.0104508	aru	arouser
FBgn0031549	1016.72	1163.1	919.144	0.790257	-0.339606	0.00287737	0.0215936	Spindly	Spindly
FBgn0025864	2646.31	3027.3	2392.32	0.790246	-0.339626	0.000954608	0.0092122	Crag	Calmodulin-binding protein related to a Rab3 GDP/GTP exchange protein
FBgn0035016	2493.13	2852.4	2253.62	0.790078	-0.339934	0.000987451	0.00945399	CG4612
FBgn0250785	4973.06	5690.08	4495.06	0.789982	-0.340109	0.000585338	0.00630224	vari	varicose
FBgn0262719	2182.63	2497.47	1972.75	0.789899	-0.34026	0.00108757	0.0102112	CG43163
FBgn0260439	9409.87	10769.1	8503.72	0.78964	-0.340733	0.000435507	0.0049608	Pp2A-29B	Protein phosphatase 2A at 29B
FBgn0019938	2171	2484.79	1961.82	0.789532	-0.34093	0.00198544	0.0161658	RpI1	RNA polymerase I subunit
FBgn0032340	4065.07	4652.77	3673.27	0.789479	-0.341028	0.000656602	0.00688354	Ge-1	Ge-1 ortholog (H. sapiens)
FBgn0020312	1560.39	1786.43	1409.69	0.789107	-0.341706	0.00151504	0.013096	CG4050
FBgn0001301	1640.01	1877.78	1481.5	0.788963	-0.341971	0.00143142	0.0125379	kel	kelch
FBgn0003082	2011.49	2303.32	1816.94	0.788833	-0.342208	0.00109281	0.0102445	phr	photorepair
FBgn0045035	1531	1753.53	1382.65	0.788496	-0.342826	0.00150521	0.0130337	tefu	telomere fusion
FBgn0035232	1613.27	1848.05	1456.74	0.788262	-0.343253	0.00138916	0.012274	CG12099
FBgn0025740	3700.05	4239.11	3340.68	0.78806	-0.343622	0.000628528	0.0066874	PlexB	Plexin B
FBgn0004889	4035.81	4623.86	3643.77	0.788038	-0.343663	0.000588896	0.00632672	tws	twins
FBgn0037852	518.225	593.781	467.855	0.787925	-0.343869	0.00824839	0.0477994	Tpc1	Thiamine pyrophosphate carrier protein 1
FBgn0037703	542.685	621.813	489.933	0.787911	-0.343895	0.00763748	0.0450968	JHDM2	JmjC domain-containing histone demethylase 2
FBgn0262517	1730.37	1982.83	1562.07	0.787796	-0.344106	0.00126589	0.011488	l(3)76BDr
FBgn0037757	1561.77	1789.97	1409.63	0.787513	-0.344624	0.00139922	0.0123359	CG8516
FBgn0035771	2789.2	3197.35	2517.1	0.787245	-0.345115	0.00111979	0.0104571	Sec63	Sec63 ortholog (S. cerevisiae)
FBgn0027087	1987.62	2278.58	1793.65	0.787177	-0.34524	0.00100817	0.00962197	Aats-his	Histidyl-tRNA synthetase
FBgn0010812	959.912	1100.59	866.128	0.786967	-0.345625	0.00266665	0.0203733	unc-45
FBgn0027509	1675.71	1921.36	1511.94	0.786912	-0.345725	0.00120944	0.0110478	CG7261
FBgn0036512	979.132	1122.72	883.408	0.786847	-0.345845	0.00255218	0.0196596	CG16979
FBgn0015477	2170.82	2489.57	1958.31	0.786609	-0.346282	0.00610897	0.0378575	Rme-8	Receptor mediated endocytosis 8
FBgn0261787	802.045	919.853	723.506	0.786545	-0.346399	0.00361251	0.0256018	bru	brunelleschi
FBgn0023528	1845.55	2116.85	1664.68	0.786393	-0.346677	0.00106942	0.0100986	CG2924
FBgn0039944	1098.09	1259.54	990.456	0.786364	-0.346732	0.00214358	0.0172238	CG17162
FBgn0029957	1006.78	1154.86	908.058	0.786295	-0.346857	0.00245151	0.0190168	CG12155
FBgn0053196	4858.14	5573.03	4381.55	0.786205	-0.347022	0.00483702	0.0317585	dp	dumpy
FBgn0032717	1476.74	1694.08	1331.85	0.786181	-0.347067	0.00219067	0.0174965	CG10600
FBgn0030790	941.519	1080.35	848.962	0.785819	-0.347732	0.0026764	0.0204092	CG4768
FBgn0016983	4523.94	5191.47	4078.92	0.785696	-0.347956	0.000464746	0.00524828	smid	smallminded
FBgn0263352	3155.7	3621.63	2845.08	0.785578	-0.348174	0.000604973	0.00646512	Unr	Upstream of N-ras
FBgn0003885	6807.41	7815.38	6135.44	0.785047	-0.34915	0.000337544	0.00408553	alphaTub84D	alpha-Tubulin at 84D
FBgn0014006	1607.61	1845.8	1448.82	0.78493	-0.349364	0.00115385	0.0107141	Pk92B	Protein kinase at 92B
FBgn0022942	3083.65	3540.96	2778.77	0.784749	-0.349697	0.000583783	0.00629407	Cbp80	cap binding protein 80
FBgn0035400	760.348	873.122	685.166	0.784731	-0.349731	0.0036226	0.0256434	CG11537
FBgn0051992	7803.88	8961.84	7031.9	0.784649	-0.349881	0.000332607	0.00405	gw	gawky
FBgn0025681	1146.14	1316.53	1032.55	0.784293	-0.350535	0.00691872	0.0417462	CG3558
FBgn0053255	557.446	640.418	502.131	0.784068	-0.350949	0.00608559	0.0377319	CG33255
FBgn0031077	1018.84	1170.59	917.674	0.783945	-0.351176	0.00206575	0.0166965	CG15618
FBgn0035842	470.147	540.28	423.392	0.783653	-0.351714	0.00839593	0.0484554	CG7504
FBgn0032348	1886.29	2167.82	1698.6	0.78355	-0.351903	0.000870765	0.00859438	CG4751
FBgn0030735	1216.37	1398.07	1095.23	0.783389	-0.352199	0.00155547	0.0133735	CG3632
FBgn0033652	708.913	814.818	638.309	0.783376	-0.352223	0.00383335	0.0267607	ths	thisbe
FBgn0022960	1574.75	1810.14	1417.82	0.783265	-0.352427	0.00106815	0.0100986	vimar	visceral mesodermal armadillo-repeats
FBgn0038679	1572.78	1808.3	1415.77	0.78293	-0.353044	0.00221305	0.017645	CG6040
FBgn0027572	659.276	758.037	593.436	0.782858	-0.353177	0.00417831	0.0283537	CG5009
FBgn0016070	764.96	879.641	688.506	0.782712	-0.353446	0.00320224	0.0233765	smg	smaug
FBgn0004179	2751.27	3163.83	2476.23	0.78267	-0.353524	0.000537117	0.00589034	Csp	Cysteine string protein
FBgn0033762	951.249	1094.08	856.027	0.782416	-0.353992	0.00212022	0.0170799	ZnT49B	Zinc transporter 49B
FBgn0038111	1510.51	1737.49	1359.19	0.782273	-0.354255	0.00103392	0.00983056	CG12360
FBgn0260962	4139.17	4761.34	3724.39	0.782214	-0.354365	0.000386735	0.00454058	pic	piccolo
FBgn0029798	741.48	852.992	667.139	0.782116	-0.354545	0.00330941	0.0239485	CG4078
FBgn0020257	4191.51	4822.13	3771.1	0.782039	-0.354687	0.000381698	0.00450322	ppa	partner of paired
FBgn0036702	2873.85	3306.31	2585.54	0.782001	-0.354759	0.000503543	0.00560827	CG6512
FBgn0032191	759.606	874.359	683.103	0.781261	-0.356123	0.00305414	0.022512	CG5734
FBgn0262647	2915.98	3356.59	2622.23	0.781217	-0.356204	0.000468095	0.00527639	Nup160	Nucleoporin 160kD
FBgn0003415	2366.85	2725.05	2128.06	0.780923	-0.356747	0.00106975	0.0100986	skd	skuld
FBgn0010194	1667.3	1919.81	1498.96	0.780789	-0.356996	0.000866833	0.00856842	Wnt5	Wnt oncogene analog 5
FBgn0036887	533.25	614.018	479.405	0.780768	-0.357034	0.00558531	0.0353707	CG9231
FBgn0034975	2005.2	2309.2	1802.53	0.780583	-0.357376	0.0021559	0.0173048	enok	enoki mushroom
FBgn0259166	574.567	661.758	516.439	0.780405	-0.357705	0.00497614	0.0323549	CG42271
FBgn0086613	1339.85	1543.33	1204.19	0.780256	-0.357981	0.00111241	0.0104122	Ino80	Ino80
FBgn0016917	3591.8	4138.31	3227.45	0.779896	-0.358646	0.000361241	0.00430369	Stat92E	Signal-transducer and activator of transcription protein at 92E
FBgn0024320	1494.39	1722.03	1342.64	0.779683	-0.359041	0.000925242	0.00901479	Npc1a	Niemann-Pick type C-1a
FBgn0034496	959.268	1105.42	861.83	0.779638	-0.359124	0.00182171	0.015158	CG9143
FBgn0004378	2786.49	3211.36	2503.25	0.779499	-0.359381	0.000434931	0.0049608	Klp61F	Kinesin-like protein at 61F
FBgn0261456	1813.78	2090.79	1629.11	0.779186	-0.35996	0.000670966	0.00700389	hpo	hippo
FBgn0027504	1756.16	2024.57	1577.21	0.779034	-0.360243	0.000712369	0.00735388	CG8878
FBgn0260799	3183.42	3670	2859.03	0.779028	-0.360253	0.000375318	0.00443226	p120ctn	Adherens junction protein p120
FBgn0029944	1125.63	1297.69	1010.92	0.779016	-0.360276	0.00135741	0.0120725	Dok	Downstream of kinase
FBgn0030034	2747.8	3167.91	2467.72	0.778974	-0.360352	0.000435409	0.0049608	CG10555
FBgn0020261	2162.83	2494.13	1941.97	0.778615	-0.361019	0.000544345	0.00594811	pcm	pacman
FBgn0035766	1351.36	1558.54	1213.23	0.778443	-0.361337	0.000985244	0.0094403	eco	eco
FBgn0039594	1359.32	1567.8	1220.34	0.778376	-0.361461	0.00233054	0.0183481	CG9990
FBgn0024754	1207.47	1393.28	1083.59	0.777726	-0.362666	0.0010982	0.0102872	Flo1	Flotillin 1
FBgn0039056	1097.25	1266.42	984.467	0.777361	-0.363344	0.00128942	0.0116211	CenB1A	Centaurin beta 1A
FBgn0033260	2069.16	2388.33	1856.38	0.777272	-0.363508	0.00051131	0.00564012	Cul4	Cullin 4
FBgn0005386	964.251	1113.08	865.033	0.777152	-0.363731	0.00159996	0.0136497	ash1	absent, small, or homeotic discs 1
FBgn0004463	983.335	1135.16	882.12	0.777091	-0.363845	0.00151671	0.013096	RpIII128	RNA polymerase III 128kD subunit
FBgn0034691	502.875	580.56	451.085	0.776982	-0.364046	0.00547036	0.0347879	Synj	Synaptojanin
FBgn0022787	2097.17	2421.27	1881.11	0.776908	-0.364184	0.000498051	0.00556753	Hel89B	Helicase 89B
FBgn0036715	3181.71	3673.67	2853.74	0.776808	-0.36437	0.000333979	0.00405451	Cad74A	Cadherin 74A
FBgn0000099	5400.36	6235.76	4843.42	0.776717	-0.364538	0.000221605	0.00288967	ap	apterous
FBgn0024326	1562.04	1804.35	1400.51	0.776184	-0.365529	0.000685109	0.00710267	Mkk4	MAP kinase kinase 4
FBgn0011826	1445.27	1669.58	1295.73	0.776081	-0.36572	0.000775676	0.0078538	Pp2B-14D	Protein phosphatase 2B at 14D
FBgn0016794	910.463	1051.87	816.19	0.77594	-0.365983	0.00162111	0.0138107	dos	daughter of sevenless
FBgn0265487	2076.08	2398.81	1860.92	0.775769	-0.366301	0.000477706	0.00536846	mbl
FBgn0260789	1079.28	1247.27	967.293	0.775527	-0.366752	0.00119478	0.0109868	mxc	multi sex combs
FBgn0052649	427.581	494.194	383.172	0.775348	-0.367085	0.00721319	0.0430734	CG32649
FBgn0001169	1523.04	1760.57	1364.69	0.775139	-0.367473	0.000685066	0.00710267	H	Hairless
FBgn0001235	6071.91	7019.91	5439.91	0.774926	-0.36787	0.00169787	0.0143439	hth	homothorax
FBgn0015391	2408.45	2784.64	2157.65	0.774841	-0.368028	0.00036534	0.00433551	glu	gluon
FBgn0015777	3314.48	3833.35	2968.57	0.774405	-0.368839	0.000251612	0.00319689	nrv2	nervana 2
FBgn0030301	1321.11	1528.37	1182.94	0.773987	-0.369619	0.00136281	0.0121028	HP5	Heterochromatin protein 5
FBgn0011747	5819.53	6733.52	5210.2	0.77377	-0.370024	0.000960717	0.00926378	Ank	Ankyrin
FBgn0035397	2224.68	2574.12	1991.71	0.773744	-0.370071	0.00160874	0.013715	CG11486
FBgn0037636	3653.92	4228.2	3271.07	0.773632	-0.37028	0.00022689	0.00294112	CG9821
FBgn0015269	836.861	968.58	749.048	0.773346	-0.370813	0.00286496	0.0215227	Nf1	Neurofibromin 1
FBgn0037025	1567.17	1813.95	1402.65	0.773257	-0.37098	0.000566034	0.00613178	Spc105R	Spc105-related
FBgn0051028	991.269	1147.38	887.193	0.773233	-0.371026	0.00213709	0.017193	CG31028
FBgn0052350	1014.22	1174.02	907.688	0.773149	-0.371182	0.00114695	0.0106779	CG32350
FBgn0037142	1092.26	1264.44	977.471	0.773047	-0.371373	0.000990442	0.00947515	CG14562
FBgn0041775	7298.84	8450.85	6530.83	0.772801	-0.371832	0.000139807	0.00197893	tral	trailer hitch
FBgn0030625	373.985	433.071	334.595	0.772609	-0.372189	0.00861671	0.0494829	CG5877
FBgn0011481	3001.75	3476.18	2685.46	0.772533	-0.372331	0.000251056	0.00319478	Ssdp	Sequence-specific single-stranded DNA-binding protein
FBgn0029870	1800.16	2084.7	1610.47	0.772517	-0.372361	0.000452693	0.00512658	Marf	Mitochondrial assembly regulatory factor
FBgn0264357	1305.97	1512.68	1168.16	0.772246	-0.372868	0.0025542	0.0196626	SNF4Agamma	SNF4/AMP-activated protein kinase gamma subunit
FBgn0027835	9335.28	10812.9	8350.16	0.772238	-0.372883	0.000118581	0.00171378	Dp1	Dodeca-satellite-binding protein 1
FBgn0050403	573.872	664.763	513.278	0.772122	-0.373099	0.00335386	0.0241494	CG30403
FBgn0034570	1372.46	1590.31	1227.24	0.771699	-0.37389	0.000641584	0.00679987	CG10543
FBgn0029997	437.451	506.925	391.134	0.771582	-0.374109	0.00590298	0.0369086	CG2258
FBgn0039923	2946.05	3413.94	2634.13	0.771581	-0.37411	0.000242321	0.00310315	MED26	Mediator complex subunit 26
FBgn0036191	579.58	671.688	518.176	0.771453	-0.37435	0.00322147	0.0234887	Sug	Sug
FBgn0003189	2924.27	3389.69	2613.99	0.77116	-0.374898	0.000229418	0.00296849	r	rudimentary
FBgn0050069	4360.44	5054.65	3897.63	0.771098	-0.375015	0.0050804	0.032789	CG30069
FBgn0011725	1978.38	2293.37	1768.4	0.771093	-0.375024	0.000354209	0.00423655	twin	twin
FBgn0032388	2090.5	2423.63	1868.41	0.770911	-0.375364	0.00032521	0.00398	CG6686
FBgn0035986	1217.45	1411.49	1088.09	0.770882	-0.375419	0.000733836	0.00750528	CG4022
FBgn0037339	653.473	757.657	584.017	0.77082	-0.375535	0.00242326	0.01887	Pi4KIIalpha	Pi4KIIalpha
FBgn0085444	1294.12	1500.47	1156.56	0.770795	-0.37558	0.000662463	0.00692705	mute	muscle wasted
FBgn0051156	383.727	444.968	342.9	0.770618	-0.375911	0.00765173	0.045159	CG31156
FBgn0267390	1785.89	2071.34	1595.59	0.770316	-0.376478	0.000399559	0.0046596	dop	NA
FBgn0015754	2518.54	2921.71	2249.76	0.770014	-0.377043	0.000249398	0.00318035	Lis-1	Lissencephaly-1
FBgn0039120	4209.35	4883.33	3760.02	0.76997	-0.377126	0.000156517	0.00217156	Nup98-96	Nucleoporin 98-96kD
FBgn0014024	1644.29	1907.6	1468.75	0.769946	-0.377171	0.00042974	0.00492174	Rnp4F	RNA-binding protein 4F
FBgn0023509	1183.37	1373.07	1056.9	0.769737	-0.377563	0.000724506	0.00743491	mip130	Myb-interacting protein 130
FBgn0001965	1731.18	2008.71	1546.16	0.769724	-0.377587	0.00108937	0.0102202	Sos	Son of sevenless
FBgn0037561	584.737	678.493	522.233	0.769695	-0.37764	0.00281737	0.021244	CG9630
FBgn0034443	439.296	509.736	392.337	0.769686	-0.377659	0.00541053	0.0344978	cer	crammer
FBgn0038244	1852.3	2149.36	1654.27	0.769656	-0.377715	0.000359801	0.00429116	CG7987
FBgn0014163	25566.2	29668.4	22831.4	0.769553	-0.377907	7.38532e-05	0.00117507	fax	failed axon connections
FBgn0036571	489.7	568.335	437.277	0.769401	-0.378192	0.00415121	0.0282645	CG12272
FBgn0038660	1160.59	1347.07	1036.27	0.769282	-0.378415	0.000723082	0.00742658	CG14291
FBgn0039633	2515.82	2920.78	2245.84	0.768919	-0.379096	0.00140329	0.0123628	CG11873
FBgn0085370	817.499	949.346	729.601	0.76853	-0.379826	0.00134831	0.012018	Pde11	Phosphodiesterase 11
FBgn0025639	2643.86	3070.56	2359.4	0.768395	-0.380081	0.000465169	0.00524828	Hmt4-20	Histone methyltransferase 4-20
FBgn0038683	625.334	726.337	557.999	0.768237	-0.380377	0.00232106	0.0182946	CG11779
FBgn0029763	1621.91	1884.33	1446.96	0.76789	-0.381028	0.000384346	0.00452127	CG4165
FBgn0029525	1486.72	1727.3	1326.33	0.767867	-0.381072	0.000435602	0.0049608	CG18273
FBgn0037244	633.455	736.018	565.079	0.767751	-0.381289	0.00218169	0.0174653	CG14647
FBgn0041781	1217.17	1414.27	1085.78	0.767733	-0.381324	0.000721555	0.00742578	SCAR	SCAR
FBgn0029903	4177.73	4854.28	3726.69	0.767712	-0.381363	0.000129578	0.00185943	pod1	pod1
FBgn0037138	2062.94	2397.43	1839.95	0.767469	-0.38182	0.000263379	0.00333065	P5CDh1	delta-1-Pyrroline-5-carboxylate dehydrogenase 1
FBgn0263391	5627.64	6540.69	5018.94	0.767341	-0.382061	0.000105724	0.00157433	hts	hu li tai shao
FBgn0001341	1515.16	1761.03	1351.24	0.767303	-0.382131	0.000410471	0.00474975	l(1)1Bi	lethal (1) 1Bi
FBgn0261786	782.612	909.634	697.931	0.767266	-0.382201	0.00138733	0.0122667	mi	minus
FBgn0030089	1988.09	2311.26	1772.65	0.766964	-0.38277	0.00267357	0.0204005	AP-1gamma	Adaptor Protein complex 1, gamma subunit
FBgn0038279	514.938	598.759	459.058	0.766682	-0.383299	0.00328218	0.0238047	Sdr	Secreted decoy of InR
FBgn0010379	2481.74	2886.12	2212.15	0.76648	-0.38368	0.00020073	0.00265743	Akt1	Akt1
FBgn0263120	1891.03	2199.33	1685.5	0.76637	-0.383887	0.00116385	0.010761	Acsl	Acyl-CoA synthetase long-chain
FBgn0040236	811.426	943.842	723.148	0.766174	-0.384255	0.00119982	0.0109931	c11.1	c11.1
FBgn0033574	338.951	394.281	302.064	0.766114	-0.384369	0.00801653	0.0469015	Spn47C	Serpin 47C
FBgn0027599	494.914	575.789	440.997	0.765901	-0.38477	0.00346458	0.024778	CG2790
FBgn0014037	2306.18	2683.15	2054.87	0.76584	-0.384885	0.0002121	0.00278668	Su(Tpl)	Su(Tpl)
FBgn0085434	471.255	548.331	419.872	0.765727	-0.385098	0.00397689	0.0274471	NaCP60E	Na channel protein 60E
FBgn0040268	726.165	845.168	646.831	0.765328	-0.385849	0.00142663	0.0125099	Top3alpha	Topoisomerase 3alpha
FBgn0029711	334.016	388.829	297.474	0.765051	-0.386372	0.00837055	0.0483897	Usf	Usf
FBgn0052423	1512.68	1761.56	1346.76	0.764528	-0.387359	0.000338857	0.00409734	shep	alan shepard
FBgn0050421	605.182	705.075	538.588	0.763873	-0.388595	0.00418554	0.028371	CG30421
FBgn0004197	4685.97	5460.57	4169.58	0.76358	-0.389149	0.000967278	0.00929016	Ser	Serrate
FBgn0034590	1268.1	1477.72	1128.36	0.763579	-0.389151	0.000430197	0.00492233	Magi	Magi
FBgn0024222	515.127	600.297	458.347	0.763534	-0.389236	0.00284462	0.0214198	ird5	immune response deficient 5
FBgn0085451	3283.25	3826.75	2920.91	0.763289	-0.389699	0.000116902	0.00169839	CG34422
FBgn0032748	1184.7	1381.13	1053.75	0.762966	-0.390308	0.00589096	0.0368874	CG10492
FBgn0037117	359.198	418.779	319.477	0.762876	-0.390479	0.0063844	0.0391733	CG11248
FBgn0026252	6610.87	7709.23	5878.64	0.762545	-0.391106	6.52757e-05	0.00106241	msk	moleskin
FBgn0261854	2421.2	2823.68	2152.89	0.762442	-0.391301	0.000149843	0.00209573	aPKC	atypical protein kinase C
FBgn0265297	33310.4	38850.6	29616.9	0.762328	-0.391516	3.89943e-05	0.000692344	pAbp
FBgn0027503	905.912	1056.62	805.443	0.762285	-0.391597	0.00075783	0.00771331	CG11970
FBgn0265784	1113.08	1298.43	989.505	0.762076	-0.391993	0.000491552	0.00550502	CrebB	Cyclic-AMP response element binding protein B
FBgn0003701	688.329	803.305	611.678	0.761452	-0.393175	0.00134133	0.011991	thr	three rows
FBgn0027836	1058.57	1235.52	940.601	0.761303	-0.393458	0.000511261	0.00564012	Dgp-1	Dgp-1
FBgn0037445	916.002	1069.12	813.923	0.761302	-0.39346	0.000700327	0.00724806	CG9727
FBgn0262734	8748.55	10211.7	7773.1	0.761195	-0.393662	4.84636e-05	0.000833354	Rbp2	RNA-binding protein 2
FBgn0029899	2012.55	2349.81	1787.71	0.760788	-0.394434	0.00173404	0.0145784	CG14438
FBgn0262169	3005.38	3509.1	2669.57	0.760758	-0.39449	0.000104165	0.00156119	magu	magu
FBgn0266848	2910.62	3398.49	2585.37	0.760739	-0.394526	0.000105628	0.00157433	wap	wings apart
FBgn0039904	3760.3	4390.96	3339.85	0.760621	-0.394751	8.42631e-05	0.00130645	Hcf	Host cell factor
FBgn0002441	1169.02	1365.14	1038.27	0.760557	-0.394872	0.000403893	0.00468763	l(3)mbt	lethal (3) malignant brain tumor
FBgn0031057	4034.45	4711.83	3582.87	0.7604	-0.395169	7.50077e-05	0.00119032	Ubqn	Ubiquilin
FBgn0087035	7506.25	8768.41	6664.8	0.760093	-0.395753	4.90238e-05	0.000841795	AGO2	Argonaute 2
FBgn0011230	5903.14	6897.08	5240.52	0.759816	-0.396277	5.41989e-05	0.000911322	poe	purity of essence
FBgn0262733	795.719	929.744	706.369	0.759745	-0.396412	0.00479592	0.0316083	Src64B	Src oncogene at 64B
FBgn0000032	556.542	650.371	493.989	0.75955	-0.396783	0.00199261	0.0162057	Acph-1	Acid phosphatase 1
FBgn0022349	6064.75	7088.02	5382.58	0.759391	-0.397085	4.98332e-05	0.00085088	CG1910
FBgn0038745	1255.63	1467.5	1114.38	0.759376	-0.397114	0.000326301	0.00398922	CG4538
FBgn0024329	2503.64	2926.21	2221.93	0.759318	-0.397224	0.000115005	0.0016801	Mekk1	Mekk1
FBgn0266282	821.346	960.265	728.733	0.758887	-0.398043	0.000751316	0.00765825	jnj	java no jive
FBgn0033988	1397.94	1634.56	1240.19	0.758731	-0.39834	0.00793874	0.0465919	pcs	parcas
FBgn0001108	1515.59	1772.16	1344.55	0.758709	-0.398381	0.000227004	0.00294112	Gl	Glued
FBgn0013726	5297.48	6194.3	4699.6	0.758698	-0.398403	5.16292e-05	0.000876345	pnut	peanut
FBgn0029693	798.599	934.048	708.299	0.758311	-0.399138	0.000763311	0.00774799	CG6379
FBgn0261014	12642.6	14794.4	11208.2	0.757597	-0.400498	3.15471e-05	0.000589822	TER94	TER94
FBgn0265274	16903.5	19785.7	14982	0.757215	-0.401226	0.000196598	0.00260841	Inx3	Innexin 3
FBgn0000183	1987.33	2326.28	1761.36	0.757159	-0.401332	0.0013546	0.0120564	BicD	Bicaudal D
FBgn0052056	1015.44	1189.22	899.583	0.756449	-0.402686	0.000414994	0.00479356	scramb1	scramblase 1
FBgn0035150	614.059	719.26	543.925	0.756228	-0.403106	0.00131013	0.0117747	Rev1	Rev1
FBgn0038588	290.288	340.164	257.038	0.755631	-0.404246	0.00824459	0.0477994	CG7156
FBgn0027085	487.612	571.407	431.748	0.755586	-0.404331	0.00223725	0.0177867	Aats-leu	Leucyl-tRNA synthetase
FBgn0029687	7450.79	8731.58	6596.93	0.755525	-0.404449	3.23771e-05	0.000599173	Vap-33A	VAMP-associated protein of 33kDa ortholog A
FBgn0054056	1071.91	1256.37	948.946	0.75531	-0.404859	0.000331246	0.00403748	CG34056
FBgn0039066	628.454	736.618	556.344	0.755268	-0.404939	0.00118771	0.0109316	EloA	Elongin A
FBgn0052685	2750.34	3223.85	2434.67	0.755206	-0.405058	7.62659e-05	0.00120556	ZAP3
FBgn0029152	1730.04	2027.92	1531.45	0.755185	-0.405098	0.000138947	0.00197086	Mkrn1	Makorin 1
FBgn0020622	1168.38	1369.59	1034.25	0.75515	-0.405165	0.000288119	0.00360223	Pi3K21B	Pi3K21B
FBgn0053554	4009.83	4700.57	3549.34	0.755088	-0.405284	5.00841e-05	0.000853962	Nipped-A	Nipped-A
FBgn0264273	2904	3404.72	2570.18	0.754886	-0.405668	0.00483368	0.0317537	Sema-2b	Semaphorin-2b
FBgn0023143	13899.6	16296.5	12301.8	0.754874	-0.405693	2.38925e-05	0.000468987	Uba1	Ubiquitin activating enzyme 1
FBgn0262516	282.141	330.821	249.688	0.754754	-0.405922	0.00850945	0.0489828	Trpml	Transient receptor potential cation channel, mucolipin ortholog
FBgn0033998	4501.1	5278.04	3983.14	0.754662	-0.406098	4.334e-05	0.000756953	row	relative of woc
FBgn0030328	6795.79	7969.71	6013.18	0.754505	-0.406397	3.25915e-05	0.000601979	Amun	Amun
FBgn0051739	1955.89	2293.93	1730.53	0.754395	-0.406608	0.000110707	0.00162709	CG31739
FBgn0036448	2030.01	2380.94	1796.06	0.754349	-0.406696	0.000105545	0.00157433	mop	myopic
FBgn0030514	1155.93	1355.86	1022.64	0.754236	-0.406912	0.000279749	0.00351205	CG9941
FBgn0001624	2547.83	2988.69	2253.92	0.754152	-0.407073	7.67821e-05	0.00121214	dlg1	discs large 1
FBgn0015295	863.57	1013.11	763.873	0.753985	-0.407393	0.000499878	0.00557256	shark	SH2 ankyrin repeat kinase
FBgn0261361	290.705	341.115	257.099	0.753703	-0.407933	0.00757116	0.0447705	CG42638
FBgn0020647	749.639	879.638	662.973	0.753688	-0.40796	0.00131159	0.0117747	KrT95D	Krueppel target at 95D
FBgn0037081	1232.65	1446.51	1090.07	0.753585	-0.408158	0.000234909	0.00301459	barc	barricade
FBgn0038651	1517.55	1780.89	1341.98	0.753547	-0.408231	0.000160448	0.00220843	CG14299
FBgn0036487	1341.14	1573.91	1185.95	0.753507	-0.408307	0.000195362	0.00259769	Prp31
FBgn0000562	1701.12	1996.38	1504.29	0.753506	-0.408309	0.000384796	0.00452219	egl	egalitarian
FBgn0265191	1429.21	1677.34	1263.79	0.753447	-0.408423	0.000172425	0.00235162	Glycogenin	Glycogenin
FBgn0266098	1606.35	1885.66	1420.14	0.753126	-0.409036	0.00116095	0.0107587	rg	rugose
FBgn0002638	3697.89	4340.91	3269.21	0.753117	-0.409054	4.43919e-05	0.000771092	Rcc1	Regulator of chromosome condensation 1 ortholog (H. sapiens)
FBgn0082598	8784.59	10313.4	7765.4	0.752945	-0.409383	2.39129e-05	0.000468987	akirin	akirin
FBgn0028371	5362.05	6296.53	4739.06	0.752647	-0.409955	3.22623e-05	0.000598671	jbug	jitterbug
FBgn0000546	1934.57	2271.77	1709.77	0.752615	-0.410016	0.000883398	0.00867674	EcR	Ecdysone receptor
FBgn0264305	561.316	659.217	496.048	0.752481	-0.410273	0.00135155	0.012038	CG43783
FBgn0265630	792.756	931.166	700.483	0.752265	-0.410687	0.000570993	0.00617262	sno	strawberry notch
FBgn0037363	729.969	857.896	644.684	0.751471	-0.41221	0.00396366	0.0273989	Atg17	Autophagy-specific gene 17
FBgn0027375	604.869	710.929	534.162	0.751358	-0.412428	0.00104812	0.00995628	RecQ5	homolog of RecQ
FBgn0030740	2144.18	2520.21	1893.49	0.751323	-0.412495	7.52066e-05	0.00119192	CG9917
FBgn0036684	637.828	749.784	563.191	0.751137	-0.412852	0.000898537	0.0087828	CG3764
FBgn0011672	681.244	800.909	601.468	0.750981	-0.413151	0.000757988	0.00771331	Mvl	Malvolio
FBgn0261113	16973	19954.4	14985.3	0.75098	-0.413154	1.6657e-05	0.000348362	Xrp1
FBgn0005536	1637.63	1925.33	1445.83	0.750952	-0.413208	0.000117466	0.00170244	Mbs	Myosin binding subunit
FBgn0015513	1511.49	1777.15	1334.38	0.750854	-0.413396	0.000131181	0.00187694	mbc	myoblast city
FBgn0250851	860.448	1011.76	759.571	0.750739	-0.413617	0.000421526	0.00485054	CG33981
FBgn0037758	963.194	1132.71	850.181	0.75057	-0.413941	0.000325219	0.00398	CG9467
FBgn0036018	725.697	853.466	640.518	0.750491	-0.414093	0.000597888	0.00640067	CG3335
FBgn0261397	1046.4	1230.71	923.53	0.750407	-0.414256	0.00498396	0.0323558	didum	dilute class unconventional myosin
FBgn0034009	878.568	1033.33	775.391	0.750379	-0.414308	0.000391022	0.00457763	CG8155
FBgn0030114	2095.77	2465.07	1849.58	0.750316	-0.41443	0.00461053	0.0305777	CG17754
FBgn0263705	2316.04	2724.94	2043.43	0.7499	-0.415229	0.00803796	0.046965	Myo10A	Myosin 10A
FBgn0050372	1105.15	1300.34	975.033	0.749832	-0.415361	0.000231206	0.00298022	Asap	ArfGAP with SH3 domain, ankyrin repeat and PH domain
FBgn0004859	6816.13	8020.84	6012.99	0.749671	-0.415671	2.13046e-05	0.000428209	ci	cubitus interruptus
FBgn0027603	2534.14	2982.36	2235.33	0.749518	-0.415965	5.32572e-05	0.000899225	Ulp1	Ulp1
FBgn0023095	1547.77	1821.58	1365.23	0.749472	-0.416053	0.000116162	0.00169386	caps	capricious
FBgn0021995	1713.98	2017.93	1511.34	0.748954	-0.417051	8.94383e-05	0.00137615	Rs1	Rs1
FBgn0037116	620.906	731.053	547.475	0.748886	-0.417183	0.000862369	0.00855177	Als2
FBgn0023510	546.908	644.01	482.174	0.748705	-0.417531	0.00116315	0.010761	Rbcn-3B	Rabconnectin-3B
FBgn0043458	1206.99	1421.38	1064.06	0.748607	-0.417719	0.000174656	0.00237438	CG12084
FBgn0052533	997.409	1174.88	879.095	0.748243	-0.418421	0.000252012	0.00319689	CG32533
FBgn0035617	1368.97	1612.56	1206.58	0.748238	-0.418432	0.00089525	0.00876293	l(3)psg2	lethal (3) persistent salivary gland 2
FBgn0010355	2737.04	3224.18	2412.28	0.748184	-0.418535	4.33806e-05	0.000756953	Taf1	TBP-associated factor 1
FBgn0262160	1555.83	1833.26	1370.87	0.747778	-0.419318	0.000100043	0.00150685	CG9932
FBgn0037338	437.61	515.801	385.482	0.747347	-0.420149	0.00195698	0.0160117	Snm1	Snm1
FBgn0036389	978.923	1153.88	862.284	0.74729	-0.42026	0.000248379	0.00317068	ssp2	short spindle 2
FBgn0031571	2825.82	3331.08	2488.98	0.7472	-0.420434	0.0022017	0.0175731	CG3921
FBgn0259685	4027.85	4748.12	3547.67	0.747173	-0.420486	0.00567042	0.0357265	crb	crumbs
FBgn0000239	2287.58	2696.7	2014.84	0.747149	-0.420533	4.97518e-05	0.000850685	bur	burgundy
FBgn0024250	1724.73	2033.99	1518.56	0.746594	-0.421604	0.00343768	0.0246215	brk	brinker
FBgn0035689	567.846	669.686	499.953	0.746549	-0.421691	0.000947043	0.00916104	CG7376
FBgn0053094	1162.9	1371.63	1023.75	0.746372	-0.422034	0.000158126	0.0021839	Synd	Syndapin
FBgn0036896	1632.08	1925.64	1436.37	0.745921	-0.422905	0.000370801	0.00439602	wnd	wallenda
FBgn0031052	1946.35	2297.04	1712.56	0.745549	-0.423625	5.63715e-05	0.000937465	CG14215
FBgn0011659	481.953	568.796	424.058	0.745537	-0.423648	0.00137817	0.0122124	Mlh1	Mlh1
FBgn0266418	1666.25	1967.23	1465.6	0.74501	-0.424669	7.03427e-05	0.00113012	wake
FBgn0030803	847.768	1000.98	745.627	0.744897	-0.424887	0.000292613	0.00364341	CG4880
FBgn0004133	2874.07	3394	2527.44	0.744678	-0.425311	2.94233e-05	0.000557691	blow	blown fuse
FBgn0035499	4718.41	5572.45	4149.05	0.744566	-0.425528	0.00195823	0.0160117	Chd64	Chd64
FBgn0039140	1040.93	1229.95	914.922	0.743869	-0.42688	0.000171654	0.00234408	Miro	Mitochondrial Rho
FBgn0250732	1554.82	1837.16	1366.6	0.743866	-0.426885	0.00042524	0.00488864	gfzf	GST-containing FLYWCH zinc-finger protein
FBgn0250911	540.078	638.159	474.691	0.743845	-0.426926	0.00093642	0.00908058	CG42245
FBgn0037369	853.357	1008.38	750.01	0.74378	-0.427052	0.000267985	0.00338537	CG2100
FBgn0033354	911.327	1077.2	800.745	0.743358	-0.427872	0.000231782	0.00298391	FANCI	Fanconi anemia complementation group I homologue
FBgn0036134	2603.37	3077.35	2287.39	0.743298	-0.427987	3.037e-05	0.000571616	fd68A	forkhead domain 68A
FBgn0024179	1116.54	1319.83	981.022	0.743294	-0.427995	0.00123031	0.0112048	wit	wishful thinking
FBgn0004698	3352.32	3962.72	2945.38	0.743273	-0.428036	2.23108e-05	0.000441848	mus210	mutagen-sensitive 210
FBgn0051342	2702.8	3195.16	2374.57	0.743178	-0.428221	2.86376e-05	0.000547498	CG31342
FBgn0033987	3524.87	4167.32	3096.58	0.743062	-0.428446	0.00034482	0.00414467	ckn	caskin
FBgn0260012	2132.59	2521.33	1873.42	0.743028	-0.428511	0.000220733	0.00288449	pds5
FBgn0020443	5448.63	6441.86	4786.47	0.743025	-0.428517	1.35054e-05	0.000293301	Elf	Ef1alpha-like factor
FBgn0262614	8383.55	9912.56	7364.22	0.742918	-0.428724	0.000106902	0.00158706	pyd	polychaetoid
FBgn0033431	395.694	468.051	347.456	0.742347	-0.429834	0.00202952	0.0164585	CG1827
FBgn0030799	311.123	368.134	273.116	0.741893	-0.430718	0.00386519	0.0268913	CG4872
FBgn0052666	1333.57	1578.22	1170.47	0.741644	-0.431201	0.00192225	0.0158104	Drak	Death-associated protein kinase related
FBgn0024734	2613.87	3093.43	2294.17	0.741625	-0.431237	2.58838e-05	0.000502767	PRL-1	PRL-1
FBgn0032817	1523.17	1802.78	1336.76	0.741503	-0.431475	6.52846e-05	0.00106241	CG10631
FBgn0026620	3734.23	4420.34	3276.82	0.741305	-0.431862	1.6408e-05	0.000345223	tacc	transforming acidic coiled-coil protein
FBgn0032050	3883.33	4597.57	3407.18	0.741082	-0.432294	1.57262e-05	0.000332607	CG13096
FBgn0025836	3575.63	4233.4	3137.12	0.74104	-0.432376	0.00523394	0.0335835	RhoGAP1A	Rho GTPase activating protein at 1A
FBgn0033212	1887.11	2234.57	1655.47	0.740846	-0.432754	0.00390295	0.0271218	CG1399
FBgn0037659	2480.72	2938.46	2175.56	0.740375	-0.433672	2.57143e-05	0.000500275	Kdm2	Lysine (K)-specific demethylase 2
FBgn0020309	11008	13039.4	9653.79	0.740358	-0.433704	4.18014e-05	0.000736529	crol	crooked legs
FBgn0037623	367.692	435.605	322.417	0.740158	-0.434095	0.00221362	0.017645	CG9801
FBgn0039003	502.184	594.968	440.329	0.740088	-0.43423	0.00094825	0.00916181	wfs1	wolfram syndrome 1
FBgn0266083	1962.64	2325.43	1720.77	0.73998	-0.434441	3.57082e-05	0.000647979	ocm	over compensating males
FBgn0083962	1013.08	1200.51	888.12	0.739786	-0.43482	0.00598088	0.0372462	CG34126
FBgn0028375	705.894	836.598	618.758	0.739612	-0.435159	0.00290305	0.021688	heix	heixuedian
FBgn0259168	1839.49	2180.31	1612.28	0.73947	-0.435436	0.00025177	0.00319689	mnb	minibrain
FBgn0026432	540.872	641.131	474.032	0.739368	-0.435635	0.000729712	0.00746939	Grip163	Grip163
FBgn0261984	932.696	1105.67	817.379	0.739261	-0.435845	0.00239596	0.0187355	Ire1	Inositol-requiring enzyme-1
FBgn0032479	3751.89	4448.21	3287.68	0.739101	-0.436156	9.23197e-05	0.00141154	CG16974
FBgn0031030	3610.53	4281.22	3163.41	0.738906	-0.436538	0.00163991	0.0139415	Tao	Tao
FBgn0029992	1404.03	1665.06	1230	0.738712	-0.436917	6.17671e-05	0.00101469	Upf2	Upf2
FBgn0035237	1983.79	2353.78	1737.14	0.738019	-0.438269	6.73007e-05	0.00108792	CG13917
FBgn0035704	422.508	501.412	369.905	0.737726	-0.438843	0.00134656	0.0120157	CG10144
FBgn0033916	550.216	652.976	481.709	0.737713	-0.438869	0.000638114	0.00677159	CG8494
FBgn0263599	5775.72	6855.25	5056.04	0.737542	-0.439203	7.86227e-06	0.000183554	l(3)72Ab	lethal (3) 72Ab
FBgn0035690	636.06	754.994	556.771	0.737451	-0.439381	0.000406023	0.00470517	CG10274
FBgn0038504	1128.88	1339.98	988.147	0.737436	-0.43941	8.8456e-05	0.00136276	Sur-8	Sur-8
FBgn0028476	1105.88	1312.69	968.007	0.737423	-0.439436	0.000936482	0.00908058	CG15817
FBgn0010825	3253.97	3862.95	2847.99	0.737258	-0.439758	0.0031255	0.0229128	Gug	Grunge
FBgn0000352	1755.03	2083.67	1535.93	0.73713	-0.44001	3.37463e-05	0.000619788	cos	costa
FBgn0031016	2179.91	2588.61	1907.44	0.736861	-0.440536	0.00119614	0.0109868	kek5	kekkon5
FBgn0000455	754.107	895.644	659.75	0.73662	-0.441007	0.000233194	0.00299574	Dip-C	Dipeptidase C
FBgn0031868	1505.13	1788.64	1316.12	0.735821	-0.442573	4.21696e-05	0.000740867	Rat1
FBgn0051549	979.602	1164.33	856.446	0.735567	-0.44307	0.000108171	0.0015995	CG31549
FBgn0026427	2339.28	2780.56	2045.08	0.735492	-0.443218	3.62292e-05	0.000654498	Su(var)2-HP2	Su(var)2-HP2
FBgn0041171	3087.25	3669.85	2698.86	0.735414	-0.443371	0.00830281	0.048057	ago	archipelago
FBgn0042134	7949.84	9452.6	6948	0.735035	-0.444115	5.01014e-06	0.000124903	Capr	Caprin
FBgn0264975	5405.17	6427.37	4723.7	0.734936	-0.44431	0.00122392	0.011155	Nrg	Neuroglian
FBgn0261881	369.555	439.477	322.941	0.73483	-0.444517	0.00171781	0.014472	l(2)35Be	lethal (2) 35Be
FBgn0011739	1084.26	1289.62	947.36	0.734602	-0.444965	0.000164723	0.00225923	wts	warts
FBgn0028734	4717.98	5611.84	4122.07	0.734531	-0.445105	7.01055e-06	0.000166865	Fmr1	Fmr1
FBgn0040283	2865.44	3408.58	2503.34	0.734423	-0.445317	1.2183e-05	0.000269543	SMC1	SMC1
FBgn0020379	247.505	294.468	216.197	0.734196	-0.445762	0.00548078	0.0348177	Rfx	Rfx
FBgn0031536	387.135	460.623	338.143	0.734099	-0.445953	0.00148469	0.0129206	Cog3	Cog3
FBgn0034261	465.111	553.485	406.195	0.733885	-0.446373	0.00518191	0.0332672	HPS4	Hermansky-Pudlak Syndrome 4 ortholog (H. sapiens)
FBgn0035942	254.419	302.766	222.188	0.733862	-0.44642	0.0050157	0.032475	CG5660
FBgn0036333	961.256	1144.1	839.359	0.733641	-0.446854	0.000104657	0.00156525	MICAL-like	MICAL-like
FBgn0028484	775.155	922.677	676.806	0.733525	-0.447082	0.000182036	0.0024582	Ack	Activated Cdc42 kinase
FBgn0031174	938.165	1116.82	819.064	0.733392	-0.447343	0.000106937	0.00158706	CG1486
FBgn0028539	2618.23	3117.09	2285.66	0.733268	-0.447588	9.35088e-05	0.00142613	CG31731
FBgn0004657	2935.89	3495.36	2562.9	0.733228	-0.447666	2.12806e-05	0.000428209	mys	myospheroid
FBgn0034598	2274.65	2708.25	1985.58	0.733159	-0.447802	1.57001e-05	0.000332607	CG4266
FBgn0015778	14325.9	17057.5	12504.9	0.733101	-0.447917	3.13311e-06	8.37797e-05	rin	rasputin
FBgn0058160	2494.97	2970.78	2177.76	0.733063	-0.447992	1.30696e-05	0.000285882	CG40160
FBgn0037027	1877.18	2235.31	1638.42	0.732976	-0.448162	2.15766e-05	0.000430822	CG3680
FBgn0028467	505.796	602.373	441.41	0.732785	-0.448537	0.000620073	0.00661645	CG11070
FBgn0262866	516.234	614.927	450.438	0.732508	-0.449084	0.000567491	0.00614023	S6kII	Ribosomal protein S6 kinase II
FBgn0032915	1398.16	1665.53	1219.92	0.73245	-0.449197	3.83306e-05	0.000684314	CG12050
FBgn0002543	5201	6195.63	4537.91	0.732436	-0.449225	7.03766e-05	0.00113012	lea	leak
FBgn0031374	1029.24	1226.29	897.869	0.732184	-0.449721	7.91823e-05	0.00124356	CG7337
FBgn0026573	1360.05	1620.52	1186.39	0.732106	-0.449876	4.04407e-05	0.000714629	CG8290
FBgn0265276	6088.74	7258.43	5308.95	0.731418	-0.451231	4.08261e-06	0.000105262	l(3)neo38	lethal (3) neo38
FBgn0001087	1406.62	1677.29	1226.17	0.731042	-0.451974	0.000785505	0.00794007	g	garnet
FBgn0053158	1369.56	1633.14	1193.85	0.731013	-0.452031	6.10071e-05	0.00100383	CG33158
FBgn0028658	262.15	312.644	228.487	0.73082	-0.452412	0.00397276	0.0274342	adat	adat
FBgn0260634	998.474	1190.8	870.257	0.730818	-0.452416	0.000301648	0.00373294	eIF4G2	eukaryotic translation initiation factor 4G2
FBgn0031698	1722.13	2054.04	1500.86	0.73069	-0.452669	3.12883e-05	0.000586172	Ncoa6
FBgn0029746	474.242	565.8	413.204	0.730299	-0.45344	0.000647601	0.00683642	CG15465
FBgn0010909	5407.81	6451.97	4711.71	0.730274	-0.45349	0.000117656	0.00170244	msn	misshapen
FBgn0266525	213.813	255.155	186.251	0.729953	-0.454124	0.00710322	0.0426474	CG45092
FBgn0032243	245.488	293.014	213.805	0.729674	-0.454676	0.00474973	0.0313549	Klp31E	Kinesin-like protein at 31E
FBgn0036764	600.721	717.023	523.187	0.729665	-0.454693	0.000297033	0.0036871	CG5535
FBgn0037093	1874.83	2237.88	1632.8	0.729622	-0.454779	1.67007e-05	0.000348362	Cdk12
FBgn0033693	334.811	399.684	291.562	0.729482	-0.455056	0.00175946	0.0147512	CG13175
FBgn0021796	1955.83	2334.82	1703.17	0.729467	-0.455086	1.49845e-05	0.000318585	Tor	Target of rapamycin
FBgn0014001	1461.72	1745.12	1272.8	0.729347	-0.455322	4.33476e-05	0.000756953	Pak	PAK-kinase
FBgn0038038	421.236	502.911	366.785	0.729324	-0.455369	0.000863949	0.00855493	CG5167
FBgn0000497	8361.92	9984.08	7280.48	0.729209	-0.455596	0.0063478	0.0390981	ds	dachsous
FBgn0085436	7156.16	8545.61	6229.86	0.729014	-0.455982	2.93791e-06	7.94348e-05	Not1	Not1
FBgn0261444	2047.01	2444.66	1781.91	0.728901	-0.456205	0.000183619	0.00247407	CG3638
FBgn0023511	966.94	1154.79	841.708	0.728885	-0.456236	7.12901e-05	0.00114091	Edem1	Edem1
FBgn0026616	455.562	544.165	396.494	0.728628	-0.456746	0.00150453	0.0130337	alpha-Man-IIb	alpha-Man-IIb
FBgn0003165	2495.86	2981.64	2172.01	0.72846	-0.457078	8.86618e-06	0.000204242	pum	pumilio
FBgn0030035	1028.61	1229.04	894.985	0.728199	-0.457595	5.81238e-05	0.00096265	CG11190
FBgn0026059	1260.69	1506.4	1096.88	0.728145	-0.457702	3.55228e-05	0.000647517	Mhcl	Myosin heavy chain-like
FBgn0266669	926.594	1107.5	805.993	0.727762	-0.458461	7.38446e-05	0.00117507	Sec3	Sec3 ortholog (S. cerevisiae)
FBgn0026259	3771.2	4507.94	3280.04	0.727614	-0.458755	4.49974e-06	0.000114233	eIF5B	eIF5B
FBgn0000541	5769	6896.16	5017.57	0.727588	-0.458806	3.03838e-06	8.19687e-05	E(bx)	Enhancer of bithorax
FBgn0001330	683.619	817.236	594.542	0.727503	-0.458974	0.000182701	0.00246443	kz	kurz
FBgn0037853	370.617	443.066	322.318	0.727471	-0.459038	0.00119936	0.0109931	CG14696
FBgn0261610	433.506	518.277	376.992	0.727395	-0.45919	0.000735533	0.00750998	CG42699
FBgn0052732	598.65	715.82	520.536	0.727188	-0.459599	0.000260768	0.00330107	CG32732
FBgn0004838	20557.6	24581.7	17874.9	0.727163	-0.45965	1.52851e-06	4.5931e-05	Hrb27C	Heterogeneous nuclear ribonucleoprotein at 27C
FBgn0032821	1604.23	1918.65	1394.61	0.726872	-0.460226	1.80256e-05	0.000369646	CdGAPr	Cd GTPase activating protein-related
FBgn0037581	270.056	323.035	234.736	0.726658	-0.460651	0.00314083	0.0229797	CG7352
FBgn0036842	1623.71	1942.46	1411.22	0.726509	-0.460947	0.00030317	0.00374795	CG3797
FBgn0027508	1229.6	1471.18	1068.55	0.726319	-0.461324	0.000220419	0.0028835	Tnks	tankyrase
FBgn0051158	1696.05	2029.83	1473.53	0.725938	-0.462083	1.4868e-05	0.000317778	Efa6	Exchange factor for Arf 6 ortholog (H. sapiens)
FBgn0004395	1532.19	1833.75	1331.15	0.725918	-0.462122	1.81627e-05	0.000371829	unk	unkempt
FBgn0015024	6003.69	7186.87	5214.91	0.725616	-0.462721	2.31863e-05	0.00045621	CkIalpha	Casein kinase Ialpha
FBgn0037188	1431.84	1714.18	1243.62	0.725491	-0.462971	2.0837e-05	0.000420901	CG7369
FBgn0026369	1063.44	1273.44	923.432	0.725147	-0.463655	4.20024e-05	0.000738998	Sara	Smad anchor for receptor activation
FBgn0015615	1540.91	1845.57	1337.8	0.724869	-0.464207	1.64944e-05	0.000346439	Cap	Chromosome-associated protein
FBgn0034628	257.282	308.153	223.367	0.724858	-0.46423	0.00548415	0.0348209	Acox57D-p	acyl-Coenzyme A oxidase at 57D proximal
FBgn0037344	2986.97	3577.6	2593.21	0.724848	-0.464249	0.00406277	0.0278515	CG2926
FBgn0086347	1692.15	2026.93	1468.96	0.724723	-0.464499	1.34073e-05	0.000291692	Myo31DF	Myosin 31DF
FBgn0004875	1775.38	2126.67	1541.19	0.724697	-0.464551	0.00363068	0.0256706	enc	encore
FBgn0053139	983.288	1177.89	853.554	0.724646	-0.464651	5.16856e-05	0.000876345	Ranbp11	Ranbp11
FBgn0058005	246.299	295.052	213.798	0.724613	-0.464718	0.00388611	0.0270203	CG40005
FBgn0010434	6755.08	8094.05	5862.43	0.724288	-0.465364	1.89057e-06	5.46465e-05	cora	coracle
FBgn0037897	519.398	622.423	450.715	0.72413	-0.46568	0.00034794	0.00417391	CG5270
FBgn0039252	1070.21	1283	928.348	0.723578	-0.46678	3.57061e-05	0.000647979	CG11771
FBgn0264090	1625.11	1948.32	1409.64	0.723517	-0.466902	9.1411e-05	0.00139941	CG43759
FBgn0259214	4674.12	5603.92	4054.25	0.723467	-0.467	0.000109505	0.00161529	PMCA	plasma membrane calcium ATPase
FBgn0032157	1106.01	1326.2	959.211	0.723279	-0.467375	3.26279e-05	0.000601979	Etl1	Etl1 homologue
FBgn0036621	1421.17	1705.3	1231.75	0.722305	-0.469319	1.58177e-05	0.000333959	roq	roquin
FBgn0266580	5756.81	6910.11	4987.95	0.721833	-0.470262	3.61627e-05	0.00065427	Gp210	Gp210 ortholog (H. sapiens)
FBgn0010246	1055.2	1266.72	914.186	0.721698	-0.470533	0.00306735	0.0225956	Myo61F	Myosin 61F
FBgn0002905	699.864	840.174	606.325	0.721666	-0.470597	0.000114051	0.0016697	mus308	mutagen-sensitive 308
FBgn0023213	9036.28	10848.3	7828.24	0.721608	-0.470712	1.22523e-06	3.85902e-05	eIF4G	eukaryotic translation initiation factor 4G
FBgn0003502	3116.19	3741.23	2699.5	0.721553	-0.470822	3.40046e-06	9.03316e-05	Btk29A	Btk family kinase at 29A
FBgn0036828	1097.81	1318.11	950.941	0.721443	-0.471043	2.95161e-05	0.000558139	CG6841
FBgn0004368	1273.46	1529.45	1102.79	0.721037	-0.471854	0.00187235	0.0155179	Ptp4E	Protein tyrosine phosphatase 4E
FBgn0038223	563.582	676.929	488.017	0.720927	-0.472075	0.000218522	0.00286176	Afti	Aftiphilin
FBgn0037856	912.58	1096.33	790.077	0.720653	-0.472623	4.5361e-05	0.000783332	Leash	Leash
FBgn0039338	4554.62	5472.01	3943.02	0.720579	-0.472771	1.85783e-06	5.38282e-05	XNP	XNP
FBgn0261836	4041.65	4855.74	3498.92	0.720573	-0.472783	0.000728915	0.00746801	Msp300	Muscle-specific protein 300 kDa
FBgn0052264	1733.08	2082.18	1500.34	0.720564	-0.472802	0.00341449	0.0244988	CG32264
FBgn0027569	1288.75	1548.4	1115.66	0.720524	-0.472881	1.77392e-05	0.000365608	cert	ceramide transfer protein
FBgn0033557	994.36	1194.75	860.765	0.720455	-0.473019	3.63437e-05	0.000655591	CG12325
FBgn0032517	544.928	654.778	471.695	0.720389	-0.473151	0.000232595	0.00299121	CG7099
FBgn0261108	614.668	738.832	531.891	0.719908	-0.474115	0.000146726	0.00205717	Atg13	Autophagy-specific gene 13
FBgn0011692	2709.56	3257.28	2344.41	0.719746	-0.47444	3.41373e-06	9.03765e-05	pav	pavarotti
FBgn0052529	882.171	1060.5	763.282	0.719735	-0.474462	0.000641898	0.00679987	Hers	Histone gene-specific Epigenetic Repressor in late S phase
FBgn0004055	1046.02	1257.59	904.975	0.719611	-0.474711	2.90219e-05	0.00055275	uzip	unzipped
FBgn0034071	1426.76	1715.41	1234.33	0.719555	-0.474823	2.71777e-05	0.00052288	CG8405
FBgn0259700	847.847	1019.43	733.458	0.719478	-0.474977	0.000164883	0.00225923	CG42354
FBgn0261570	1267.88	1524.59	1096.73	0.719364	-0.475206	1.70728e-05	0.000354903	CG42684
FBgn0029893	1856.22	2232.1	1605.62	0.719332	-0.47527	6.74479e-06	0.000160868	CG14442
FBgn0260484	1727.7	2077.62	1494.42	0.719297	-0.47534	7.68224e-06	0.000179696	HIP	Hsc/Hsp70-interacting protein
FBgn0028991	240.766	289.548	208.245	0.719207	-0.475521	0.00426849	0.0288527	seq	sequoia
FBgn0038035	430.176	517.336	372.069	0.719202	-0.475531	0.000478032	0.00536846	lig3	DNA ligase III
FBgn0032480	987.002	1187.17	853.556	0.718982	-0.475972	0.000107634	0.00159351	Edem2	Edem2
FBgn0038889	532.846	641.012	460.735	0.718762	-0.476414	0.000231249	0.00298022	CG7922
FBgn0005198	1208.35	1454.3	1044.39	0.718136	-0.477671	1.74508e-05	0.000360907	gig	gigas
FBgn0260798	1757.17	2114.9	1518.69	0.718087	-0.477769	6.42631e-06	0.000154486	Gprk1	G protein-coupled receptor kinase 1
FBgn0052296	1107.07	1332.49	956.79	0.718045	-0.477854	0.0010691	0.0100986	Mrtf	Myocardin-related transcription factor
FBgn0028331	2546.47	3065.26	2200.61	0.71792	-0.478105	0.00852597	0.0490546	l(1)G0289	lethal (1) G0289
FBgn0020497	5054.93	6084.83	4368.34	0.717906	-0.478132	1.27723e-06	3.95551e-05	emb	embargoed
FBgn0261885	5070.99	6105.23	4381.49	0.717662	-0.478625	1.25848e-06	3.91035e-05	osa	osa
FBgn0033095	242.087	291.479	209.158	0.717576	-0.478796	0.00301933	0.0223232	CG3409
FBgn0024364	1010.31	1217.05	872.478	0.71688	-0.480197	2.54605e-05	0.000496476	CG11417
FBgn0030974	1749.94	2108.06	1511.19	0.716864	-0.480228	1.71264e-05	0.000355408	CG7358
FBgn0267002	279.111	336.279	240.999	0.716664	-0.480631	0.00186214	0.0154521	unc-104	unc-104 ortholog (C. elegans)
FBgn0023097	2153.38	2595.5	1858.64	0.716102	-0.481763	2.4591e-05	0.000481508	bon	bonus
FBgn0001324	2127.39	2564.73	1835.82	0.715795	-0.482381	3.76716e-06	9.83512e-05	kto	kohtalo
FBgn0026376	824.17	993.61	711.209	0.715783	-0.482406	4.48552e-05	0.000776808	Rgl	Ral guanine nucleotide dissociation stimulator-like ortholog (M. musculus)
FBgn0032820	1250	1507.11	1078.6	0.715679	-0.482615	1.17288e-05	0.000260782	fbp	fructose-1,6-bisphosphatase
FBgn0024189	353.919	426.726	305.381	0.715637	-0.4827	0.000804784	0.00809451	sns	sticks and stones
FBgn0035111	1019.95	1230.06	879.873	0.715309	-0.483361	2.20772e-05	0.000438654	CG16940
FBgn0052772	898.307	1083.6	774.776	0.715	-0.483986	3.22159e-05	0.000598671	CG32772
FBgn0033607	942.443	1137.19	812.615	0.714585	-0.484823	2.65475e-05	0.000514834	CG9062
FBgn0025866	736.477	888.865	634.885	0.714265	-0.485469	5.48082e-05	0.000919022	CalpB	Calpain-B
FBgn0004924	3636.66	4389.54	3134.73	0.714137	-0.485726	2.00669e-06	5.74557e-05	Top1	Topoisomerase 1
FBgn0031589	429.949	519.118	370.503	0.713717	-0.486577	0.000354795	0.00423938	CG3714
FBgn0020270	2150.13	2596.44	1852.6	0.713515	-0.486984	2.88573e-06	7.81981e-05	mre11	meiotic recombination 11
FBgn0261548	241.398	291.566	207.953	0.713227	-0.487566	0.00264168	0.0202076	CG42666
FBgn0030466	1620.53	1957.6	1395.81	0.713024	-0.487978	5.32034e-06	0.000131546	CG15744
FBgn0028982	4276.64	5167.59	3682.67	0.712648	-0.488738	8.72622e-07	2.83814e-05	Spt6	Spt6
FBgn0030321	2997.31	3622.22	2580.71	0.712466	-0.489106	1.38548e-06	4.24165e-05	CG1703
FBgn0025802	635.261	767.87	546.855	0.712171	-0.489705	8.20168e-05	0.0012798	Sbf	SET domain binding factor
FBgn0052226	638.153	771.504	549.253	0.711925	-0.490203	0.0021306	0.0171522	Pex23	Peroxin 23
FBgn0264491	1929.46	2332.82	1660.56	0.711826	-0.490404	0.00042869	0.0049179	how	held out wings
FBgn0030412	721.316	872.126	620.776	0.711796	-0.490463	5.18459e-05	0.000877836	Tomosyn	Tomosyn ortholog
FBgn0259112	173.981	210.381	149.714	0.711634	-0.490794	0.00668329	0.0405473	CG42254
FBgn0004198	338.154	409.04	290.896	0.711168	-0.491738	0.00230716	0.0182315	ct	cut
FBgn0030512	862.81	1043.69	742.222	0.711151	-0.491772	2.70187e-05	0.000521539	CG9940
FBgn0040234	415.818	503.002	357.696	0.711122	-0.491831	0.000349235	0.0041853	c12.2	c12.2
FBgn0267350	996.505	1205.47	857.192	0.711083	-0.491911	1.70532e-05	0.000354903	PI4KIIIalpha	Phosphatidylinositol 4-kinase III alpha
FBgn0035420	750.917	908.411	645.921	0.711044	-0.491989	0.000126307	0.00181463	CG14967
FBgn0016977	4605.97	5572.09	3961.89	0.711024	-0.49203	5.11744e-05	0.000871328	spen	split ends
FBgn0039016	1008.19	1219.68	867.189	0.710996	-0.492087	1.60313e-05	0.000337881	Dcr-1	Dicer-1
FBgn0261004	1050.79	1271.27	903.804	0.710943	-0.492194	1.4081e-05	0.000304712	asl	asterless
FBgn0031759	2780.75	3364.57	2391.54	0.710802	-0.49248	1.3871e-06	4.24165e-05	lid	little imaginal discs
FBgn0052138	1562.99	1891.16	1344.21	0.710785	-0.492515	2.30569e-05	0.00045514	CG32138
FBgn0033968	1012.31	1224.86	870.61	0.710782	-0.492521	0.000187595	0.00251391	hui	hase und igel
FBgn0029996	1730.02	2093.95	1487.4	0.710332	-0.493434	3.44273e-06	9.06612e-05	UbcE2H	Ubc-E2H
FBgn0039026	1270.89	1538.26	1092.65	0.710315	-0.49347	0.000130855	0.00187554	CG7029
FBgn0026181	2030.39	2457.65	1745.56	0.710255	-0.49359	2.44359e-06	6.82973e-05	Rok	Rho kinase
FBgn0035357	3706.1	4486.48	3185.84	0.710098	-0.493911	8.19539e-07	2.70359e-05	MEP-1
FBgn0003079	1107.54	1340.81	952.024	0.710035	-0.494038	1.11604e-05	0.000249157	phl	pole hole
FBgn0031879	8189.5	9919.47	7036.19	0.709331	-0.495468	0.00041724	0.00480579	uif	uninflatable
FBgn0040091	314.095	380.505	269.822	0.709117	-0.495905	0.000838564	0.00836497	Ugt58Fa	Ugt58Fa
FBgn0038344	1554.71	1883.85	1335.28	0.708802	-0.496546	3.68841e-05	0.000664351	CG5205
FBgn0000244	621.725	753.42	533.929	0.708674	-0.496807	0.00112443	0.0104843	by	blistery
FBgn0025814	1472.44	1784.54	1264.37	0.70851	-0.49714	2.9049e-05	0.00055275	Mgstl	Microsomal glutathione S-transferase-like
FBgn0027548	2547.42	3087.92	2187.08	0.708269	-0.497631	1.22441e-06	3.85902e-05	nito	spenito
FBgn0026375	2234.16	2708.52	1917.92	0.708108	-0.497959	1.63139e-06	4.83049e-05	RhoGAPp190	Rho GTPase activating protein p190
FBgn0061200	3810.5	4619.75	3271.01	0.708048	-0.49808	0.00198403	0.0161658	Nup153	Nucleoporin 153kD
FBgn0034400	945.398	1146.28	811.478	0.707923	-0.498335	0.00179809	0.0150336	CG15099
FBgn0003567	2176.64	2640.2	1867.6	0.70737	-0.499464	1.62544e-06	4.82635e-05	su(Hw)	suppressor of Hairy wing
FBgn0036640	875.307	1061.74	751.018	0.707347	-0.49951	0.000109928	0.00161957	nxf2	nuclear RNA export factor 2
FBgn0016059	4429.64	5373.61	3800.33	0.707222	-0.499766	0.000557373	0.00606272	Sema-1b	Sema-1b
FBgn0050122	6042.03	7329.87	5183.47	0.707171	-0.499868	3.30248e-07	1.27682e-05	CG30122
FBgn0261618	3343.6	4056.43	2868.38	0.707121	-0.499972	3.435e-05	0.000628973	larp	La related protein
FBgn0040347	211.094	256.1	181.09	0.707108	-0.499998	0.00417302	0.0283336	mus81	mus81
FBgn0016984	1535.31	1862.86	1316.94	0.706942	-0.500336	3.43515e-06	9.0658e-05	sktl	skittles
FBgn0026317	1055.6	1280.86	905.428	0.706889	-0.500445	1.0067e-05	0.000227807	Tsc1	Tsc1
FBgn0263197	2357.78	2861.1	2022.23	0.706802	-0.500622	1.28474e-06	3.96864e-05	Patronin	Patronin
FBgn0026401	4339.53	5266.67	3721.43	0.706601	-0.501032	4.70005e-07	1.71863e-05	Nipped-B	Nipped-B
FBgn0264605	203.328	246.792	174.351	0.70647	-0.5013	0.00373116	0.0261256	CG43954
FBgn0051064	498.876	605.642	427.699	0.706191	-0.50187	0.000403416	0.00468763	CG31064
FBgn0086657	900.782	1093.8	772.105	0.705894	-0.502476	1.47646e-05	0.000316124	ik2	IkappaB kinase-like 2
FBgn0010303	1297.78	1575.87	1112.39	0.705893	-0.502478	5.01053e-06	0.000124903	hep	hemipterous
FBgn0004598	2873.63	3489.95	2462.76	0.70567	-0.502935	0.0031422	0.0229797	Fur2	Furin 2
FBgn0264800	5446.52	6614.78	4667.67	0.705643	-0.502989	4.75386e-06	0.000119239	Mcr	Macroglobulin complement-related
FBgn0266464	1088.44	1322.04	932.702	0.705504	-0.503273	8.06931e-06	0.000187666	Nsf2	N-ethylmaleimide-sensitive factor 2
FBgn0031023	1249.82	1518.22	1070.89	0.705359	-0.503571	5.35132e-06	0.000132043	CG14200
FBgn0025741	5881.02	7144.48	5038.71	0.705259	-0.503774	1.71535e-06	5.05446e-05	PlexA	Plexin A
FBgn0003345	6247.49	7591.87	5351.24	0.704865	-0.504581	0.000646196	0.00682752	sd	scalloped
FBgn0035959	611.241	742.891	523.475	0.704645	-0.505032	5.54831e-05	0.000925226	CG4911
FBgn0041096	2196.08	2669.71	1880.32	0.704317	-0.505703	1.15879e-06	3.67305e-05	rols	rolling pebbles
FBgn0263110	702.183	854.024	600.956	0.703676	-0.507017	3.15803e-05	0.000589822	CG43367
FBgn0030833	291.405	354.452	249.373	0.703546	-0.507283	0.000830446	0.00831816	CG8915
FBgn0004456	3086.33	3754.72	2640.74	0.703313	-0.507761	5.36483e-07	1.90286e-05	mew	multiple edematous wings
FBgn0027505	455.848	554.62	389.999	0.703183	-0.508029	0.000153868	0.00214461	Rab3-GAP	Rab3 GTPase activating protein
FBgn0261556	1060.53	1290.44	907.256	0.703057	-0.508286	3.31548e-05	0.000609848	CG42674
FBgn0000283	4264.4	5189.04	3647.97	0.703013	-0.508376	3.19702e-07	1.25199e-05	Cp190	Centrosomal protein 190kD
FBgn0261617	3388.71	4123.57	2898.8	0.702984	-0.508437	4.46628e-07	1.65307e-05	nej	nejire
FBgn0029791	2636.6	3208.69	2255.2	0.702842	-0.508728	0.000800063	0.00806039	CG4096
FBgn0028474	1907.64	2321.74	1631.58	0.702742	-0.508934	1.32757e-06	4.09053e-05	CG4119
FBgn0043362	244.315	297.392	208.93	0.702541	-0.509346	0.00437851	0.0294162	bchs	blue cheese
FBgn0017418	1028.69	1252.31	879.613	0.702395	-0.509646	7.59508e-06	0.000178	ari-1	ariadne
FBgn0027948	4708.47	5732.28	4025.93	0.702326	-0.509787	1.21894e-05	0.000269543	msps	mini spindles
FBgn0001105	5204.41	6337.77	4448.84	0.701957	-0.510545	2.14779e-07	8.86876e-06	Gbeta13F	G protein beta-subunit 13F
FBgn0003048	951.061	1158.31	812.899	0.7018	-0.510867	9.43972e-06	0.000214781	pcx	pecanex
FBgn0039688	2921.31	3558.65	2496.41	0.701503	-0.511479	7.12321e-07	2.39545e-05	Kul	Kuzbanian-like
FBgn0036913	637.078	776.217	544.318	0.701245	-0.512009	0.000110438	0.00162511	CG8334
FBgn0027499	2171.19	2645.67	1854.87	0.701096	-0.512315	8.55781e-07	2.79279e-05	wde	windei
FBgn0037336	2045.18	2492.53	1746.95	0.700872	-0.512777	9.52136e-07	3.06603e-05	CG2519
FBgn0041161	991.405	1208.33	846.785	0.700787	-0.512951	7.17621e-06	0.000169493	blue	bluestreak
FBgn0052484	1026.06	1250.6	876.377	0.700767	-0.512992	6.53258e-06	0.000156113	Sk2	Sphingosine kinase 2
FBgn0036522	1683.62	2052.47	1437.72	0.700484	-0.513576	1.472e-06	4.45637e-05	CG7372
FBgn0039492	840.324	1024.42	717.59	0.700481	-0.513582	0.000673929	0.00702878	CG6051
FBgn0032929	580.742	708.028	495.885	0.700375	-0.513801	4.69569e-05	0.00080974	Mcm10	Minichromosome maintenance 10
FBgn0037979	420.359	512.783	358.743	0.699599	-0.5154	0.000168722	0.00230923	GCC185	GCC185 ortholog (H. sapiens)
FBgn0010397	1424.35	1738.84	1214.69	0.698563	-0.517537	0.00304475	0.0224701	LamC	Lamin C
FBgn0003261	27960.4	34139.8	23840.8	0.698328	-0.518023	5.15887e-08	2.5987e-06	Rm62	Rm62
FBgn0263232	1052.05	1285.55	896.381	0.697276	-0.520198	4.49529e-06	0.000114233	Nxf3	Nuclear export factor 3
FBgn0026577	2508.03	3064.99	2136.72	0.697137	-0.520485	9.04135e-06	0.000207883	CG8677
FBgn0262519	7461.62	9118.71	6356.9	0.697127	-0.520506	8.57971e-08	4.02153e-06	Mi-2
FBgn0032339	321.38	392.759	273.794	0.697104	-0.520554	0.000416064	0.00480134	CG4705
FBgn0051793	364.891	446.006	310.814	0.696883	-0.521012	0.000335212	0.00406135	CG31793
FBgn0023407	1873.49	2290.77	1595.3	0.696401	-0.522011	4.12335e-06	0.000106054	B4	B4
FBgn0030456	1426.88	1745.06	1214.76	0.696117	-0.522598	1.49714e-06	4.50999e-05	CG4332
FBgn0036340	2350.44	2874.8	2000.87	0.696002	-0.522837	4.01107e-07	1.51225e-05	SRm160	SRm160
FBgn0036574	800.977	980.143	681.534	0.695341	-0.524208	9.26699e-06	0.000211867	elg1
FBgn0003464	1994.99	2441.38	1697.4	0.695264	-0.524368	5.63907e-07	1.96719e-05	sol	small optic lobes
FBgn0004647	7369.85	9018.98	6270.43	0.695248	-0.5244	9.54215e-05	0.00144621	N	Notch
FBgn0004370	2209.14	2703.59	1879.5	0.695189	-0.524522	1.02812e-06	3.29324e-05	Ptp10D	Protein tyrosine phosphatase 10D
FBgn0035001	2909.46	3560.98	2475.11	0.695066	-0.524777	1.45013e-05	0.000311036	slik	Sterile20-like kinase
FBgn0263930	4934.55	6040.68	4197.13	0.694811	-0.525308	0.000201814	0.00266886	dally	division abnormally delayed
FBgn0026575	3276.76	4011.41	2786.99	0.694767	-0.5254	6.33315e-06	0.000152852	hang	hangover
FBgn0020412	1473.87	1804.35	1253.56	0.694742	-0.525451	1.24083e-06	3.89242e-05	JIL-1	JIL-1
FBgn0264326	899.252	1101.16	764.645	0.694397	-0.526167	5.60018e-06	0.000137346	DNApol-epsilon	DNA polymerase epsilon
FBgn0010328	6878.76	8426.25	5847.1	0.693914	-0.527171	6.46404e-08	3.13894e-06	woc	without children
FBgn0261811	1883.21	2306.94	1600.72	0.69387	-0.527262	5.56848e-07	1.9538e-05	pico	pico
FBgn0030004	244.78	299.858	208.061	0.693866	-0.52727	0.0010513	0.00997875	CG10958
FBgn0003041	2032.28	2489.76	1727.29	0.69376	-0.52749	1.62601e-06	4.82635e-05	pbl	pebble
FBgn0036534	4375.11	5360.66	3718.07	0.693584	-0.527857	1.05228e-07	4.71389e-06	Dcp2	Decapping protein 2
FBgn0027500	1990.61	2439.13	1691.6	0.693526	-0.527979	4.64306e-07	1.70292e-05	spd-2	spindle defective 2
FBgn0000611	5085.11	6231.03	4321.17	0.693492	-0.52805	8.03754e-08	3.81155e-06	exd	extradenticle
FBgn0002873	2502.96	3067.78	2126.41	0.693141	-0.528779	4.54125e-07	1.67571e-05	mud	mushroom body defect
FBgn0046704	1001.53	1227.64	850.785	0.693025	-0.52902	7.54642e-06	0.000177202	Liprin-alpha	Liprin-alpha
FBgn0030672	4383.66	5373.78	3723.58	0.692917	-0.529246	9.80272e-08	4.48764e-06	CG9281
FBgn0262871	1097.92	1345.98	932.548	0.692838	-0.529411	2.57259e-06	7.16314e-05	lute	lute
FBgn0040233	1016.6	1246.31	863.462	0.692815	-0.529457	3.41704e-06	9.03765e-05	cana	CENP-ana
FBgn0030720	2041.27	2502.75	1733.61	0.692681	-0.529737	0.000143398	0.00201956	CG8939
FBgn0034722	1505.85	1846.68	1278.63	0.692395	-0.530332	9.00074e-07	2.90609e-05	Rtf1	Rtf1
FBgn0004913	1622.27	1989.75	1377.29	0.692191	-0.530757	6.93591e-07	2.34514e-05	Gnf1	Germ line transcription factor 1
FBgn0040207	1014.42	1244.22	861.219	0.692176	-0.530789	3.13012e-06	8.37797e-05	kat80	katanin 80
FBgn0039157	715.03	877.165	606.941	0.691934	-0.531294	1.16797e-05	0.000260167	Myo95E	Myosin 95E
FBgn0026713	1659.9	2037.02	1408.49	0.691449	-0.532306	6.1675e-07	2.10911e-05	l(1)G0007	lethal (1) G0007
FBgn0037137	4412.95	5415.95	3744.28	0.691344	-0.532524	2.30816e-06	6.50141e-05	Nopp140	Nopp140
FBgn0035106	1544.47	1896.15	1310.01	0.69088	-0.533494	7.3465e-07	2.45018e-05	rno	rhinoceros
FBgn0000709	900.196	1105.25	763.497	0.690794	-0.533673	4.39233e-06	0.000112023	fliI	flightless I
FBgn0030970	190.572	233.987	161.628	0.690759	-0.533746	0.00236016	0.0185313	CG7326
FBgn0028515	1609.59	1977.04	1364.63	0.690239	-0.534832	5.69691e-07	1.98168e-05	EndoGI	Endonuclease G inhibitor
FBgn0037007	1743.32	2141.49	1477.87	0.690116	-0.535089	1.49468e-05	0.000318585	CG5059
FBgn0030502	973.934	1197.1	825.159	0.689301	-0.536794	2.83007e-06	7.73806e-05	tth	toothrin
FBgn0263600	961.083	1181.37	814.228	0.689226	-0.536952	2.84316e-06	7.74679e-05	DNApol-delta	DNA-polymerase-delta
FBgn0086365	683.603	840.322	579.123	0.689168	-0.537072	1.11645e-05	0.000249157	Orct2	Organic cation transporter 2
FBgn0036837	994.298	1222.42	842.22	0.68898	-0.537466	1.65904e-05	0.000347853	CG18135
FBgn0036838	837.771	1029.98	709.629	0.688972	-0.537483	4.95985e-06	0.00012415	CG3808
FBgn0039663	294.357	361.919	249.315	0.68887	-0.537697	0.000403526	0.00468763	CG2321
FBgn0030066	192.295	236.447	162.86	0.688781	-0.537882	0.00203133	0.0164622	CG1885
FBgn0038108	3118.65	3835.04	2641.06	0.688666	-0.538124	1.06134e-07	4.71964e-06	CG7518
FBgn0064766	918.967	1130.69	777.822	0.687921	-0.539686	3.08616e-06	8.30731e-05	CG7600
FBgn0027620	2282.99	2809.18	1932.19	0.687815	-0.539908	1.88064e-07	7.92743e-06	Acf1	ATP-dependent chromatin assembly factor large subunit
FBgn0030366	3276.64	4031.9	2773.13	0.687797	-0.539945	8.63122e-08	4.03012e-06	Usp7	Ubiquitin-specific protease 7
FBgn0036746	930.026	1144.46	787.067	0.687717	-0.540114	0.000221943	0.00289097	Crtc	CREB-regulated transcription coactivator
FBgn0030809	2826.58	3478.48	2391.98	0.68765	-0.540254	0.000655835	0.00688354	CG9086
FBgn0000463	2372.57	2920.5	2007.28	0.687309	-0.540969	0.000454033	0.00513696	Dl	Delta
FBgn0030160	894.403	1101.47	756.356	0.686677	-0.542296	0.000417003	0.00480579	CG9691
FBgn0259174	1717.01	2114.59	1451.96	0.68664	-0.542373	3.49199e-07	1.32893e-05	Nedd4	Nedd4
FBgn0019990	1338.73	1648.97	1131.9	0.686432	-0.542811	7.36878e-07	2.45088e-05	Gcn2	Gcn2
FBgn0015609	462.658	569.908	391.157	0.686351	-0.542981	0.00448365	0.0299568	CadN	Cadherin-N
FBgn0033845	1324.18	1631.68	1119.18	0.685906	-0.543917	7.20057e-07	2.41478e-05	mars	mars
FBgn0259211	4921.27	6065.96	4158.14	0.685488	-0.544797	0.000246063	0.00314773	grh	grainy head
FBgn0030504	1845.41	2274.72	1559.21	0.685451	-0.544876	1.74102e-06	5.1053e-05	CG2691
FBgn0032924	1058.47	1304.71	894.305	0.685441	-0.544895	1.43526e-06	4.37792e-05	Nbr	Nibbler
FBgn0003520	1675.86	2066.18	1415.64	0.685148	-0.545512	1.27936e-05	0.000280858	stau	staufen
FBgn0040752	2206.62	2720.84	1863.81	0.685012	-0.545799	4.52603e-06	0.000114233	Prosap	Prosap
FBgn0037810	3351.75	4133.41	2830.64	0.68482	-0.546203	5.7546e-08	2.82838e-06	sle	slender lobes
FBgn0052767	1434.95	1770.44	1211.28	0.684171	-0.547571	4.58195e-07	1.6856e-05	CG32767
FBgn0004876	1348.32	1664.6	1137.47	0.683333	-0.54934	3.0963e-06	8.31617e-05	cdi	center divider
FBgn0001316	7735.01	9549.58	6525.29	0.683306	-0.549396	0.000118738	0.00171401	klar	klarsicht
FBgn0029818	1568.1	1936.06	1322.79	0.68324	-0.549535	5.91522e-06	0.000143622	GAA1	Glycosylphosphatidylinositol anchor attachment 1 ortholog (H. sapiens)
FBgn0025388	497.984	615.004	419.97	0.682874	-0.550309	2.71208e-05	0.000522614	CG12179
FBgn0034049	1327.16	1639.03	1119.24	0.68287	-0.550317	5.24876e-07	1.87411e-05	bdg	bedraggled
FBgn0262579	1066.49	1317.67	899.026	0.682283	-0.551559	0.00790357	0.0464196	Ect4	Ectoderm-expressed 4
FBgn0003447	5128.01	6345.25	4316.51	0.680275	-0.55581	0.000496114	0.00555099	sn	singed
FBgn0033636	5863.69	7256.75	4934.99	0.680056	-0.556275	1.06599e-06	3.40556e-05	tou	toutatis
FBgn0032811	234.798	290.589	197.604	0.68001	-0.556372	0.000620224	0.00661645	CG10268
FBgn0259167	285.188	352.96	240.007	0.679983	-0.556429	0.000279562	0.00351205	CG42272
FBgn0037541	1806.25	2235.95	1519.79	0.679705	-0.557019	0.00028491	0.00357314	CG2747
FBgn0010575	3634.84	4500.44	3057.78	0.679439	-0.557584	5.73563e-05	0.000952538	sbb	scribbler
FBgn0259234	817.473	1012.51	687.45	0.678959	-0.558604	0.000557831	0.00606272	Camta	Calmodulin-binding transcription activator
FBgn0011764	5866.83	7266.98	4933.4	0.678879	-0.558774	1.17398e-08	7.05126e-07	Dsp1	Dorsal switch protein 1
FBgn0010051	1538.19	1905.98	1293	0.678391	-0.559811	8.23356e-05	0.00128312	Itp-r83A	Inositol 1,4,5,-tris-phosphate receptor
FBgn0044452	872.392	1081.12	733.242	0.678226	-0.560163	1.61717e-06	4.8237e-05	Atg2	Autophagy-specific gene 2
FBgn0029979	3063.88	3797.05	2575.1	0.678183	-0.560253	3.10062e-08	1.63659e-06	CG10777
FBgn0032363	2063.06	2557.27	1733.58	0.677904	-0.560848	8.76691e-07	2.83814e-05	CG6509
FBgn0030354	2115.54	2622.83	1777.34	0.677641	-0.561407	7.14126e-08	3.42667e-06	Upf1	Upf1
FBgn0032938	1090.75	1352.49	916.259	0.677461	-0.56179	4.14912e-06	0.000106491	CG8671
FBgn0266557	10404.2	12907.8	8735.21	0.676741	-0.563325	5.2046e-09	3.39698e-07	kis	kismet
FBgn0003459	540.174	670.582	453.235	0.675884	-0.565153	1.11649e-05	0.000249157	stwl	stonewall
FBgn0032723	750.76	932.22	629.787	0.675577	-0.565808	2.41977e-06	6.7843e-05	ssp3	short spindle 3
FBgn0052133	1235.16	1533.82	1036.06	0.675474	-0.566028	3.21837e-07	1.2563e-05	ptip
FBgn0002643	1503.65	1867.35	1261.19	0.675393	-0.566201	0.00170648	0.0144003	mam	mastermind
FBgn0263667	796.571	989.574	667.903	0.67494	-0.567169	2.97717e-05	0.000562096	Lpt	Lost PHDs of trr
FBgn0030048	312.641	388.42	262.122	0.674842	-0.567378	0.000133691	0.00190942	CG12112
FBgn0261260	1708.65	2123.86	1431.85	0.674173	-0.56881	0.000542942	0.00594008	mgl	Megalin
FBgn0266053	1495.3	1858.74	1253	0.674112	-0.56894	1.37043e-07	5.98454e-06	Patr-1	Protein associated with topo II related - 1
FBgn0038349	708.256	880.499	593.428	0.673968	-0.569247	2.63662e-06	7.3246e-05	CG6045
FBgn0002774	1458.88	1814.08	1222.08	0.673662	-0.569903	1.42381e-07	6.17323e-06	mle	maleless
FBgn0037850	288.37	358.979	241.297	0.672177	-0.573087	0.000176181	0.00238694	CG14695
FBgn0028480	627.002	780.747	524.506	0.6718	-0.573895	4.00018e-06	0.000103544	CG17841
FBgn0024238	1812.14	2256.71	1515.75	0.671662	-0.574193	1.77976e-05	0.000365608	Fim	Fimbrin
FBgn0039260	1353.84	1686.17	1132.29	0.671515	-0.574508	1.43761e-07	6.18887e-06	Smg6	Smg6
FBgn0031820	1606.11	2000.4	1343.25	0.671488	-0.574566	5.89769e-06	0.000143483	DLP	Daxx-like protein
FBgn0004656	5958.87	7426.12	4980.7	0.6707	-0.57626	4.04114e-09	2.71047e-07	fs(1)h	female sterile (1) homeotic
FBgn0015278	1405.61	1752.48	1174.37	0.67012	-0.577508	1.11831e-07	4.95486e-06	Pi3K68D	Phosphotidylinositol 3 kinase 68D
FBgn0030877	539.831	673.071	451.004	0.67007	-0.577616	7.02963e-06	0.000166865	Arp8	Actin-related protein 8
FBgn0035498	1083.29	1351.52	904.473	0.669226	-0.579435	2.73372e-07	1.09169e-05	Fit1	Fermitin 1
FBgn0259228	858.072	1071.2	715.986	0.668396	-0.581225	6.9543e-07	2.34514e-05	C3G	C3G ortholog (H. sapiens)
FBgn0261053	1903.74	2376.62	1588.49	0.668383	-0.581253	0.000506475	0.00562622	Cad86C	Cadherin 86C
FBgn0040297	201.836	252.153	168.292	0.667418	-0.583337	0.00656427	0.0399851	Nhe2	Na[+]/H[+] hydrogen exchanger 2
FBgn0021764	3457.13	4319.71	2882.09	0.667195	-0.58382	7.94477e-07	2.63523e-05	sdk	sidekick
FBgn0266111	657.333	821.413	547.946	0.667077	-0.584075	2.05607e-06	5.87311e-05	ana3	anastral spindle 3
FBgn0086707	1691.48	2114.68	1409.35	0.666463	-0.585404	3.86091e-08	1.99453e-06	ncm	nucampholin
FBgn0261671	1475.08	1844.29	1228.94	0.666351	-0.585645	0.000125455	0.00180453	tweek	tweek
FBgn0039302	8207.86	10262.6	6838.05	0.666309	-0.585738	2.04379e-08	1.14339e-06	Nup358	Nucleoporin 358kD
FBgn0263706	1593.16	1992.54	1326.9	0.665931	-0.586555	4.53161e-08	2.3115e-06	CG43658
FBgn0040344	1513.5	1893.15	1260.4	0.665771	-0.586902	5.19124e-08	2.60381e-06	CG3711
FBgn0032601	406.357	508.302	338.395	0.665736	-0.586978	1.98197e-05	0.000402248	yellow-b	yellow-b
FBgn0000140	2119.54	2651.56	1764.86	0.665593	-0.587287	6.19009e-06	0.000149697	asp	abnormal spindle
FBgn0037918	2753.51	3445.69	2292.05	0.665194	-0.588152	2.24542e-07	9.24047e-06	CG6791
FBgn0031981	906.208	1134.03	754.323	0.665167	-0.588211	3.94551e-07	1.49217e-05	CG7466
FBgn0025687	125.623	157.331	104.483	0.664098	-0.590533	0.00406558	0.0278533	LKR	lysine ketoglutarate reductase
FBgn0020762	225.245	282.107	187.337	0.664064	-0.590606	0.000343261	0.00413822	Atet	ABC transporter expressed in trachea
FBgn0033246	1231.87	1543.27	1024.27	0.663702	-0.591393	9.39799e-08	4.33808e-06	ACC	Acetyl-CoA carboxylase
FBgn0004607	6198.25	7766.36	5152.85	0.663484	-0.591866	0.000333967	0.00405451	zfh2	Zn finger homeodomain 2
FBgn0030018	1173.31	1470.48	975.202	0.663188	-0.59251	1.05675e-07	4.71653e-06	slpr	slipper
FBgn0264324	231.808	290.632	192.593	0.662669	-0.59364	0.000291353	0.00363518	spg	sponge
FBgn0029088	1356.09	1700.51	1126.47	0.662433	-0.594154	5.4241e-08	2.68769e-06	disp	dispatched
FBgn0263231	6352.79	7966.56	5276.94	0.662387	-0.594255	1.20667e-09	8.9871e-08	bel	belle
FBgn0010488	8199.94	10288.4	6807.61	0.661677	-0.595802	8.00768e-10	6.39561e-08	NAT1	NAT1
FBgn0000257	443.818	557.015	368.354	0.661299	-0.596626	9.51657e-06	0.000215946	car	carnation
FBgn0033698	1598.11	2005.85	1326.28	0.661208	-0.596823	2.48207e-08	1.3452e-06	CG8858
FBgn0011785	2880.15	3615.91	2389.64	0.660867	-0.597568	2.98747e-07	1.17372e-05	BRWD3	BRWD3
FBgn0033737	1166.18	1464.21	967.487	0.660755	-0.597813	8.15895e-08	3.83913e-06	Nup54	Nucleoporin 54kD
FBgn0030894	985.05	1237.08	817.033	0.660455	-0.598467	1.67792e-07	7.14734e-06	CG7192
FBgn0020621	2173.24	2733.8	1799.54	0.658255	-0.603282	6.34936e-09	4.05691e-07	Pkn	Protein kinase related to protein kinase N
FBgn0000414	1297.13	1632.05	1073.85	0.657981	-0.603883	3.38922e-06	9.02305e-05	Dab	Disabled
FBgn0259227	536.364	674.96	443.967	0.657769	-0.604348	0.000543	0.00594008	CG42327
FBgn0034223	1024.49	1289.59	847.75	0.65738	-0.605202	1.02724e-07	4.63596e-06	Tes	Testin ortholog
FBgn0036663	2289.46	2882.48	1894.12	0.657115	-0.605782	4.81641e-08	2.44649e-06	CG9674
FBgn0000464	1289.23	1623.18	1066.59	0.657103	-0.605808	3.91149e-06	0.000101682	Lar	Leukocyte-antigen-related-like
FBgn0036309	572.805	721.304	473.805	0.656873	-0.606313	1.75896e-06	5.13311e-05	Hip1	Huntingtin interacting protein 1
FBgn0038478	786.995	991.054	650.956	0.656832	-0.606403	3.46351e-07	1.32223e-05	cal1	chromosome alignment defect 1
FBgn0265988	564.523	710.923	466.923	0.656784	-0.60651	2.17855e-05	0.000434278	mv	mauve
FBgn0036369	186.963	235.499	154.606	0.656504	-0.607124	0.00508433	0.0327969	CG10089
FBgn0029840	1143.33	1440.77	945.035	0.655926	-0.608396	5.23167e-08	2.60381e-06	raptor	raptor
FBgn0026876	840.795	1059.97	694.679	0.655377	-0.609603	2.09277e-07	8.67106e-06	CG11403
FBgn0015371	1945.47	2453.07	1607.07	0.655125	-0.610158	6.23856e-09	4.02852e-07	chn	charlatan
FBgn0023518	1240.97	1565.36	1024.71	0.654617	-0.611276	3.27278e-08	1.71257e-06	trr	trithorax-related
FBgn0031904	1038.4	1309.99	857.346	0.654468	-0.611606	6.85006e-08	3.29999e-06	CG5149
FBgn0037548	149.586	188.713	123.501	0.654439	-0.611668	0.00135852	0.0120735	CG7900
FBgn0004367	549.407	693.172	453.563	0.65433	-0.611909	7.16213e-06	0.00016949	mei-41	meiotic 41
FBgn0027280	998.191	1259.42	824.038	0.6543	-0.611976	8.13598e-08	3.83913e-06	l(1)G0193	lethal (1) G0193
FBgn0004655	1240.82	1565.77	1024.19	0.654115	-0.612383	4.77087e-07	1.73929e-05	wapl	wings apart-like
FBgn0036686	1423.72	1797.56	1174.5	0.653386	-0.613993	1.58513e-08	9.12379e-07	CG7728
FBgn0026083	2765.53	3492.51	2280.87	0.653075	-0.614679	1.66726e-09	1.21931e-07	tyf	twenty-four
FBgn0266411	2422.27	3059.28	1997.6	0.652966	-0.614919	0.000187611	0.00251391	sima	similar
FBgn0037518	201.758	255.152	166.163	0.651231	-0.618759	0.000305897	0.00377397	CG2641
FBgn0261710	8496.72	10748	6995.86	0.650898	-0.619496	5.37629e-07	1.90286e-05	nocte	no circadian temperature entrainment
FBgn0001994	3197.74	4046.28	2632.05	0.650486	-0.62041	1.0619e-09	8.00713e-08	crp	cropped
FBgn0038320	2460.93	3114.65	2025.12	0.650193	-0.621061	1.51402e-09	1.12075e-07	Sra-1	specifically Rac1-associated protein 1
FBgn0267001	5500.38	6961.86	4526.06	0.650122	-0.621218	0.000318558	0.00391338	Ten-a	Tenascin accessory
FBgn0053087	2057.81	2605.93	1692.39	0.64944	-0.622731	0.000559434	0.00607472	LRP1	LDL receptor protein 1
FBgn0259984	1843.76	2335.2	1516.14	0.649256	-0.623142	0.000131262	0.00187694	kuz	kuzbanian
FBgn0014141	4372.97	5538.76	3595.77	0.649201	-0.623262	3.48122e-10	3.01871e-08	cher	cheerio
FBgn0086899	3210.45	4066.52	2639.74	0.64914	-0.623399	2.5189e-07	1.01932e-05	tlk	Tousled-like kinase
FBgn0015040	689.451	873.567	566.707	0.648728	-0.624315	4.95976e-05	0.000849246	Cyp9c1	Cytochrome P450-9c1
FBgn0022764	7079.25	8971.91	5817.47	0.64841	-0.625023	5.19801e-07	1.86147e-05	Sin3A	Sin3A
FBgn0000346	267.667	339.258	219.939	0.648295	-0.625278	6.10239e-05	0.00100383	comt	comatose
FBgn0051998	2182.97	2766.86	1793.71	0.648285	-0.6253	0.000684503	0.00710267	CG31998
FBgn0002645	1863.48	2362.8	1530.6	0.64779	-0.626402	1.06271e-08	6.48309e-07	Map205	Microtubule-associated protein 205
FBgn0034087	2016.6	2557.01	1656.32	0.647757	-0.626475	5.35407e-07	1.90286e-05	clu	clueless
FBgn0261015	698.349	885.734	573.425	0.647401	-0.627268	0.00391669	0.0271241	Pif1A	PFTAIRE-interacting factor 1A
FBgn0030812	1685.89	2138.56	1384.11	0.647218	-0.627676	9.92011e-08	4.51049e-06	CG8949
FBgn0043900	1116.39	1416.24	916.49	0.647129	-0.627874	4.28518e-08	2.20277e-06	pygo	pygopus
FBgn0039727	817.832	1037.83	671.168	0.646706	-0.628819	9.83288e-08	4.48764e-06	CG15523
FBgn0020272	598.646	760.156	490.973	0.645884	-0.630653	4.91679e-07	1.78712e-05	mst	misato
FBgn0037705	1333.32	1693.34	1093.32	0.645659	-0.631155	6.18708e-06	0.000149697	mura	murashka
FBgn0030808	828.95	1052.98	679.598	0.645405	-0.631724	1.08448e-05	0.000244259	RhoGAP15B	Rho GTPase activating protein at 15B
FBgn0039559	1447.52	1838.74	1186.7	0.645389	-0.63176	5.51906e-09	3.58296e-07	Mes-4	Mes-4
FBgn0011202	1071.76	1361.92	878.325	0.644917	-0.632815	1.97328e-08	1.11422e-06	dia	diaphanous
FBgn0261797	4410.23	5604.89	3613.8	0.644758	-0.633169	1.70898e-10	1.58374e-08	Dhc64C	Dynein heavy chain 64C
FBgn0033115	143.12	181.891	117.272	0.644739	-0.633212	0.00108001	0.0101765	Spn42De	Serpin 42De
FBgn0015331	643.34	817.954	526.931	0.644206	-0.634406	8.29304e-05	0.00128942	abs	abstrakt
FBgn0087008	3277.8	4170.13	2682.92	0.643366	-0.636289	6.42557e-09	4.0841e-07	e(y)3	enhancer of yellow 3
FBgn0034734	1136.11	1446.26	929.342	0.642584	-0.638043	1.15578e-08	6.98071e-07	CG4554
FBgn0027602	1005.23	1279.84	822.157	0.642391	-0.638475	2.09869e-08	1.16338e-06	CG8611
FBgn0033446	2395.53	3050.16	1959.11	0.642298	-0.638685	7.10713e-05	0.00113977	CG1648
FBgn0032450	423.124	538.758	346.034	0.642281	-0.638724	2.84602e-06	7.74679e-05	CG5776
FBgn0005617	966.349	1231.05	789.884	0.641636	-0.640173	2.41617e-08	1.31535e-06	msl-1	male-specific lethal 1
FBgn0015589	985.109	1254.95	805.216	0.641633	-0.640181	1.46407e-07	6.2805e-06	Apc	APC-like
FBgn0265434	13122.5	16717.7	10725.7	0.641579	-0.6403	3.56914e-08	1.85168e-06	zip	zipper
FBgn0041092	1863.69	2374.61	1523.07	0.6414	-0.640703	0.000335107	0.00406135	tai	taiman
FBgn0035945	1102.11	1404.54	900.493	0.641132	-0.641306	1.12909e-08	6.85357e-07	CG5026
FBgn0032341	1202.99	1533.26	982.805	0.64099	-0.641627	7.4442e-09	4.70691e-07	Reps
FBgn0024182	253.016	322.522	206.678	0.640817	-0.642016	5.4118e-05	0.000911224	waw	waclaw
FBgn0263594	10692	13632.1	8731.95	0.640545	-0.642629	2.36435e-11	2.49594e-09	lost	lost
FBgn0001079	774.481	987.575	632.419	0.640376	-0.64301	1.00941e-07	4.57246e-06	fu	fused
FBgn0263289	3663	4672.71	2989.87	0.639857	-0.644178	1.23475e-05	0.000272544	scrib	scribbled
FBgn0020306	10210.9	13032.8	8329.7	0.639133	-0.645813	2.15855e-11	2.31901e-09	dom	domino
FBgn0031678	1407.21	1796.19	1147.9	0.639073	-0.645947	2.74003e-09	1.92277e-07	CG31918
FBgn0027844	130.901	167.193	106.707	0.638222	-0.64787	0.00128173	0.0115854	CAH1	Carbonic anhydrase 1
FBgn0032018	691.117	882.887	563.271	0.637987	-0.6484	1.0515e-07	4.71389e-06	CG7806
FBgn0012051	956.48	1222.25	779.298	0.637592	-0.649294	1.58577e-08	9.12379e-07	CalpA	Calpain-A
FBgn0022768	939.898	1201.48	765.51	0.637139	-0.650319	1.69607e-08	9.7124e-07	Pp2C1	Protein phosphatase 2C
FBgn0039590	873.815	1117.46	711.382	0.636604	-0.651532	2.70221e-05	0.000521539	CG10011
FBgn0036451	1713.73	2191.69	1395.1	0.636542	-0.651673	2.18906e-08	1.2025e-06	CG9425
FBgn0025387	157.566	201.522	128.263	0.636472	-0.651831	0.00356556	0.0253727	CG12184
FBgn0035679	283.205	362.222	230.527	0.636426	-0.651935	1.98473e-05	0.000402248	CG10467
FBgn0265047	598.312	765.304	486.984	0.636328	-0.652157	2.07268e-06	5.90666e-05	fdy	flagrante delicto Y
FBgn0037250	501.791	642.108	408.246	0.63579	-0.653377	5.80326e-07	2.00717e-05	CG1074
FBgn0030065	433.018	554.507	352.026	0.634845	-0.655524	1.34882e-06	4.1455e-05	CG12075
FBgn0050108	104.399	133.703	84.8632	0.634714	-0.65582	0.00288397	0.0215969	CG30108
FBgn0263144	1933.55	2477.03	1571.23	0.634322	-0.656712	3.9661e-10	3.34365e-08	bin3	bicoid-interacting protein 3
FBgn0004583	6362.05	8151.42	5169.14	0.63414	-0.657126	0.000658243	0.0068903	ex	expanded
FBgn0259212	2276.6	2917.75	1849.17	0.633766	-0.657979	3.73057e-05	0.00067095	cno	canoe
FBgn0250786	2295.75	2943.14	1864.17	0.633395	-0.658823	1.77632e-10	1.63367e-08	Chd1	Chromodomain-helicase-DNA-binding protein 1
FBgn0002431	4310.23	5526.5	3499.39	0.633202	-0.659262	5.99511e-11	5.91712e-09	hyd	hyperplastic discs
FBgn0025628	2475.78	3175.27	2009.46	0.632846	-0.660073	1.24886e-10	1.18446e-08	CG4199
FBgn0261859	225.291	289.032	182.796	0.632443	-0.660992	6.30921e-05	0.00103365	CG42788
FBgn0052654	1419.75	1821.47	1151.93	0.632419	-0.661048	0.00350485	0.0250288	Sec16	Sec16 ortholog (S. cerevisiae)
FBgn0019968	1770.63	2272.32	1436.16	0.632024	-0.66195	4.70517e-09	3.10439e-07	Khc-73	Kinesin heavy chain 73
FBgn0023172	3115.97	4000.42	2526.34	0.631518	-0.663105	7.97208e-08	3.79534e-06	RhoGEF2	Rho guanine nucleotide exchange factor 2
FBgn0259735	1549.35	1990.08	1255.53	0.630896	-0.664527	0.00651931	0.0397711	CG42389
FBgn0262656	2491.91	3200.84	2019.28	0.630859	-0.66461	9.82656e-05	0.00148376	dm	diminutive
FBgn0086906	978.006	1256.47	792.367	0.630632	-0.665131	1.01518e-08	6.25599e-07	sls	sallimus
FBgn0036566	972.985	1250.15	788.212	0.630496	-0.665441	6.30792e-09	4.05176e-07	ClC-c	Chloride channel-c
FBgn0050085	1327.56	1707.4	1074.33	0.62922	-0.668363	1.03552e-09	8.00713e-08	Rif1	Rap1 interacting factor 1 homolog
FBgn0003210	1414.82	1819.98	1144.71	0.628966	-0.668946	7.27382e-10	5.88695e-08	rb	ruby
FBgn0031170	219.969	283.236	177.791	0.627714	-0.671821	5.51812e-05	0.000921457	CG1718
FBgn0030170	227.232	293.023	183.371	0.62579	-0.676249	3.86516e-05	0.000688706	CG2990
FBgn0261934	1623.3	2093.39	1309.91	0.625738	-0.67637	2.54694e-10	2.27351e-08	dikar	dikar
FBgn0266758	648.626	836.515	523.366	0.62565	-0.676572	0.00373154	0.0261256	Esyt2	Extended synaptotagmin-like protein 2 ortholog (H. sapiens)
FBgn0264307	84.5952	109.111	68.2514	0.625524	-0.676862	0.00502118	0.0324931	orb2
FBgn0031118	1127.22	1454.23	909.213	0.625218	-0.677568	2.74581e-05	0.000527439	RhoGAP19D	Rho GTPase activating protein at 19D
FBgn0261574	4809.41	6206.05	3878.32	0.624926	-0.678244	6.31562e-12	7.30206e-10	kug	kugelei
FBgn0052082	905.323	1168.7	729.736	0.624398	-0.679461	4.48109e-09	2.9727e-07	CG32082
FBgn0026679	1154.88	1491.11	930.732	0.62419	-0.679944	1.0805e-09	8.09709e-08	IntS4	Integrator 4
FBgn0261563	852.531	1101.37	686.639	0.623443	-0.681671	2.73788e-06	7.5029e-05	wb	wing blister
FBgn0028538	912.511	1178.87	734.94	0.623429	-0.681703	3.82837e-09	2.58202e-07	Sec71	Sec71 ortholog (S. cerevisiae)
FBgn0261931	684.509	884.467	551.203	0.623204	-0.682224	2.33151e-08	1.27498e-06	CG42797
FBgn0028581	146.08	188.855	117.563	0.622502	-0.683849	0.000965272	0.00928744	mei-217	mei-217
FBgn0030286	717.873	928.632	577.367	0.62174	-0.685618	1.45358e-08	8.44328e-07	CG1657
FBgn0039214	2289.76	2965.7	1839.14	0.620136	-0.689342	2.60879e-11	2.73023e-09	puf	puffyeye
FBgn0030052	252.664	327.336	202.883	0.619801	-0.690124	1.33876e-05	0.000291692	CG12065
FBgn0043884	6175.47	8001.57	4958.07	0.619637	-0.690504	6.35066e-08	3.10875e-06	mask	multiple ankyrin repeats single KH domain
FBgn0050187	183.533	237.975	147.239	0.618715	-0.692653	9.44044e-05	0.00143438	CG30187
FBgn0003891	4608.89	5979.28	3695.3	0.618017	-0.694281	7.04427e-11	6.89657e-09	tud	tudor
FBgn0262872	1576.09	2044.99	1263.49	0.617849	-0.694675	1.93256e-06	5.5536e-05	milt	milton
FBgn0261403	2990.88	3883.24	2395.97	0.617003	-0.69665	5.96664e-12	6.96491e-10	sxc	super sex combs
FBgn0259152	1297.47	1684.63	1039.37	0.616973	-0.696721	2.25456e-10	2.04257e-08	Clbn	Caliban
FBgn0067861	96.5296	125.424	77.2666	0.616042	-0.698899	0.00488536	0.0320204	Sdic1	Sperm-specific dynein intermediate chain 1
FBgn0027655	1220.7	1586.24	977.005	0.615927	-0.69917	1.61115e-06	4.81757e-05	htt	huntingtin
FBgn0262730	894.382	1162.33	715.753	0.615794	-0.69948	3.95194e-06	0.000102514	CG14446
FBgn0036398	2347.67	3052.22	1877.96	0.615278	-0.70069	1.11638e-11	1.2549e-09	upSET	upSET
FBgn0261553	1113.4	1447.9	890.407	0.614964	-0.701426	3.91657e-10	3.32498e-08	CG42671
FBgn0052412	129.3	168.173	103.385	0.614752	-0.701925	0.000507376	0.00562622	QC	Glutaminyl cyclase
FBgn0259699	395.241	514.159	315.962	0.614522	-0.702464	4.3131e-07	1.61111e-05	CG42353
FBgn0030520	6836.14	8893	5464.91	0.614518	-0.702473	1.16304e-12	1.48624e-10	Pdcd4	Programmed cell death 4 ortholog
FBgn0032779	77.4421	100.796	61.8725	0.613837	-0.704073	0.00498116	0.0323549	CG16771
FBgn0003396	1563.63	2036.2	1248.58	0.613187	-0.7056	1.227e-06	3.85902e-05	shn	schnurri
FBgn0001308	3084.81	4017.46	2463.04	0.613083	-0.705845	2.69024e-12	3.26595e-10	Khc	Kinesin heavy chain
FBgn0261649	717.614	934.687	572.899	0.612931	-0.706203	2.08867e-08	1.16314e-06	tinc	tincar
FBgn0053970	340.846	443.955	272.106	0.612913	-0.706245	1.12967e-06	3.59951e-05	CG33970
FBgn0036480	944.597	1230.94	753.7	0.612294	-0.707702	7.38032e-10	5.93358e-08	Cep135
FBgn0001978	1870.86	2438.75	1492.27	0.611901	-0.708631	1.67767e-11	1.85153e-09	stc	shuttle craft
FBgn0035812	542.184	706.896	432.377	0.611655	-0.70921	3.25504e-08	1.71066e-06	CG7457
FBgn0003391	6149.46	8021.11	4901.7	0.6111	-0.710519	4.95022e-07	1.7939e-05	shg	shotgun
FBgn0037999	357.896	467.522	284.811	0.609193	-0.715029	5.16297e-07	1.85439e-05	CG4860
FBgn0037358	563.258	735.934	448.14	0.608941	-0.715627	1.76868e-08	1.00807e-06	elm	ethanol sensitive with low memory
FBgn0003334	1137.47	1486.64	904.691	0.608546	-0.716562	1.48727e-10	1.39964e-08	Scm	Sex comb on midleg
FBgn0260003	3558.86	4654.04	2828.74	0.607802	-0.718327	5.14574e-10	4.27872e-08	Dys	Dystrophin
FBgn0003301	929.564	1215.63	738.852	0.607793	-0.718349	1.33104e-07	5.8335e-06	rut	rutabaga
FBgn0033379	1435.49	1877.72	1140.67	0.607475	-0.719103	3.0724e-11	3.18794e-09	Mys45A	Mystery 45A
FBgn0030217	154.466	202.105	122.706	0.607137	-0.719906	0.000140206	0.00198149	CG2124
FBgn0263392	6518.96	8532.71	5176.46	0.606661	-0.721037	4.5103e-11	4.52521e-09	CG43444
FBgn0053208	1433.27	1876.71	1137.65	0.606194	-0.722147	2.26494e-09	1.60798e-07	Mical	Molecule interacting with CasL
FBgn0016081	1484.2	1943.41	1178.05	0.60618	-0.722182	2.24733e-11	2.3932e-09	fry	furry
FBgn0036814	658.518	862.67	522.416	0.605581	-0.723609	0.000318455	0.00391338	CG14073
FBgn0033194	2315.93	3034.69	1836.76	0.605256	-0.724384	1.99023e-10	1.81664e-08	Vps13	Vacuolar protein sorting 13
FBgn0002878	502.569	658.662	398.506	0.605023	-0.724938	6.01325e-07	2.06217e-05	mus101	mutagen-sensitive 101
FBgn0040348	61.758	81.1077	48.8581	0.602386	-0.731241	0.00803899	0.046965	CG3703
FBgn0035770	487.258	639.967	385.452	0.6023	-0.731446	2.64092e-08	1.41862e-06	pst	pastrel
FBgn0085430	2195.69	2884.06	1736.78	0.6022	-0.731685	1.59348e-09	1.17242e-07	CG34401
FBgn0053531	143.638	188.729	113.577	0.6018	-0.732643	0.000163093	0.00223977	Ddr	Discoidin domain receptor
FBgn0023416	250.846	329.812	198.202	0.600957	-0.734667	2.20317e-05	0.000438468	Ac3	Ac3
FBgn0031390	2327.68	3061.27	1838.63	0.600609	-0.735501	1.05486e-09	8.00713e-08	tho2	tho2
FBgn0002906	418.92	551.56	330.493	0.599196	-0.738899	2.72732e-06	7.49087e-05	Blm	Bloom syndrome helicase ortholog
FBgn0033753	131.393	172.999	103.656	0.599168	-0.738968	0.000229606	0.00296849	Cyp301a1	Cyp301a1
FBgn0033153	1094.1	1440.62	863.089	0.599111	-0.739104	4.5091e-11	4.52521e-09	Gadd45	Gadd45
FBgn0002542	1799.64	2369.83	1419.51	0.598991	-0.739393	2.4974e-12	3.06247e-10	lds	lodestar
FBgn0030293	1936.8	2550.5	1527.67	0.598969	-0.739446	5.60358e-07	1.96045e-05	CG1737
FBgn0004167	4668.07	6151.92	3678.85	0.598	-0.741783	3.26177e-07	1.26916e-05	kst	karst
FBgn0030266	1131.1	1491.24	891.004	0.597493	-0.743006	3.15602e-11	3.24695e-09	CG11122
FBgn0266136	596.258	786.157	469.658	0.597411	-0.743205	3.70093e-09	2.51002e-07	Gyc76C	Guanylyl cyclase at 76C
FBgn0011661	11396.6	15052.9	8959.04	0.595169	-0.748628	1.2476e-12	1.57769e-10	Moe	Moesin
FBgn0040322	113.84	150.4	89.4662	0.594857	-0.749386	0.000426327	0.00489651	GNBP2	Gram-negative bacteria binding protein 2
FBgn0029895	313.973	414.917	246.677	0.594522	-0.750197	4.32992e-07	1.61243e-05	CG14441
FBgn0250788	7332.11	9689.91	5760.24	0.594458	-0.750352	2.77301e-07	1.10014e-05	beta-Spec	beta Spectrin
FBgn0000581	3243.3	4299.73	2539.01	0.590505	-0.759979	5.87419e-13	8.01266e-11	E(Pc)	Enhancer of Polycomb
FBgn0003862	3055.7	4051.05	2392.13	0.590497	-0.759998	7.54996e-13	1.01841e-10	trx	trithorax
FBgn0014011	870.679	1154.83	681.246	0.58991	-0.761433	5.05993e-06	0.000125619	Rac2	Rac2
FBgn0005632	3734.31	4956.79	2919.32	0.588953	-0.763776	7.21077e-14	1.13687e-11	faf	fat facets
FBgn0004462	300.402	399.178	234.551	0.587584	-0.767132	3.4138e-07	1.30737e-05	Pk17E	Protein kinase-like 17E
FBgn0002773	364.44	484.468	284.422	0.58708	-0.76837	4.3397e-05	0.000756953	Mlc2	Myosin light chain 2
FBgn0050015	1181.45	1570.92	921.804	0.586793	-0.769077	2.31058e-05	0.000455364	CG30015
FBgn0085412	1783.26	2374.5	1389.11	0.585013	-0.773459	8.8914e-13	1.18617e-10	CG34383
FBgn0053182	406.833	541.828	316.837	0.584756	-0.774094	0.000278768	0.00351062	Kdm4B	Histone demethylase 4B
FBgn0260442	2466.35	3286.65	1919.49	0.584028	-0.77589	3.91463e-14	6.42211e-12	rhea	rhea
FBgn0033778	60.0518	80.1147	46.6765	0.582621	-0.779371	0.00554607	0.0351589	CG3790
FBgn0003732	8995.58	12007.7	6987.5	0.581917	-0.781114	5.81226e-16	1.17601e-13	Top2	Topoisomerase 2
FBgn0032955	107.091	142.985	83.162	0.581615	-0.781863	0.00731021	0.0435243	CG2201
FBgn0039466	1006.19	1345.07	780.271	0.580096	-0.785636	5.09339e-12	6.00328e-10	CG5521
FBgn0003416	544.183	727.493	421.977	0.580042	-0.785771	8.60361e-10	6.82666e-08	sl	small wing
FBgn0011225	4686.01	6265.79	3632.82	0.579786	-0.786408	4.08387e-06	0.000105262	jar	jaguar
FBgn0031006	1258.49	1682.91	975.547	0.579679	-0.786673	9.28162e-13	1.2116e-10	rictor	rapamycin-insensitive companion of Tor
FBgn0265523	2197.79	2941.92	1701.71	0.578433	-0.789779	2.54007e-14	4.22416e-12	Smr	Smrter
FBgn0040232	1706.8	2285.5	1321	0.577993	-0.790875	1.65716e-13	2.36681e-11	cmet	CENP-meta
FBgn0011706	274.684	368.283	212.285	0.576418	-0.794813	2.6336e-07	1.05867e-05	rpr	reaper
FBgn0035431	69.2532	92.9364	53.4644	0.575279	-0.797666	0.00243081	0.0189058	CG14968
FBgn0025631	91.9256	123.458	70.9043	0.574321	-0.80007	0.000596915	0.0063959	moody	moody
FBgn0262582	4038.79	5425.04	3114.62	0.574119	-0.800578	1.93015e-07	8.10799e-06	cic	capicua
FBgn0024277	3492.9	4694.98	2691.52	0.573276	-0.802699	1.10741e-15	2.16838e-13	trio	trio
FBgn0266756	3498.04	4702.04	2695.38	0.573235	-0.802801	1.63569e-14	2.83676e-12	btsz	bitesize
FBgn0052650	73.0363	98.3171	56.1824	0.571441	-0.807324	0.001654	0.0140416	CG32650
FBgn0263968	1826.19	2462.08	1402.26	0.569542	-0.812125	1.27806e-14	2.29906e-12	nonC	no-on-and-no-off transient C
FBgn0029881	705.461	951.545	541.405	0.568974	-0.813565	1.92749e-11	2.10808e-09	pigs	pickled eggs
FBgn0029896	493.41	666.058	378.311	0.567985	-0.816075	4.44285e-09	2.96353e-07	CG3168
FBgn0262509	76.1956	103.292	58.1314	0.562788	-0.829335	0.00102701	0.0097787	nrm	neuromusculin
FBgn0261360	430.421	584.08	327.981	0.561534	-0.832555	8.90613e-10	7.02081e-08	CG42637
FBgn0052113	476.133	646.486	362.565	0.560824	-0.83438	2.96617e-10	2.60937e-08	CG32113
FBgn0036942	47.7941	64.914	36.3809	0.560448	-0.835347	0.00712787	0.0427532	CG7328
FBgn0261954	3200.32	4356.5	2429.54	0.55768	-0.84249	6.28831e-17	1.41371e-14	east	enhanced adult sensory threshold
FBgn0038816	481.167	655.648	364.846	0.556466	-0.845635	9.38564e-06	0.000214176	Lrrk	Leucine-rich repeat kinase
FBgn0033661	1624.14	2215.42	1229.95	0.555177	-0.848979	1.19636e-08	7.11949e-07	CG13185
FBgn0033134	78.0762	106.661	59.02	0.553344	-0.853751	0.000721781	0.00742578	Tsp42El	Tetraspanin 42El
FBgn0264953	950.725	1298.97	718.56	0.553176	-0.854191	3.34469e-11	3.41215e-09	Piezo	Piezo
FBgn0000046	1972.33	2696.85	1489.31	0.552239	-0.856635	5.6436e-13	7.7856e-11	Act87E	Actin 87E
FBgn0085446	3315.21	4533.48	2503.03	0.552122	-0.856942	1.82488e-09	1.32659e-07	CG34417
FBgn0051973	218.361	299.046	164.571	0.550321	-0.861655	0.00229638	0.0181822	Cda5	Chitin deacetylase-like 5
FBgn0031107	1205.84	1652.38	908.151	0.549602	-0.863541	6.49273e-15	1.21264e-12	HERC2	HECT and RLD domain containing protein 2 ortholog (H. sapiens)
FBgn0004028	45.2036	61.9447	34.043	0.54957	-0.863624	0.00662691	0.0402455	wupA	wings up A
FBgn0266019	1217.52	1670.33	915.643	0.548181	-0.867277	4.44901e-15	8.43922e-13	rudhira	rudhira
FBgn0039972	97.06	133.168	72.9882	0.548092	-0.86751	0.000946133	0.00915953	CG17018
FBgn0023458	1757.44	2414.14	1319.65	0.546633	-0.871356	1.0435e-09	8.00713e-08	Rbcn-3A	Rabconnectin-3A
FBgn0039464	123.389	169.605	92.5779	0.545845	-0.873437	2.14769e-05	0.000430246	CG6330
FBgn0032587	123.658	170.143	92.6674	0.544643	-0.876616	2.15592e-05	0.000430822	CG5953
FBgn0259834	169.64	233.471	127.087	0.544337	-0.877427	1.4665e-06	4.45082e-05	out	outsiders
FBgn0011722	126.151	173.95	94.2841	0.542017	-0.88359	0.000636266	0.00675789	Tig	Tiggrin
FBgn0052251	822.635	1135.06	614.351	0.54125	-0.885633	5.15279e-14	8.23091e-12	Claspin	Claspin
FBgn0013733	4206.01	5804.37	3140.43	0.541046	-0.886176	2.07867e-16	4.27714e-14	shot	short stop
FBgn0039226	111.441	153.911	83.1285	0.540109	-0.888678	3.39109e-05	0.00062187	Ude	Uracil-DNA degrading factor
FBgn0263047	65.7615	90.9246	48.9862	0.538756	-0.892295	0.00180089	0.0150467	CG43342
FBgn0010414	49.7629	68.844	37.0422	0.538061	-0.894159	0.0033404	0.0241151	SerT	Serotonin transporter
FBgn0039323	87.1913	120.946	64.6882	0.534852	-0.902789	0.000139862	0.00197893	CG10559
FBgn0051098	45.7305	63.4374	33.9259	0.534794	-0.902946	0.00453745	0.030233	CG31098
FBgn0030300	38.6049	53.5818	28.6204	0.534144	-0.904701	0.00836921	0.0483897	Sk1	Sphingosine kinase 1
FBgn0031969	314.205	436.115	232.932	0.534107	-0.9048	1.05564e-09	8.00713e-08	pes	peste
FBgn0051055	198.415	275.678	146.906	0.532891	-0.908088	0.00670036	0.0406102	CG31055
FBgn0016756	2814.27	3911.47	2082.81	0.532486	-0.909184	3.53766e-19	1.13019e-16	Ubp64E	Ubiquitin-specific protease 64E
FBgn0030674	4286.69	5970.4	3164.21	0.529983	-0.915982	8.9163e-17	1.89902e-14	CG8184
FBgn0032781	1707.53	2381.41	1258.28	0.528377	-0.920361	4.00759e-18	1.13145e-15	CG9987
FBgn0259709	53.7548	75.2564	39.4204	0.523815	-0.932871	0.00150467	0.0130337	CG42363
FBgn0260794	4560.85	6389.27	3341.91	0.52305	-0.93498	3.43744e-08	1.79101e-06	ctrip	circadian trip
FBgn0029706	1080.99	1515.22	791.5	0.522365	-0.936869	8.4684e-17	1.85621e-14	CG3626
FBgn0011674	133.209	186.791	97.4877	0.521907	-0.938137	2.67183e-06	7.38862e-05	insc	inscuteable
FBgn0030486	1201.52	1687.28	877.675	0.520172	-0.94294	1.81166e-17	4.582e-15	Set2	Set2
FBgn0051374	66.8437	93.8809	48.8189	0.520008	-0.943394	0.000397403	0.00464362	sals	sarcomere length short
FBgn0013763	256.28	360.008	187.128	0.519789	-0.944003	0.0018761	0.0155211	CG5210
FBgn0086675	46.544	65.3976	33.9749	0.519513	-0.944767	0.00268245	0.0204222	fne	found in neurons
FBgn0259734	167.97	236.45	122.316	0.517303	-0.950918	2.04761e-07	8.54228e-06	CG42388
FBgn0027287	450.846	636.034	327.387	0.514732	-0.958106	9.07283e-13	1.19722e-10	Gmap	Golgi microtubule-associated protein
FBgn0002466	3142.99	4434.12	2282.23	0.514697	-0.958204	1.93251e-21	7.10929e-19	sti	sticky
FBgn0029766	8291.16	11733.2	5996.45	0.511066	-0.96842	1.93507e-06	5.5536e-05	CG15784
FBgn0051436	144.446	204.462	104.436	0.510786	-0.969208	5.13341e-07	1.84924e-05	CG31436
FBgn0052702	385.839	546.65	278.631	0.509706	-0.972263	3.5306e-12	4.20211e-10	Cubn	Cubilin ortholog
FBgn0266717	3341.16	4734.05	2412.56	0.50962	-0.972507	1.92535e-14	3.24927e-12	Bruce	Bruce
FBgn0037046	87.306	123.812	62.9688	0.508585	-0.975438	0.00243097	0.0189058	CG10581
FBgn0083956	200.523	285.544	143.842	0.503748	-0.989226	3.8055e-07	1.44371e-05	CG34120
FBgn0262111	46.9236	66.8741	33.6233	0.502785	-0.991986	0.00156577	0.013443	f	forked
FBgn0022710	116.65	166.623	83.3353	0.500144	-0.999584	2.11517e-06	6.01363e-05	Ac13E	Adenylyl cyclase 35C
FBgn0030349	2360.74	3377.33	1683.01	0.498326	-1.00484	2.50957e-08	1.35405e-06	CG10353
FBgn0016054	226.864	328.403	159.172	0.484684	-1.04488	2.27594e-10	2.04666e-08	phr6-4	(6-4)-photolyase
FBgn0259677	44.3518	64.4401	30.9596	0.48044	-1.05757	0.00101778	0.00970214	CG42346
FBgn0030159	1604.77	2335.21	1117.8	0.478671	-1.06289	9.67309e-13	1.24927e-10	CG9689
FBgn0034795	1192.54	1736.43	829.941	0.477959	-1.06504	1.92708e-14	3.24927e-12	MED23	Mediator complex subunit 23
FBgn0029922	155.785	227.178	108.19	0.476234	-1.07026	1.35397e-08	7.90247e-07	CG14431
FBgn0033033	982.334	1433.47	681.573	0.47547	-1.07257	5.66619e-21	1.91077e-18	scaf	scarface
FBgn0040505	92.6174	135.225	64.2124	0.474857	-1.07444	3.61461e-06	9.47762e-05	Alk	Alk
FBgn0266487	276.914	405.116	191.446	0.47257	-1.0814	2.47535e-12	3.06247e-10	CG45086
FBgn0085474	44.1528	64.9075	30.3162	0.467068	-1.09829	0.000648792	0.00684303	CG34445
FBgn0026063	852.007	1256.08	582.624	0.463843	-1.10829	2.69431e-21	9.34541e-19	KP78b	KP78b
FBgn0051414	33.9784	50.1063	23.2265	0.463546	-1.10922	0.00777946	0.0457793	CG31414
FBgn0003149	43.1174	63.9178	29.2505	0.457627	-1.12776	0.000550036	0.00600489	Prm	Paramyosin
FBgn0004406	469.519	697.192	317.737	0.455738	-1.13372	1.40998e-17	3.64196e-15	tam	tamas
FBgn0038720	75.5337	112.557	50.8515	0.451783	-1.1463	5.69348e-06	0.000138793	CG6231
FBgn0259708	57.6979	86.0566	38.7921	0.450775	-1.14952	5.30587e-05	0.000897121	CG42362
FBgn0053082	77.0736	115.562	51.4147	0.44491	-1.16842	3.31676e-06	8.84956e-05	CG33082
FBgn0028369	173.419	260.503	115.363	0.442847	-1.17512	8.27506e-11	8.03674e-09	kirre	kin of irre
FBgn0052373	628.187	945.16	416.871	0.441059	-1.18096	1.28778e-14	2.29906e-12	CG32373
FBgn0034725	559.444	843.481	370.087	0.438761	-1.18849	9.69545e-14	1.47128e-11	CG6044
FBgn0051755	115.008	173.499	76.0138	0.438122	-1.1906	1.96941e-08	1.11422e-06	SoYb	Sister of Yb
FBgn0020414	27.0437	40.8021	17.8714	0.438001	-1.19099	0.00341804	0.0245097	Idgf3	Imaginal disc growth factor 3
FBgn0030510	30.8148	46.7245	20.2084	0.4325	-1.20923	0.00157575	0.0134905	CG12177
FBgn0261625	44.7011	67.8704	29.255	0.431042	-1.2141	0.000157111	0.00217732	CG42708
FBgn0035542	304.76	464.949	197.967	0.425783	-1.23181	5.08729e-13	7.09882e-11	DOR
FBgn0002716	37.099	57.0185	23.8193	0.417747	-1.2593	0.000339642	0.00410274	mei-W68	meiotic W68
FBgn0052318	113.342	174.46	72.5968	0.416123	-1.26492	2.76433e-07	1.10014e-05	CG32318
FBgn0011296	23.6398	36.395	15.1362	0.415887	-1.26574	0.00372518	0.0261256	l(2)efl	lethal (2) essential for life
FBgn0001208	32.7596	50.6319	20.8448	0.411693	-1.28036	0.00058266	0.00628755	Hn	Henna
FBgn0029856	297.869	460.516	189.438	0.41136	-1.28153	2.02991e-11	2.20028e-09	CG11700
FBgn0029648	330.871	512.29	209.926	0.40978	-1.28708	1.35585e-18	3.91905e-16	CG3603
FBgn0023215	466.781	725.582	294.247	0.405532	-1.30211	3.4869e-05	0.000637514	Mnt	Mnt
FBgn0030310	26.8299	41.7757	16.866	0.403729	-1.30854	0.00136708	0.012123	PGRP-SA	Peptidoglycan recognition protein SA
FBgn0030628	451.852	705.471	282.772	0.400827	-1.31895	9.60188e-23	3.64271e-20	CG9114
FBgn0031564	44.9108	70.285	27.9948	0.398304	-1.32806	3.28442e-05	0.000605051	CG2816
FBgn0085354	139.037	218.312	86.1863	0.394785	-1.34086	1.00748e-11	1.14307e-09	CG34325
FBgn0037126	59.5818	93.8842	36.7136	0.391052	-1.35457	1.49628e-06	4.50999e-05	CG14567
FBgn0030120	21.8244	34.3961	13.4432	0.390836	-1.35536	0.00285161	0.0214489	CG17440
FBgn0259209	20.8787	32.9648	12.8212	0.388936	-1.36239	0.00328442	0.0238047	Mlp60A	Muscle LIM protein at 60A
FBgn0053260	70.6091	111.58	43.2949	0.388016	-1.36581	1.85324e-07	7.83912e-06	CG33260
FBgn0004554	55.2601	87.5202	33.7534	0.385665	-1.37458	2.29718e-06	6.48553e-05	Edg91	Ecdysone-dependent gene 91
FBgn0026064	562.834	893.694	342.261	0.382973	-1.38469	1.83118e-27	8.5502e-25	KP78a	KP78a
FBgn0260228	24.4226	38.8226	14.8226	0.381804	-1.3891	0.00120572	0.0110305	CG42502
FBgn0040992	30.592	48.662	18.5453	0.381104	-1.39174	0.000292504	0.00364341	CG10570
FBgn0004852	36.109	57.5182	21.8362	0.379639	-1.3973	8.77828e-05	0.00135411	Ac76E	Adenylyl cyclase 76E
FBgn0029596	52.3483	84.0803	31.1937	0.370999	-1.43051	1.89743e-06	5.47146e-05	CG14054
FBgn0004169	68.4986	110.633	40.4093	0.365256	-1.45302	4.3003e-08	2.20277e-06	up	upheld
FBgn0262840	26.3845	42.7622	15.466	0.361674	-1.46724	0.000401356	0.00467159	CG43204
FBgn0033461	41.6357	68.3475	23.8279	0.348629	-1.52024	5.43657e-06	0.000133603	CG12923
FBgn0053971	44.3738	73.2704	25.1095	0.342696	-1.545	3.97276e-05	0.000704078	Ir62a	Ionotropic receptor 62a
FBgn0264718	66.1856	109.594	37.2464	0.339857	-1.557	2.00517e-08	1.12698e-06	CG43986
FBgn0013343	339.319	563.308	189.992	0.337279	-1.56799	4.63034e-17	1.08101e-14	Syx1A	Syntaxin 1A
FBgn0015036	74.5705	123.851	41.7172	0.336835	-1.56989	9.16031e-10	7.17459e-08	Cyp4ae1	Cytochrome P450-4ae1
FBgn0004117	42.8485	71.2844	23.8913	0.335154	-1.5771	1.70445e-06	5.03455e-05	Tm2	Tropomyosin 2
[truncated: 119 more rows]
