# Supplementary material for: Chronic activation of JNK JAK/STAT and oxidative stress signalling causes the loser cell status
Source: Nat Commun. 2017 Jul 26;8:136. doi: 10.1038/s41467-017-00145-y (PMC5526992; doi:10.1038/s41467-017-00145-y)
Supplement: Supplementary file 6 — Supplementary Data 5 [file 41467_2017_145_MOESM6_ESM.xlsx]

## Sheet: Supdata7_molsignature_RpS3puc.c
Supplementary Data 5. Effects of JNK inhibition on the prospective loser signature.
Flybase ID	mahj Fold change	mahj FDR	RpS3 Fold change	RpS3 FDR	RpS3star Fold change	RpS3star FDR	RpS3 + puc Fold change	RpS3 + puc FDR	symbol	Full name
FBgn0000061	0.591657	0.00106835	0.630231	0.00387344	0.68157	0.0345825	1.64134	4.59537e-08	al	aristaless
FBgn0000216	1.83837	0.00149038	1.37464	0.147849	1.6701	9.57165e-05	2.01296	8.43922e-13	Brd	Bearded
FBgn0000244	1.55874	0.00100697	1.33977	0.107803	1.43968	0.0140116	0.708674	0.0104843	by	blistery
FBgn0000346	1.73328	0.000173674	1.38739	0.104276	1.56882	0.0036833	0.648295	0.00100383	comt	comatose
FBgn0001112	0.524621	0.0516084	0.485587	0.030306	0.590772	0.13306	1.53463	0.0189986	Gld	Glucose dehydrogenase
FBgn0001150	2.10494	0.0239311	1.00225	1	2.13679	0.0110503	3.97121	2.03824e-05	gt	giant
FBgn0001224	0.486706	0.000712182	0.539335	0.00921443	0.462377	0.000456167	2.05653	1.35433e-14	Hsp23	Heat shock protein 23
FBgn0001978	1.67234	2.92204e-06	1.36127	0.0322092	1.16353	0.507801	0.611901	1.85153e-09	stc	shuttle craft
FBgn0002573	0.402933	2.69069e-06	0.564788	0.00535136	0.471807	6.68707e-05	1.66101	0.00823506	sens	senseless
FBgn0002592	0.665381	0.00582343	0.728832	0.066105	0.66392	0.00605305	1.49371	1.52145e-05	E(spl)m2-BFM	Enhancer of split m2, Bearded family member
FBgn0002633	0.690425	0.0197826	0.743537	0.118337	0.603469	0.000324638	1.51095	3.91035e-05	E(spl)m7-HLH	Enhancer of split m7, helix-loop-helix
FBgn0002641	1.55211	0.00074352	1.45179	0.01011	1.35758	0.0519001	0.794062	0.0319071	mal	maroon-like
FBgn0002732	0.641955	0.0291839	0.729035	0.230489	0.654736	0.0420214	1.73014	8.14047e-12	E(spl)malpha-BFM	Enhancer of split malpha, Bearded family member
FBgn0002773	3.51281	9.50587e-25	2.31764	2.97443e-05	2.14528	7.93404e-06	0.58708	0.000756953	Mlc2	Myosin light chain 2
FBgn0004055	1.35454	0.0365145	1.13024	0.768883	1.31371	0.0781757	0.719611	0.00055275	uzip	unzipped
FBgn0004511	0.392686	0.00722316	0.346296	0.00107226	0.233857	4.06566e-06	2.32647	0.00907908	dy	dusky
FBgn0004698	1.53159	0.000205973	1.34856	0.0311881	1.24584	0.166204	0.743273	0.000441848	mus210	mutagen-sensitive 210
FBgn0010247	2.15569	0.00263408	2.05358	0.0110688	2.06124	0.005332	0.81843	0.0297363	Parp	Poly-(ADP-ribose) polymerase
FBgn0010397	2.14614	0.000326743	1.88687	5.04492e-06	1.88498	0.00191942	0.698563	0.0224701	LamC	Lamin C
FBgn0010549	6.88737	5.72866e-06	5.86743	0.000157842	7.14627	3.63762e-06	0.120421	1.59743e-62	l(2)03659	lethal (2) 03659
FBgn0011288	51.2369	1.94664e-116	33.0788	6.00677e-97	50.1517	2.99599e-39	1.4769	0.000677057	Snap25	Synaptosomal-associated protein 25kDa
FBgn0011706	1.97046	0.0024539	1.16839	0.807343	1.78196	9.62586e-05	0.576418	1.05867e-05	rpr	reaper
FBgn0013432	1.35729	0.0841296	1.38989	0.0560859	1.58997	0.000512391	1.42435	0.000430246	bcn92	bcn92
FBgn0015040	2.52062	8.89661e-07	1.71893	0.0218509	1.57058	0.155615	0.648728	0.000849246	Cyp9c1	Cytochrome P450-9c1
FBgn0015221	1.40415	0.0192806	1.21499	0.383044	1.40851	0.00892575	1.2256	0.0253868	Fer2LCH	Ferritin 2 light chain homologue
FBgn0015351	1.69857	0.00305187	1.15264	0.852202	1.44043	0.0625123	1.57208	0.000593777	CG14906
FBgn0015541	2.11546	0.000266578	1.34388	0.265832	1.93413	5.33761e-05	0.799002	0.041237	sda	slamdance
FBgn0020270	2.09932	9.7763e-09	2.7666	7.42885e-26	2.46893	4.78441e-20	0.713515	7.81981e-05	mre11	meiotic recombination 11
FBgn0025390	0.623835	0.0417305	0.662844	0.095732	0.885512	0.938357	1.7922	0.000133603	Mur2B	Mucin related 2B
FBgn0027280	1.60629	9.73978e-05	1.27381	0.228923	1.31608	0.0997648	0.6543	3.83913e-06	l(1)G0193	lethal (1) G0193
FBgn0028434	1.43212	0.0426332	1.36702	0.12127	1.37969	0.0798523	1.32179	0.0223889	Ercc1	Ercc1
FBgn0029507	14.0082	0.000263042	4.75113	5.76518e-06	11.0848	9.57785e-24	1.7405	0.027872	Tsp42Ed	Tetraspanin 42Ed
FBgn0029766	14.5616	2.68191e-22	21.7864	4.78616e-51	23.4169	1.67478e-111	0.511066	5.5536e-05	CG15784
FBgn0029791	2.27112	6.58918e-09	2.44397	4.28853e-11	2.59074	4.70949e-13	0.702842	0.00806039	CG4096
FBgn0029831	1.66836	0.0637719	1.20513	0.610933	1.39911	0.0700178	1.67174	6.1546e-06	CG5966
FBgn0029843	0.633273	0.0216768	0.544804	0.00172931	0.530329	0.000205084	1.66601	0.0473712	Nep1	Neprilysin 1
FBgn0030263	1.75322	0.000629233	1.98427	2.61297e-06	2.27083	6.49619e-11	1.26381	0.0102112	CG2076
FBgn0030310	4.48841	0.00701163	2.90527	0.00362306	3.61073	4.09011e-05	0.403729	0.012123	PGRP-SA	Peptidoglycan recognition protein SA
FBgn0030740	1.3661	0.0198515	1.33172	0.0551257	1.3663	0.0195033	0.751323	0.00119192	CG9917
FBgn0030954	2.27322	1.8682e-10	1.51792	0.0164499	1.10474	0.952484	1.58376	0.000318585	CCKLR-17D3	Cholecystokinin-like receptor at 17D3
FBgn0031418	1.59251	0.00164846	1.36531	0.159382	1.53635	0.00500594	1.40991	9.09823e-05	CG3609
FBgn0031632	0.599902	0.003471	0.395337	1.5703e-08	0.36632	3.35516e-09	1.34748	0.0368874	CG15628
FBgn0031918	0.241156	0.00269256	0.800379	0.986468	0.305762	0.00692877	2.07846	0.0170569	CG6055
FBgn0032233	0.264272	2.3473e-06	0.536274	0.0401171	0.729301	0.469969	2.22712	0.000426545	dpr19	dpr19
FBgn0032587	5.73768	1.65146e-13	1.75963	0.134182	2.53418	2.85558e-05	0.544643	0.000430822	CG5953
FBgn0032781	1.58216	0.000153182	2.09175	1.59208e-12	1.865	3.28452e-07	0.528377	1.13145e-15	CG9987
FBgn0033033	1.67628	0.0775483	1.65	0.062765	2.04087	0.00432272	0.47547	1.91077e-18	scaf	scarface
FBgn0033134	1.83872	0.0198796	1.83424	0.0148782	2.1097	0.00045189	0.553344	0.00742578	Tsp42El	Tetraspanin 42El
FBgn0033153	4.71569	2.10982e-53	4.43444	7.1053e-51	6.11257	3.48083e-80	0.599111	4.52521e-09	Gadd45	Gadd45
FBgn0033205	6.55972	1.42349e-12	3.43025	4.53621e-14	3.37898	1.09475e-24	1.50964	0.00126726	CG2064
FBgn0033339	0.515096	1.64975e-08	0.729251	0.0348852	0.787883	0.148938	1.40412	0.000640372	Sec31	Sec31 ortholog (S. cerevisiae)
FBgn0033446	2.25215	2.66646e-05	1.62908	0.00768125	1.85124	0.000679149	0.642298	0.00113977	CG1648
FBgn0033928	8.31611	2.61746e-30	9.05275	3.32891e-87	9.86284	1.43476e-95	1.26819	0.0234924	Arc2	Arc2
FBgn0033982	1.86746	0.00113585	0.936398	1	1.55233	0.0533123	1.72924	0.00205728	Cyp317a1	Cyp317a1
FBgn0034312	2.85481	2.33801e-21	1.6713	0.000157842	2.88288	5.21386e-23	1.30105	0.0200285	CG10916
FBgn0034725	1.77182	7.6436e-07	1.32682	0.119319	1.51146	0.00306748	0.438761	1.47128e-11	CG6044
FBgn0034915	1.96549	7.25631e-06	2.31024	6.83232e-09	2.66838	2.57353e-20	1.30868	0.0182315	eIF6	eIF6
FBgn0034965	0.306343	5.52906e-12	0.572694	0.0017932	1.044	1	1.80541	2.71753e-05	ppk29	pickpocket 29
FBgn0034974	0.663459	0.00788546	0.56066	4.05427e-06	0.48925	7.68429e-09	1.57098	0.00180286	CG16786
FBgn0035300	0.0963469	0.0043715	0.171321	0.0148882	0.146134	0.00692972	7.86437	0.00107952	CG1139
FBgn0035431	2.72306	6.95803e-05	2.44232	0.000285736	1.51065	0.389061	0.575279	0.0189058	CG14968
FBgn0035816	0.192451	5.06961e-08	0.48655	0.0337537	0.422871	0.00415227	0.172491	1.83789e-07	CG13685
FBgn0036290	1.96404	3.22076e-11	2.24029	1.688e-16	2.49532	5.71644e-22	1.30229	0.00196498	CG10638
FBgn0036487	1.3717	0.0277597	1.32679	0.0842781	1.2795	0.14199	0.753507	0.00259769	Prp31
FBgn0036663	1.66942	0.000405605	1.43051	0.0529725	1.38084	0.120463	0.657115	2.44649e-06	CG9674
FBgn0036702	1.88533	1.05955e-09	1.71357	9.5131e-07	1.78187	4.86194e-08	0.782001	0.00560827	CG6512
FBgn0036764	3.99626	6.48849e-23	2.13875	1.03675e-07	3.33171	1.83188e-24	0.729665	0.0036871	CG5535
FBgn0036822	0.502218	0.0193404	0.579013	0.0770873	0.732248	0.456377	2.05289	0.0012217	NijB	Ninjurin B
FBgn0037151	2.37468	7.63184e-06	1.75263	0.0191514	1.86259	0.00422555	1.47804	0.0282169	CG7130
FBgn0037850	151.162	1.02834e-18	129.333	3.43359e-132	171.681	1.03183e-167	0.672177	0.00238694	CG14695
FBgn0037852	1.7251	3.86971e-05	1.55301	0.00251854	1.48455	0.00866715	0.787925	0.0477994	Tpc1	Thiamine pyrophosphate carrier protein 1
FBgn0037853	1.90725	0.0264109	1.58155	0.156056	2.07173	0.000847913	0.727471	0.0109931	CG14696
FBgn0037974	14.3728	5.09571e-16	10.0094	5.69266e-12	13.8238	1.00323e-17	1.60827	5.31177e-05	CG12224
FBgn0038035	2.30352	2.72502e-11	1.58836	0.00110072	2.66093	2.52135e-19	0.719202	0.00536846	lig3	DNA ligase III
FBgn0038088	3.27292	2.19845e-05	2.05934	8.05292e-07	1.15787	0.80521	0.316887	4.86824e-15	CG10126
FBgn0038290	0.231955	0.000835411	0.424179	0.0996884	0.61381	0.442414	1.99091	3.32498e-08	CG6912
FBgn0038344	2.58225	1.10682e-21	1.90632	2.15502e-09	2.02952	1.02405e-11	0.708802	0.000664351	CG5205
FBgn0038349	1.9058	0.0314659	1.88253	0.0438025	2.03171	0.0176749	0.673968	7.3246e-05	CG6045
FBgn0038610	0.638309	0.000469936	0.592954	3.50466e-05	0.677633	0.00437571	1.43234	0.0190951	CG7675
FBgn0038893	1.72425	6.65645e-05	1.51092	0.00840811	1.98316	2.14608e-08	1.35038	0.00795156	CG6353
FBgn0039226	5.75455	2.95214e-07	3.21283	2.57576e-05	4.07626	5.16138e-08	0.540109	0.00062187	Ude	Uracil-DNA degrading factor
FBgn0039316	5.44223	0.0466011	4.35322	0.0762147	4.18327	0.0847559	0.141698	0.0116197	CG11893
FBgn0039323	5.64911	3.95676e-05	2.77751	6.57096e-07	5.1612	3.62018e-24	0.534852	0.00197893	CG10559
FBgn0039464	3.55923	0.000495746	2.20387	1.08692e-05	1.72635	0.0128995	0.545845	0.000430246	CG6330
FBgn0039941	0.55822	0.0257131	0.450688	0.000388771	0.456549	0.000428778	1.84097	0.0320517	CG17167
FBgn0040297	0.594004	0.0108903	0.713091	0.219922	0.685813	0.0973156	0.667418	0.0399851	Nhe2	Na[+]/H[+] hydrogen exchanger 2
FBgn0045479	9.74741	0.0044769	6.79287	0.017199	10.0795	3.75595e-06	1.52386	0.000328513	Gr64a	Gustatory receptor 64a
FBgn0051098	2.54184	0.0437362	2.10285	0.0187248	3.6956	9.3392e-10	0.534794	0.030233	CG31098
FBgn0051549	1.73364	0.0765414	2.06759	0.000536023	2.03759	0.000603842	0.735567	0.0015995	CG31549
FBgn0051793	1.80797	1.83724e-05	1.3181	0.1909	1.39332	0.0524069	0.696883	0.00406135	CG31793
FBgn0051864	3.05227	3.27943e-24	2.83962	7.38318e-22	3.62422	1.25513e-35	1.28219	0.015123	Qtzl	Quetzalcoatl
FBgn0051973	1.75622	0.0511447	1.56458	0.246765	2.13427	0.0274188	0.550321	0.0181822	Cda5	Chitin deacetylase-like 5
FBgn0052082	2.30708	8.64025e-07	1.71847	0.000366943	1.38574	0.244019	0.624398	2.9727e-07	CG32082
FBgn0052255	18.1605	0.000342538	16.3663	5.84062e-10	27.9675	2.37718e-21	2.51013	3.40531e-08	Gr64f	Gustatory receptor 64f
FBgn0052625	14.0606	0.00153023	15.2788	1.72456e-13	29.945	4.45175e-41	3.11198	2.19429e-07	CG32625
FBgn0052649	1.56837	0.00197277	1.38999	0.0665482	1.29876	0.186747	0.775348	0.0430734	CG32649
FBgn0053158	1.88152	9.843e-09	1.8284	6.38383e-08	1.83427	3.49386e-08	0.731013	0.00100383	CG33158
FBgn0053329	3.32103	0.00679618	1.71766	0.638047	3.66971	0.000535264	0.216381	0.0133134	Sp212	Serine-peptidase 212
FBgn0054002	126.542	4.1387e-257	2.95299	0.0355969	10.9232	1.20837e-20	2.29587	0.00682224	CG34002
FBgn0085354	1.9429	0.000173201	1.89988	0.000195785	1.72666	0.00344038	0.394785	1.14307e-09	CG34325
FBgn0085440	0.0770259	1.0035e-06	0.368612	0.0671449	0.369403	0.0538356	2.40121	0.00842399	CG34411
FBgn0085474	3.71073	1.83957e-09	2.01676	0.0207476	2.07257	0.0411879	0.467068	0.00684303	CG34445
FBgn0087035	1.33532	0.0275679	1.3016	0.0762147	1.38682	0.00794905	0.760093	0.000841795	AGO2	Argonaute 2
FBgn0259708	3.03528	0.0245831	3.20144	0.00451744	3.41662	0.00166109	0.450775	0.000897121	CG42362
FBgn0259709	2.85989	0.0188261	2.40869	0.0425114	2.77784	0.00450416	0.523815	0.0130337	CG42363
FBgn0260755	1.84181	9.74002e-06	1.29619	0.296482	1.3783	0.08916	1.37783	0.0101549	CG42553
FBgn0260962	1.33496	0.0325532	1.2975	0.093064	1.16768	0.463728	0.782214	0.00454058	pic	piccolo
FBgn0261113	2.48115	2.3332e-22	2.51348	6.24806e-23	2.82259	5.90403e-30	0.75098	0.000348362	Xrp1
FBgn0262524	3.31688	7.27756e-22	3.72671	1.10065e-29	4.34956	7.91597e-39	1.41267	0.00634207	ver	verrocchio
FBgn0262624	0.638968	0.00325331	0.640335	0.00391103	0.618644	0.00103821	1.43269	0.00102943	Tmhs	Tetraspan membrane protein in hair cell stereocilia ortholog
FBgn0262867	0.526459	0.0303654	0.417778	0.000680053	0.358022	9.56402e-05	2.37922	0.000296266	Ptr	Patched-related
FBgn0263599	1.41966	0.00445369	1.4333	0.00466228	1.37606	0.014629	0.737542	0.000183554	l(3)72Ab	lethal (3) 72Ab
FBgn0264911	6.13177	2.33563e-06	3.36223	0.0216487	4.84379	7.30853e-05	2.19634	0.0108117	CG44102
FBgn0266758	4.2426	4.05462e-07	4.70917	7.52668e-16	5.02966	3.98195e-07	0.62565	0.0261256	Esyt2	Extended synaptotagmin-like protein 2 ortholog (H. sapiens)
